# Supplementary material for: Integrative In Silico mRNA–miRNA Profiling of mTOR Pathway Dysregulation in High-Grade Serous Ovarian Carcinoma
Source: Cancers (Basel). 2026 Mar 7;18(5):866. doi: 10.3390/cancers18050866 (PMC12984994; doi:10.3390/cancers18050866)
Supplement: Supplementary file 1 [file cancers-18-00866-s001.zip]

Archive with 5 entries (5 files):
- Supplementary.pdf
- Supplementary_table_S1.xlsx
- Supplementary_table_S2.xlsx
- Supplementary_table_S3.xlsx
- Supplementary_table_S4.xlsx
