# Supplementary material for: Integrative In Silico mRNA–miRNA Profiling of mTOR Pathway Dysregulation in High-Grade Serous Ovarian Carcinoma
Source: Cancers (Basel). 2026 Mar 7;18(5):866. doi: 10.3390/cancers18050866 (PMC12984994; doi:10.3390/cancers18050866)
Supplement: Supplementary file 1 [file cancers-18-00866-s001.zip › Supplementary_table_S1.xlsx]

## Sheet: Sheet1
Sample ID	TCGA_GTEX_main_category	Sample_type	Database	Primary_site
TCGA-04-1514-01	TCGA Ovarian Serous Cystadenocarcinoma	Primary Tumor	TCGA	Ovary
TCGA-04-1530-01	TCGA Ovarian Serous Cystadenocarcinoma	Primary Tumor	TCGA	Ovary
TCGA-04-1542-01	TCGA Ovarian Serous Cystadenocarcinoma	Primary Tumor	TCGA	Ovary
TCGA-13-A5FT-01	TCGA Ovarian Serous Cystadenocarcinoma	Primary Tumor	TCGA	Ovary
TCGA-23-1021-01	TCGA Ovarian Serous Cystadenocarcinoma	Primary Tumor	TCGA	Ovary
TCGA-23-1022-01	TCGA Ovarian Serous Cystadenocarcinoma	Primary Tumor	TCGA	Ovary
TCGA-23-1024-01	TCGA Ovarian Serous Cystadenocarcinoma	Primary Tumor	TCGA	Ovary
TCGA-23-1026-01	TCGA Ovarian Serous Cystadenocarcinoma	Primary Tumor	TCGA	Ovary
TCGA-23-1027-01	TCGA Ovarian Serous Cystadenocarcinoma	Primary Tumor	TCGA	Ovary
TCGA-23-1028-01	TCGA Ovarian Serous Cystadenocarcinoma	Primary Tumor	TCGA	Ovary
TCGA-23-1029-01	TCGA Ovarian Serous Cystadenocarcinoma	Primary Tumor	TCGA	Ovary
TCGA-23-1030-01	TCGA Ovarian Serous Cystadenocarcinoma	Primary Tumor	TCGA	Ovary
TCGA-23-1032-01	TCGA Ovarian Serous Cystadenocarcinoma	Primary Tumor	TCGA	Ovary
TCGA-23-1107-01	TCGA Ovarian Serous Cystadenocarcinoma	Primary Tumor	TCGA	Ovary
TCGA-23-1109-01	TCGA Ovarian Serous Cystadenocarcinoma	Primary Tumor	TCGA	Ovary
TCGA-23-1110-01	TCGA Ovarian Serous Cystadenocarcinoma	Primary Tumor	TCGA	Ovary
TCGA-23-1111-01	TCGA Ovarian Serous Cystadenocarcinoma	Primary Tumor	TCGA	Ovary
TCGA-23-1113-01	TCGA Ovarian Serous Cystadenocarcinoma	Primary Tumor	TCGA	Ovary
TCGA-23-1114-01	TCGA Ovarian Serous Cystadenocarcinoma	Primary Tumor	TCGA	Ovary
TCGA-23-1116-01	TCGA Ovarian Serous Cystadenocarcinoma	Primary Tumor	TCGA	Ovary
TCGA-23-1118-01	TCGA Ovarian Serous Cystadenocarcinoma	Primary Tumor	TCGA	Ovary
TCGA-23-1119-01	TCGA Ovarian Serous Cystadenocarcinoma	Primary Tumor	TCGA	Ovary
TCGA-23-1120-01	TCGA Ovarian Serous Cystadenocarcinoma	Primary Tumor	TCGA	Ovary
TCGA-23-1122-01	TCGA Ovarian Serous Cystadenocarcinoma	Primary Tumor	TCGA	Ovary
TCGA-23-1123-01	TCGA Ovarian Serous Cystadenocarcinoma	Primary Tumor	TCGA	Ovary
TCGA-23-1809-01	TCGA Ovarian Serous Cystadenocarcinoma	Primary Tumor	TCGA	Ovary
TCGA-23-2077-01	TCGA Ovarian Serous Cystadenocarcinoma	Primary Tumor	TCGA	Ovary
TCGA-23-2078-01	TCGA Ovarian Serous Cystadenocarcinoma	Primary Tumor	TCGA	Ovary
TCGA-23-2081-01	TCGA Ovarian Serous Cystadenocarcinoma	Primary Tumor	TCGA	Ovary
TCGA-23-2084-01	TCGA Ovarian Serous Cystadenocarcinoma	Primary Tumor	TCGA	Ovary
TCGA-24-1425-01	TCGA Ovarian Serous Cystadenocarcinoma	Primary Tumor	TCGA	Ovary
TCGA-24-1469-01	TCGA Ovarian Serous Cystadenocarcinoma	Primary Tumor	TCGA	Ovary
TCGA-24-1470-01	TCGA Ovarian Serous Cystadenocarcinoma	Primary Tumor	TCGA	Ovary
TCGA-24-1471-01	TCGA Ovarian Serous Cystadenocarcinoma	Primary Tumor	TCGA	Ovary
TCGA-24-1474-01	TCGA Ovarian Serous Cystadenocarcinoma	Primary Tumor	TCGA	Ovary
TCGA-24-1549-01	TCGA Ovarian Serous Cystadenocarcinoma	Primary Tumor	TCGA	Ovary
TCGA-24-1550-01	TCGA Ovarian Serous Cystadenocarcinoma	Primary Tumor	TCGA	Ovary
TCGA-24-1551-01	TCGA Ovarian Serous Cystadenocarcinoma	Primary Tumor	TCGA	Ovary
TCGA-24-1552-01	TCGA Ovarian Serous Cystadenocarcinoma	Primary Tumor	TCGA	Ovary
TCGA-24-1553-01	TCGA Ovarian Serous Cystadenocarcinoma	Primary Tumor	TCGA	Ovary
TCGA-24-1555-01	TCGA Ovarian Serous Cystadenocarcinoma	Primary Tumor	TCGA	Ovary
TCGA-24-1562-01	TCGA Ovarian Serous Cystadenocarcinoma	Primary Tumor	TCGA	Ovary
TCGA-24-1563-01	TCGA Ovarian Serous Cystadenocarcinoma	Primary Tumor	TCGA	Ovary
TCGA-24-1564-01	TCGA Ovarian Serous Cystadenocarcinoma	Primary Tumor	TCGA	Ovary
TCGA-24-1565-01	TCGA Ovarian Serous Cystadenocarcinoma	Primary Tumor	TCGA	Ovary
TCGA-24-1603-01	TCGA Ovarian Serous Cystadenocarcinoma	Primary Tumor	TCGA	Ovary
TCGA-24-1604-01	TCGA Ovarian Serous Cystadenocarcinoma	Primary Tumor	TCGA	Ovary
TCGA-24-1616-01	TCGA Ovarian Serous Cystadenocarcinoma	Primary Tumor	TCGA	Ovary
TCGA-25-1312-01	TCGA Ovarian Serous Cystadenocarcinoma	Primary Tumor	TCGA	Ovary
TCGA-25-1313-01	TCGA Ovarian Serous Cystadenocarcinoma	Primary Tumor	TCGA	Ovary
TCGA-25-1314-01	TCGA Ovarian Serous Cystadenocarcinoma	Primary Tumor	TCGA	Ovary
TCGA-25-1315-01	TCGA Ovarian Serous Cystadenocarcinoma	Primary Tumor	TCGA	Ovary
TCGA-25-1316-01	TCGA Ovarian Serous Cystadenocarcinoma	Primary Tumor	TCGA	Ovary
TCGA-25-1317-01	TCGA Ovarian Serous Cystadenocarcinoma	Primary Tumor	TCGA	Ovary
TCGA-25-1318-01	TCGA Ovarian Serous Cystadenocarcinoma	Primary Tumor	TCGA	Ovary
TCGA-25-1319-01	TCGA Ovarian Serous Cystadenocarcinoma	Primary Tumor	TCGA	Ovary
TCGA-25-1320-01	TCGA Ovarian Serous Cystadenocarcinoma	Primary Tumor	TCGA	Ovary
TCGA-25-1321-01	TCGA Ovarian Serous Cystadenocarcinoma	Primary Tumor	TCGA	Ovary
TCGA-25-1322-01	TCGA Ovarian Serous Cystadenocarcinoma	Primary Tumor	TCGA	Ovary
TCGA-25-1323-01	TCGA Ovarian Serous Cystadenocarcinoma	Primary Tumor	TCGA	Ovary
TCGA-25-1324-01	TCGA Ovarian Serous Cystadenocarcinoma	Primary Tumor	TCGA	Ovary
TCGA-25-1326-01	TCGA Ovarian Serous Cystadenocarcinoma	Primary Tumor	TCGA	Ovary
TCGA-25-1328-01	TCGA Ovarian Serous Cystadenocarcinoma	Primary Tumor	TCGA	Ovary
TCGA-25-1329-01	TCGA Ovarian Serous Cystadenocarcinoma	Primary Tumor	TCGA	Ovary
TCGA-25-1623-01	TCGA Ovarian Serous Cystadenocarcinoma	Primary Tumor	TCGA	Ovary
TCGA-25-1625-01	TCGA Ovarian Serous Cystadenocarcinoma	Primary Tumor	TCGA	Ovary
TCGA-25-1626-01	TCGA Ovarian Serous Cystadenocarcinoma	Primary Tumor	TCGA	Ovary
TCGA-25-1627-01	TCGA Ovarian Serous Cystadenocarcinoma	Primary Tumor	TCGA	Ovary
TCGA-25-1628-01	TCGA Ovarian Serous Cystadenocarcinoma	Primary Tumor	TCGA	Ovary
TCGA-25-1630-01	TCGA Ovarian Serous Cystadenocarcinoma	Primary Tumor	TCGA	Ovary
TCGA-25-1631-01	TCGA Ovarian Serous Cystadenocarcinoma	Primary Tumor	TCGA	Ovary
TCGA-25-1632-01	TCGA Ovarian Serous Cystadenocarcinoma	Primary Tumor	TCGA	Ovary
TCGA-25-1633-01	TCGA Ovarian Serous Cystadenocarcinoma	Primary Tumor	TCGA	Ovary
TCGA-25-1634-01	TCGA Ovarian Serous Cystadenocarcinoma	Primary Tumor	TCGA	Ovary
TCGA-25-1635-01	TCGA Ovarian Serous Cystadenocarcinoma	Primary Tumor	TCGA	Ovary
TCGA-25-1870-01	TCGA Ovarian Serous Cystadenocarcinoma	Primary Tumor	TCGA	Ovary
TCGA-25-1871-01	TCGA Ovarian Serous Cystadenocarcinoma	Primary Tumor	TCGA	Ovary
TCGA-25-1877-01	TCGA Ovarian Serous Cystadenocarcinoma	Primary Tumor	TCGA	Ovary
TCGA-25-2042-01	TCGA Ovarian Serous Cystadenocarcinoma	Primary Tumor	TCGA	Ovary
TCGA-25-2391-01	TCGA Ovarian Serous Cystadenocarcinoma	Primary Tumor	TCGA	Ovary
TCGA-25-2392-01	TCGA Ovarian Serous Cystadenocarcinoma	Primary Tumor	TCGA	Ovary
TCGA-25-2393-01	TCGA Ovarian Serous Cystadenocarcinoma	Primary Tumor	TCGA	Ovary
TCGA-25-2396-01	TCGA Ovarian Serous Cystadenocarcinoma	Primary Tumor	TCGA	Ovary
TCGA-25-2397-01	TCGA Ovarian Serous Cystadenocarcinoma	Primary Tumor	TCGA	Ovary
TCGA-25-2398-01	TCGA Ovarian Serous Cystadenocarcinoma	Primary Tumor	TCGA	Ovary
TCGA-25-2399-01	TCGA Ovarian Serous Cystadenocarcinoma	Primary Tumor	TCGA	Ovary
TCGA-25-2400-01	TCGA Ovarian Serous Cystadenocarcinoma	Primary Tumor	TCGA	Ovary
TCGA-25-2401-01	TCGA Ovarian Serous Cystadenocarcinoma	Primary Tumor	TCGA	Ovary
TCGA-25-2404-01	TCGA Ovarian Serous Cystadenocarcinoma	Primary Tumor	TCGA	Ovary
TCGA-25-2409-01	TCGA Ovarian Serous Cystadenocarcinoma	Primary Tumor	TCGA	Ovary
TCGA-3P-A9WA-01	TCGA Ovarian Serous Cystadenocarcinoma	Primary Tumor	TCGA	Ovary
TCGA-57-1582-01	TCGA Ovarian Serous Cystadenocarcinoma	Primary Tumor	TCGA	Ovary
TCGA-57-1583-01	TCGA Ovarian Serous Cystadenocarcinoma	Primary Tumor	TCGA	Ovary
TCGA-57-1585-01	TCGA Ovarian Serous Cystadenocarcinoma	Primary Tumor	TCGA	Ovary
TCGA-57-1586-01	TCGA Ovarian Serous Cystadenocarcinoma	Primary Tumor	TCGA	Ovary
TCGA-57-1993-01	TCGA Ovarian Serous Cystadenocarcinoma	Primary Tumor	TCGA	Ovary
TCGA-59-A5PD-01	TCGA Ovarian Serous Cystadenocarcinoma	Primary Tumor	TCGA	Ovary
TCGA-OY-A56P-01	TCGA Ovarian Serous Cystadenocarcinoma	Primary Tumor	TCGA	Ovary
TCGA-OY-A56Q-01	TCGA Ovarian Serous Cystadenocarcinoma	Primary Tumor	TCGA	Ovary
TCGA-WR-A838-01	TCGA Ovarian Serous Cystadenocarcinoma	Primary Tumor	TCGA	Ovary
GTEX-11DXX-1426-SM-5GIDU	GTEX Ovary	Normal Tissue	GTEX	Ovary
GTEX-11GSP-0226-SM-5A5KV	GTEX Ovary	Normal Tissue	GTEX	Ovary
GTEX-11I78-1926-SM-59878	GTEX Ovary	Normal Tissue	GTEX	Ovary
GTEX-11VI4-1026-SM-5EQM1	GTEX Ovary	Normal Tissue	GTEX	Ovary
GTEX-11XUK-1626-SM-5GU5O	GTEX Ovary	Normal Tissue	GTEX	Ovary
GTEX-11ZTS-1926-SM-5CVLA	GTEX Ovary	Normal Tissue	GTEX	Ovary
GTEX-11ZTT-1826-SM-5CVLN	GTEX Ovary	Normal Tissue	GTEX	Ovary
GTEX-11ZVC-1426-SM-5EGGA	GTEX Ovary	Normal Tissue	GTEX	Ovary
GTEX-1269C-1826-SM-5N9E1	GTEX Ovary	Normal Tissue	GTEX	Ovary
GTEX-12WSB-2226-SM-5GCOS	GTEX Ovary	Normal Tissue	GTEX	Ovary
GTEX-12WSJ-1226-SM-5LU91	GTEX Ovary	Normal Tissue	GTEX	Ovary
GTEX-12WSK-1926-SM-5LZVK	GTEX Ovary	Normal Tissue	GTEX	Ovary
GTEX-131YS-2226-SM-5P9G8	GTEX Ovary	Normal Tissue	GTEX	Ovary
GTEX-133LE-1226-SM-5IFGC	GTEX Ovary	Normal Tissue	GTEX	Ovary
GTEX-1399S-2126-SM-5J2MH	GTEX Ovary	Normal Tissue	GTEX	Ovary
GTEX-13D11-1126-SM-5KLYS	GTEX Ovary	Normal Tissue	GTEX	Ovary
GTEX-13FTX-0926-SM-5IFF7	GTEX Ovary	Normal Tissue	GTEX	Ovary
GTEX-13N11-0526-SM-5IJFI	GTEX Ovary	Normal Tissue	GTEX	Ovary
GTEX-13O3O-2726-SM-5KM35	GTEX Ovary	Normal Tissue	GTEX	Ovary
GTEX-13OVI-0726-SM-5L3DD	GTEX Ovary	Normal Tissue	GTEX	Ovary
GTEX-13OVJ-2426-SM-5KM3I	GTEX Ovary	Normal Tissue	GTEX	Ovary
GTEX-13PL7-2326-SM-5L3FY	GTEX Ovary	Normal Tissue	GTEX	Ovary
GTEX-13PVR-1226-SM-5RQJ2	GTEX Ovary	Normal Tissue	GTEX	Ovary
GTEX-13QBU-1526-SM-5LU3W	GTEX Ovary	Normal Tissue	GTEX	Ovary
GTEX-13U4I-2126-SM-5LU55	GTEX Ovary	Normal Tissue	GTEX	Ovary
GTEX-13VXT-1526-SM-5LU3J	GTEX Ovary	Normal Tissue	GTEX	Ovary
GTEX-13W3W-1526-SM-5LU5I	GTEX Ovary	Normal Tissue	GTEX	Ovary
GTEX-145ME-1226-SM-5SIB6	GTEX Ovary	Normal Tissue	GTEX	Ovary
GTEX-146FH-2526-SM-5Q5BP	GTEX Ovary	Normal Tissue	GTEX	Ovary
GTEX-14AS3-1326-SM-5RQJE	GTEX Ovary	Normal Tissue	GTEX	Ovary
GTEX-OHPK-2426-SM-3MJGH	GTEX Ovary	Normal Tissue	GTEX	Ovary
GTEX-OHPL-2426-SM-48TDN	GTEX Ovary	Normal Tissue	GTEX	Ovary
GTEX-P4PP-2426-SM-3P61L	GTEX Ovary	Normal Tissue	GTEX	Ovary
GTEX-P4QT-2426-SM-3NMCL	GTEX Ovary	Normal Tissue	GTEX	Ovary
GTEX-P78B-1926-SM-3P616	GTEX Ovary	Normal Tissue	GTEX	Ovary
GTEX-PLZ4-2826-SM-3P617	GTEX Ovary	Normal Tissue	GTEX	Ovary
GTEX-POMQ-1426-SM-3P61D	GTEX Ovary	Normal Tissue	GTEX	Ovary
GTEX-PWCY-1326-SM-48TCU	GTEX Ovary	Normal Tissue	GTEX	Ovary
GTEX-PWN1-2426-SM-48TDD	GTEX Ovary	Normal Tissue	GTEX	Ovary
GTEX-PWOO-1726-SM-48TDC	GTEX Ovary	Normal Tissue	GTEX	Ovary
GTEX-Q734-0726-SM-48TZP	GTEX Ovary	Normal Tissue	GTEX	Ovary
GTEX-QCQG-1426-SM-48U22	GTEX Ovary	Normal Tissue	GTEX	Ovary
GTEX-QVJO-3126-SM-4R1KC	GTEX Ovary	Normal Tissue	GTEX	Ovary
GTEX-RTLS-2326-SM-46MUH	GTEX Ovary	Normal Tissue	GTEX	Ovary
GTEX-RU1J-0826-SM-46MUU	GTEX Ovary	Normal Tissue	GTEX	Ovary
GTEX-RU72-2226-SM-46MUE	GTEX Ovary	Normal Tissue	GTEX	Ovary
GTEX-RWS6-1026-SM-47JXD	GTEX Ovary	Normal Tissue	GTEX	Ovary
GTEX-S32W-1226-SM-4AD67	GTEX Ovary	Normal Tissue	GTEX	Ovary
GTEX-S341-0726-SM-4AD5R	GTEX Ovary	Normal Tissue	GTEX	Ovary
GTEX-T2IS-2026-SM-4DM6W	GTEX Ovary	Normal Tissue	GTEX	Ovary
GTEX-T5JW-0426-SM-4DM7M	GTEX Ovary	Normal Tissue	GTEX	Ovary
GTEX-T6MO-1126-SM-4DM5D	GTEX Ovary	Normal Tissue	GTEX	Ovary
GTEX-TML8-0926-SM-4DXSJ	GTEX Ovary	Normal Tissue	GTEX	Ovary
GTEX-TSE9-2226-SM-4DXUR	GTEX Ovary	Normal Tissue	GTEX	Ovary
GTEX-U3ZN-1026-SM-4DXTC	GTEX Ovary	Normal Tissue	GTEX	Ovary
GTEX-UJHI-1226-SM-4IHLR	GTEX Ovary	Normal Tissue	GTEX	Ovary
GTEX-W5WG-0926-SM-4RTX9	GTEX Ovary	Normal Tissue	GTEX	Ovary
GTEX-WI4N-2526-SM-4OOSE	GTEX Ovary	Normal Tissue	GTEX	Ovary
GTEX-WWYW-2726-SM-4MVOP	GTEX Ovary	Normal Tissue	GTEX	Ovary
GTEX-WXYG-1426-SM-4ONCK	GTEX Ovary	Normal Tissue	GTEX	Ovary
GTEX-WYBS-2426-SM-4ONDI	GTEX Ovary	Normal Tissue	GTEX	Ovary
GTEX-WYVS-1526-SM-4OND4	GTEX Ovary	Normal Tissue	GTEX	Ovary
GTEX-X15G-1726-SM-4PQZN	GTEX Ovary	Normal Tissue	GTEX	Ovary
GTEX-X4EO-2426-SM-4QASD	GTEX Ovary	Normal Tissue	GTEX	Ovary
GTEX-X8HC-2726-SM-46MUA	GTEX Ovary	Normal Tissue	GTEX	Ovary
GTEX-XMD3-2326-SM-4AT5H	GTEX Ovary	Normal Tissue	GTEX	Ovary
GTEX-XUZC-1026-SM-4BOPY	GTEX Ovary	Normal Tissue	GTEX	Ovary
GTEX-XV7Q-1426-SM-4BRWA	GTEX Ovary	Normal Tissue	GTEX	Ovary
GTEX-XYKS-1726-SM-4E3IO	GTEX Ovary	Normal Tissue	GTEX	Ovary
GTEX-Y114-1726-SM-4TT7U	GTEX Ovary	Normal Tissue	GTEX	Ovary
GTEX-Y3IK-2026-SM-4YCDG	GTEX Ovary	Normal Tissue	GTEX	Ovary
GTEX-YJ8O-1026-SM-5CVM5	GTEX Ovary	Normal Tissue	GTEX	Ovary
GTEX-ZC5H-2026-SM-5CVN2	GTEX Ovary	Normal Tissue	GTEX	Ovary
GTEX-ZLWG-0926-SM-4WWC3	GTEX Ovary	Normal Tissue	GTEX	Ovary
GTEX-ZP4G-0626-SM-4WWF1	GTEX Ovary	Normal Tissue	GTEX	Ovary
GTEX-ZV6S-1426-SM-59HKX	GTEX Ovary	Normal Tissue	GTEX	Ovary
GTEX-ZVT3-2626-SM-5GU5L	GTEX Ovary	Normal Tissue	GTEX	Ovary
GTEX-ZYFG-1726-SM-5GZZB	GTEX Ovary	Normal Tissue	GTEX	Ovary
GTEX-ZYWO-1926-SM-5E456	GTEX Ovary	Normal Tissue	GTEX	Ovary
GTEX-ZZPU-2126-SM-5EGIU	GTEX Ovary	Normal Tissue	GTEX	Ovary
