# Supplementary material for: Integrative In Silico mRNA–miRNA Profiling of mTOR Pathway Dysregulation in High-Grade Serous Ovarian Carcinoma
Source: Cancers (Basel). 2026 Mar 7;18(5):866. doi: 10.3390/cancers18050866 (PMC12984994; doi:10.3390/cancers18050866)
Supplement: Supplementary file 1 [file cancers-18-00866-s001.zip › Supplementary_table_S2.xlsx]

## Sheet: All_Results
Gene	baseMean	log2FoldChange	lfcSE	stat	pvalue	padj	sig
hsa-miR-200b-5p	42.6768	1.00045	0.312153	3.20499	0.00135067	0.00341639	Upregulated
hsa-miR-200b-3p	44.9939	8.46373	0.245111	34.5303	2.82098e-261	3.76036e-259	Upregulated
hsa-miR-200a-5p	63.5347	6.74219	0.339144	19.88	6.06394e-88	1.61665e-86	Upregulated
hsa-miR-200a-3p	126.03	0.160676	0.234884	0.684064	0.493935	0.588396	Not Significant
hsa-miR-429	35.4013	0.0705015	0.331294	0.212806	0.831478	0.874791	Not Significant
hsa-miR-551a	3.09539	1.06484	0.290206	3.66928	0.000243239	0.000657682	Upregulated
hsa-miR-34a-3p	0.617603	0.0261103	0.54573	0.0478447	0.96184	0.971313	Not Significant
hsa-miR-34a-5p	8.37171	6.03889	0.24941	24.2127	1.63317e-129	8.70804e-128	Upregulated
hsa-miR-5581-3p	1.19552	2.74783	0.308904	8.89541	5.82035e-19	3.206e-18	Upregulated
hsa-miR-30e-5p	2916.9	0.190946	0.175329	1.08907	0.276122	0.386223	Not Significant
hsa-miR-30e-3p	7168.1	0.0619609	0.139143	0.445302	0.656101	0.722796	Not Significant
hsa-miR-30c-5p	1390.92	0.196262	0.117245	1.67395	0.0941412	0.168217	Not Significant
hsa-miR-30c-1-3p	15.2926	0.0436975	0.115882	0.377086	0.706109	0.768194	Not Significant
hsa-miR-101-3p	4245.72	-0.541396	0.189427	-2.85807	0.00426225	0.0102187	Downregulated
hsa-miR-101-5p	4.54117	-0.0960427	0.274784	-0.349521	0.726698	0.783729	Not Significant
hsa-miR-186-3p	0.345673	-1.42883	0.575264	-2.48378	0.0129997	0.0289292	Downregulated
hsa-miR-186-5p	708.797	0.112464	0.0956021	1.17638	0.239443	0.352293	Not Significant
hsa-miR-760	47.7732	-0.0301957	0.189582	-0.159275	0.873452	0.903969	Not Significant
hsa-miR-137-3p	0.702979	-3.00647	0.419848	-7.16084	8.01827e-13	3.51591e-12	Downregulated
hsa-miR-197-5p	1.51839	2.40599	0.2999	8.02263	1.03508e-15	4.99912e-15	Upregulated
hsa-miR-197-3p	2858.33	0.0605748	0.0959776	0.631135	0.527952	0.621523	Not Significant
hsa-miR-190b-5p	1.31574	-0.891072	0.335042	-2.65958	0.0078238	0.0180435	Downregulated
hsa-miR-92b-5p	23.5662	0.0613745	0.135787	0.451991	0.651276	0.71986	Not Significant
hsa-miR-92b-3p	2245.52	0.00911186	0.108132	0.0842661	0.932845	0.949948	Not Significant
hsa-miR-9-3p	7.08087	-2.04683	0.44306	-4.61976	3.84184e-06	1.2281e-05	Downregulated
hsa-miR-9-5p	936.578	-0.759205	0.217991	-3.48274	0.000496313	0.00131247	Downregulated
hsa-miR-556-5p	0.414341	-1.18771	0.665977	-1.78342	0.0745186	0.137391	Not Significant
hsa-miR-556-3p	0.225723	0.586947	1.09438	0.536327	0.591733	0.667326	Not Significant
hsa-miR-1295b-3p	0.745009	-1.90879	0.451941	-4.22355	2.40489e-05	7.07664e-05	Downregulated
hsa-miR-1295b-5p	0.320475	1.44531	1.28375	1.12585	0.260227	0.370401	Not Significant
hsa-miR-214-3p	328.371	0.0658833	0.111077	0.59313	0.553094	0.637105	Not Significant
hsa-miR-214-5p	268.999	0.0409147	0.092129	0.444102	0.656969	0.723154	Not Significant
hsa-miR-199a-3p	3950.2	0.131421	0.102826	1.27809	0.201216	0.310273	Not Significant
hsa-miR-199b-3p	3944.34	0.131359	0.102859	1.27708	0.201573	0.310273	Not Significant
hsa-miR-199a-5p	2505.65	0.110745	0.109438	1.01194	0.311565	0.424658	Not Significant
hsa-miR-488-3p	1.7104	-1.53554	0.46068	-3.3332	0.000858531	0.00221787	Downregulated
hsa-miR-488-5p	0.694361	1.72101	0.516717	3.33066	0.000866411	0.0022339	Upregulated
hsa-miR-1278	0.859238	-3.43799	0.36344	-9.45958	3.09177e-21	1.8317e-20	Downregulated
hsa-miR-181b-3p	0.798145	2.3945	0.523339	4.57542	4.75267e-06	1.49418e-05	Upregulated
hsa-miR-181b-5p	1161.67	0.211136	0.11859	1.78038	0.0750139	0.138113	Not Significant
hsa-miR-181a-3p	29.437	0.59307	0.223443	2.65423	0.00794892	0.0183004	Upregulated
hsa-miR-181a-5p	102.552	9.64625	0.240498	40.1094	0	0	Upregulated
hsa-miR-135b-3p	1.13898	2.02003	0.421261	4.79521	1.62502e-06	5.38844e-06	Upregulated
hsa-miR-135b-5p	139.377	0.109494	0.209425	0.522831	0.601092	0.674458	Not Significant
hsa-miR-29c-3p	545.082	0.139675	0.181685	0.768776	0.442026	0.54507	Not Significant
hsa-miR-29c-5p	98.5199	-0.00604551	0.135402	-0.0446485	0.964387	0.973148	Not Significant
hsa-miR-29b-3p	14.2371	0.798295	0.277349	2.87831	0.00399815	0.00963749	Upregulated
hsa-miR-29b-2-5p	31.8243	0.223359	0.118497	1.88493	0.0594388	0.112961	Not Significant
hsa-miR-205-5p	636.646	0.635861	0.340918	1.86514	0.0621611	0.117035	Not Significant
hsa-miR-205-3p	0.183945	0.734733	1.30473	0.563131	0.573346	0.653222	Not Significant
hsa-miR-215-5p	1.24478	-0.147044	0.489578	-0.300348	0.763912	0.817251	Not Significant
hsa-miR-194-5p	208.716	-0.00478732	0.117471	-0.0407531	0.967493	0.974069	Not Significant
hsa-miR-4677-5p	0.91919	-1.5649	0.361249	-4.3319	1.47825e-05	4.46828e-05	Downregulated
hsa-miR-4677-3p	3.70852	0.0481319	0.293511	0.163987	0.869742	0.902933	Not Significant
hsa-miR-511-5p	12.4489	0.164826	0.234113	0.704042	0.481406	0.577082	Not Significant
hsa-miR-3611	0.188596	-1.09592	0.792867	-1.38223	0.166902	0.268372	Not Significant
hsa-miR-605-5p	1.86676	1.31848	0.274445	4.80416	1.55403e-06	5.17882e-06	Upregulated
hsa-miR-1296-5p	75.0663	0.0543896	0.10767	0.505151	0.613453	0.685442	Not Significant
hsa-miR-346	1.92885	0.957219	0.438044	2.18521	0.0288735	0.0597645	Not Significant
hsa-miR-107	54.589	0.197589	0.108961	1.8134	0.0697702	0.129532	Not Significant
hsa-miR-1287-3p	3.91967	0.636927	0.251291	2.53462	0.011257	0.0253472	Upregulated
hsa-miR-1287-5p	65.0449	0.207916	0.107427	1.93543	0.0529378	0.101974	Not Significant
hsa-miR-146b-5p	2478.33	0.0970295	0.161385	0.60123	0.547687	0.633035	Not Significant
hsa-miR-146b-3p	728.113	0.0663658	0.110181	0.602334	0.546952	0.633035	Not Significant
hsa-miR-1307-3p	3789.64	-0.0696471	0.119904	-0.580855	0.561338	0.643391	Not Significant
hsa-miR-1307-5p	73.4006	-0.120064	0.166061	-0.723014	0.469672	0.569157	Not Significant
hsa-miR-6715a-3p	1.23926	3.25255	0.436024	7.45958	8.67983e-14	3.93545e-13	Upregulated
hsa-miR-3944-3p	2.60235	2.78314	0.363075	7.66547	1.78181e-14	8.16202e-14	Upregulated
hsa-miR-3944-5p	0.413955	1.01246	0.561959	1.80167	0.0715979	0.132372	Not Significant
hsa-miR-210-3p	626.277	-0.172992	0.135325	-1.27834	0.201129	0.310273	Not Significant
hsa-miR-210-5p	9.41239	0.726525	0.191943	3.78512	0.000153636	0.000421393	Upregulated
hsa-miR-675-3p	29.1823	7.82581	0.353407	22.1439	1.19515e-108	4.19245e-107	Upregulated
hsa-miR-675-5p	0.840984	2.71557	0.598405	4.53802	5.67857e-06	1.77272e-05	Upregulated
hsa-miR-483-3p	181.932	0.176991	0.285201	0.620585	0.534873	0.625426	Not Significant
hsa-miR-483-5p	119.399	0.145931	0.312549	0.466906	0.640567	0.7092	Not Significant
hsa-miR-1343-5p	0.309907	0.172998	1.50706	0.114791	0.908611	0.930959	Not Significant
hsa-miR-1343-3p	13.2467	0.430342	0.187807	2.2914	0.0219401	0.0467191	Not Significant
hsa-miR-129-5p	86.3663	-0.638836	0.20013	-3.19211	0.00141238	0.00355899	Downregulated
hsa-miR-129-2-3p	3.60728	0.283747	0.277763	1.02154	0.306998	0.419291	Not Significant
hsa-miR-130a-5p	4.87352	0.117198	0.186432	0.628637	0.529587	0.621973	Not Significant
hsa-miR-130a-3p	386.277	0.170813	0.137233	1.2447	0.213243	0.323751	Not Significant
hsa-miR-1908-3p	1.03968	2.57069	0.389223	6.60468	3.98384e-11	1.62898e-10	Upregulated
hsa-miR-1908-5p	1.92447	-1.34967	0.362736	-3.72081	0.000198588	0.000541344	Downregulated
hsa-miR-192-3p	1.74125	1.77779	0.258175	6.88597	5.73938e-12	2.40585e-11	Upregulated
hsa-miR-192-5p	13.0108	6.67848	0.272629	24.4965	1.60789e-132	9.31875e-131	Upregulated
hsa-miR-194-3p	8.18106	0.74145	0.211279	3.50935	0.000449205	0.00119044	Upregulated
hsa-miR-139-3p	48.9925	0.0576399	0.153643	0.375155	0.707545	0.768669	Not Significant
hsa-miR-139-5p	9.80971	6.24526	0.241188	25.8938	7.83088e-148	5.7992e-146	Upregulated
hsa-miR-326	51.6785	0.177379	0.154048	1.15145	0.249545	0.360423	Not Significant
hsa-miR-708-3p	251.988	-0.364354	0.226677	-1.60738	0.107972	0.190128	Not Significant
hsa-miR-708-5p	246.643	0.0117131	0.181793	0.0644308	0.948627	0.963077	Not Significant
hsa-miR-5579-3p	0.882521	0.360451	0.40154	0.897671	0.369361	0.478018	Not Significant
hsa-miR-34b-5p	0.20331	0.921598	1.18465	0.77795	0.436599	0.542897	Not Significant
hsa-miR-34b-3p	7.20726	0.524363	0.265603	1.97423	0.0483553	0.0949468	Not Significant
hsa-miR-34c-5p	20.3932	-0.304244	0.285682	-1.06497	0.286888	0.397528	Not Significant
hsa-miR-34c-3p	14.2226	0.909574	0.305379	2.9785	0.0028966	0.00707174	Upregulated
hsa-miR-125b-1-3p	90.4649	0.0204798	0.150824	0.135786	0.89199	0.918165	Not Significant
hsa-miR-125b-5p	23173.2	0.108769	0.0985705	1.10346	0.269827	0.379809	Not Significant
hsa-let-7a-2-3p	13.845	0.414592	0.178373	2.32429	0.0201098	0.043317	Not Significant
hsa-let-7a-5p	502.602	11.9431	0.244614	48.824	0	0	Upregulated
hsa-miR-100-3p	1.54401	-3.10557	0.373269	-8.31994	8.80099e-17	4.46073e-16	Downregulated
hsa-miR-100-5p	26203.1	0.012155	0.114671	0.105999	0.915583	0.936664	Not Significant
hsa-miR-200c-5p	8.69613	5.91904	0.265557	22.2891	4.71235e-110	1.69772e-108	Upregulated
hsa-miR-200c-3p	8243.86	0.475806	0.221601	2.14712	0.0317834	0.0649805	Not Significant
hsa-miR-141-5p	20.9925	2.80612	0.339461	8.26641	1.38048e-16	6.89204e-16	Upregulated
hsa-miR-141-3p	60.2386	-0.0841592	0.237132	-0.354905	0.722661	0.780006	Not Significant
hsa-miR-196a-5p	49.3142	-0.0234055	0.389739	-0.0600543	0.952112	0.965145	Not Significant
hsa-miR-196a-3p	0.293982	-1.87399	0.802828	-2.33424	0.0195834	0.0423091	Downregulated
hsa-miR-615-5p	0.570802	1.21798	0.574338	2.12067	0.0339493	0.0689855	Not Significant
hsa-miR-615-3p	129.958	-0.0541281	0.210709	-0.256886	0.797267	0.843965	Not Significant
hsa-miR-148b-5p	5.15871	-0.191459	0.208889	-0.916558	0.359374	0.467818	Not Significant
hsa-miR-148b-3p	816.1	0.0487676	0.0653999	0.745683	0.455859	0.557486	Not Significant
hsa-miR-616-3p	2.07161	1.29869	0.281279	4.61708	3.89178e-06	1.24109e-05	Upregulated
hsa-miR-616-5p	3.76296	0.428179	0.192145	2.22842	0.0258526	0.0540148	Not Significant
hsa-miR-26a-2-3p	8.09835	-1.08679	0.406591	-2.67294	0.00751903	0.0174311	Downregulated
hsa-miR-26a-5p	23637.7	0.0257002	0.076385	0.336456	0.736527	0.791767	Not Significant
hsa-let-7i-5p	3817.63	0.0708053	0.0793748	0.892038	0.372373	0.481448	Not Significant
hsa-let-7i-3p	121.279	0.117177	0.118631	0.987737	0.323282	0.437497	Not Significant
hsa-miR-331-5p	22.1223	-0.0352533	0.103943	-0.339159	0.73449	0.790214	Not Significant
hsa-miR-331-3p	177.613	-0.0267652	0.0920111	-0.29089	0.771135	0.822997	Not Significant
hsa-miR-1251-5p	3.49202	3.33194	0.374528	8.89637	5.77028e-19	3.19161e-18	Upregulated
hsa-miR-1251-3p	1.27425	3.30598	0.397593	8.31499	9.17638e-17	4.63338e-16	Upregulated
hsa-miR-135a-5p	69.7088	-0.285574	0.370437	-0.77091	0.44076	0.545022	Not Significant
hsa-miR-135a-2-3p	0.270168	-2.08052	0.953055	-2.183	0.0290358	0.0600073	Not Significant
hsa-miR-2276-5p	0.310244	1.24075	0.737289	1.68286	0.0924027	0.165555	Not Significant
hsa-miR-2276-3p	2.28702	0.279481	0.299003	0.934708	0.349939	0.458671	Not Significant
hsa-miR-16-1-3p	0.966336	2.05073	0.479793	4.2742	1.91824e-05	5.6949e-05	Upregulated
hsa-miR-15a-5p	38.0919	-0.0103138	0.139421	-0.0739763	0.941029	0.956821	Not Significant
hsa-miR-17-5p	15.7936	6.95405	0.252164	27.5775	2.0722e-167	1.7264e-165	Upregulated
hsa-miR-17-3p	85.4048	0.0415165	0.112076	0.370432	0.711061	0.771232	Not Significant
hsa-miR-18a-5p	1.27113	3.3303	0.357617	9.31246	1.24904e-20	7.27063e-20	Upregulated
hsa-miR-18a-3p	23.4789	0.235694	0.180094	1.30872	0.190628	0.297897	Not Significant
hsa-miR-19a-3p	16.5367	-0.906129	0.52553	-1.72422	0.0846686	0.153645	Not Significant
hsa-miR-20a-5p	247.343	-0.239788	0.171007	-1.40221	0.160851	0.260212	Not Significant
hsa-miR-20a-3p	4.68985	-0.304522	0.302563	-1.00647	0.314187	0.427359	Not Significant
hsa-miR-19b-1-5p	7.91668	0.469301	0.244463	1.91972	0.054893	0.105588	Not Significant
hsa-miR-19b-3p	128.193	-0.035357	0.233528	-0.151404	0.879657	0.909684	Not Significant
hsa-miR-92a-1-5p	82.7309	0.149417	0.170199	0.877894	0.380001	0.48894	Not Significant
hsa-miR-92a-3p	90557.8	0.0730301	0.101421	0.720066	0.471484	0.57078	Not Significant
hsa-miR-624-5p	1.83653	0.542873	0.270993	2.00328	0.0451478	0.0895565	Not Significant
hsa-miR-5586-5p	0.195094	0.838738	1.12809	0.743505	0.457176	0.558073	Not Significant
hsa-miR-3173-3p	0.3028	0.246333	0.804559	0.306172	0.759474	0.813156	Not Significant
hsa-miR-3173-5p	5.62004	0.197796	0.147089	1.34474	0.178709	0.283595	Not Significant
hsa-miR-342-5p	57.7452	0.0989507	0.10076	0.982045	0.326077	0.439275	Not Significant
hsa-miR-342-3p	21.079	2.80996	0.319375	8.79828	1.38926e-18	7.58968e-18	Upregulated
hsa-miR-345-5p	207.179	0.0421046	0.106597	0.394989	0.692851	0.756405	Not Significant
hsa-miR-345-3p	0.645402	0.716489	0.476723	1.50295	0.132853	0.225884	Not Significant
hsa-miR-770-5p	0.763712	0.928947	0.555334	1.67277	0.0943725	0.168405	Not Significant
hsa-miR-493-5p	121.772	0.0412876	0.114315	0.361174	0.717969	0.77557	Not Significant
hsa-miR-493-3p	60.957	-0.192621	0.132943	-1.4489	0.147365	0.244325	Not Significant
hsa-miR-337-5p	2.25102	-1.92727	0.355159	-5.42649	5.74733e-08	2.05946e-07	Downregulated
hsa-miR-337-3p	36.023	0.0526514	0.111904	0.470506	0.637994	0.708115	Not Significant
hsa-miR-431-5p	18.5517	0.0914636	0.287462	0.318176	0.750351	0.804681	Not Significant
hsa-miR-431-3p	20.4692	0.486768	0.246787	1.97242	0.0485611	0.0951941	Not Significant
hsa-miR-433-3p	63.5534	-0.126306	0.130694	-0.966426	0.333831	0.444997	Not Significant
hsa-miR-127-5p	78.0714	0.155594	0.150611	1.03309	0.301563	0.413989	Not Significant
hsa-miR-127-3p	7314.76	0.159617	0.135301	1.17972	0.238112	0.35111	Not Significant
hsa-miR-432-5p	93.1524	-0.0959188	0.136095	-0.704795	0.480938	0.577039	Not Significant
hsa-miR-432-3p	0.348591	1.15646	0.733958	1.57564	0.115108	0.200311	Not Significant
hsa-miR-136-5p	11.443	-0.742122	0.37712	-1.96786	0.0490836	0.0959361	Not Significant
hsa-miR-136-3p	11.7623	-1.00059	0.397285	-2.51856	0.0117835	0.0263989	Downregulated
hsa-miR-370-5p	8.98206	0.25263	0.171224	1.47544	0.140095	0.23609	Not Significant
hsa-miR-370-3p	303.738	-0.171118	0.170832	-1.00167	0.316501	0.42963	Not Significant
hsa-miR-379-5p	717.866	-0.0121409	0.111172	-0.109208	0.913037	0.934776	Not Significant
hsa-miR-379-3p	5.29406	-0.460844	0.244536	-1.88456	0.0594889	0.112961	Not Significant
hsa-miR-411-5p	39.4471	-0.495944	0.267158	-1.85637	0.0634012	0.118749	Not Significant
hsa-miR-411-3p	10.3917	-0.357264	0.221353	-1.614	0.106528	0.188081	Not Significant
hsa-miR-299-5p	21.9535	0.15177	0.131288	1.15601	0.247678	0.359084	Not Significant
hsa-miR-299-3p	2.56056	-2.24216	0.342211	-6.55198	5.6779e-11	2.2866e-10	Downregulated
hsa-miR-380-5p	0.239208	0.92637	0.807278	1.14752	0.251166	0.36195	Not Significant
hsa-miR-380-3p	0.481796	-1.39323	0.461682	-3.01773	0.00254678	0.00626358	Downregulated
hsa-miR-323a-5p	1.09781	3.08165	0.361156	8.53273	1.42939e-17	7.47206e-17	Upregulated
hsa-miR-323a-3p	28.0631	-0.00411477	0.146434	-0.0280997	0.977583	0.982743	Not Significant
hsa-miR-758-5p	3.11948	3.38734	0.2594	13.0583	5.69668e-39	6.38123e-38	Upregulated
hsa-miR-758-3p	38.9874	-0.0249453	0.167966	-0.148514	0.881937	0.911078	Not Significant
hsa-miR-329-5p	0.471915	-1.4706	0.440254	-3.34034	0.000836769	0.00217813	Downregulated
hsa-miR-329-3p	25.2818	-0.131907	0.208006	-0.634147	0.525985	0.619927	Not Significant
hsa-miR-494-5p	1.41547	0.166656	0.319931	0.520913	0.602428	0.675388	Not Significant
hsa-miR-494-3p	6.03123	-0.593428	0.26685	-2.22382	0.0261604	0.0545725	Not Significant
hsa-miR-1193	0.30307	1.22937	0.719265	1.7092	0.0874134	0.157675	Not Significant
hsa-miR-543	83.6324	-0.237576	0.211079	-1.12553	0.260365	0.370401	Not Significant
hsa-miR-495-5p	0.626418	0.430676	0.548341	0.785417	0.432209	0.539452	Not Significant
hsa-miR-495-3p	58.071	-0.138909	0.208265	-0.666982	0.504784	0.598645	Not Significant
hsa-miR-376c-5p	0.710761	-2.10883	0.380833	-5.53741	3.06981e-08	1.11805e-07	Downregulated
hsa-miR-376b-5p	0.697592	-2.11055	0.395001	-5.34315	9.13447e-08	3.25568e-07	Downregulated
hsa-miR-376c-3p	14.2072	-0.754639	0.363481	-2.07615	0.0378805	0.0760463	Not Significant
hsa-miR-376a-2-5p	0.374271	-2.19355	0.447596	-4.90074	9.54762e-07	3.2302e-06	Downregulated
hsa-miR-376a-3p	3.37563	-1.82108	0.366131	-4.97385	6.5637e-07	2.2377e-06	Downregulated
hsa-miR-654-5p	22.8233	0.193282	0.209332	0.923327	0.355837	0.46503	Not Significant
hsa-miR-654-3p	154.625	0.0400985	0.138993	0.288494	0.772968	0.823817	Not Significant
hsa-miR-376b-3p	1.05755	-2.40634	0.379264	-6.34477	2.22754e-10	8.81103e-10	Downregulated
hsa-miR-376a-5p	0.502356	-0.250808	0.684696	-0.366305	0.714137	0.772683	Not Significant
hsa-miR-1185-1-3p	2.12444	-1.64983	0.339794	-4.85538	1.20156e-06	4.03445e-06	Downregulated
hsa-miR-1185-2-3p	1.02653	-2.78357	0.335398	-8.2993	1.0473e-16	5.26811e-16	Downregulated
hsa-miR-381-5p	1.0107	1.61575	0.345979	4.67008	3.01081e-06	9.71769e-06	Upregulated
hsa-miR-381-3p	455.407	-0.0805455	0.143022	-0.563169	0.57332	0.653222	Not Significant
hsa-miR-487b-5p	1.31145	0.264181	0.337208	0.783436	0.433371	0.540396	Not Significant
hsa-miR-487b-3p	68.6562	0.0675025	0.120704	0.559238	0.575999	0.654924	Not Significant
hsa-miR-539-5p	16.1093	0.14162	0.150055	0.943794	0.345275	0.454794	Not Significant
hsa-miR-539-3p	1.16943	-2.64228	0.365886	-7.2216	5.13793e-13	2.27537e-12	Downregulated
hsa-miR-889-5p	0.454945	-1.44874	0.575491	-2.5174	0.0118225	0.0264418	Downregulated
hsa-miR-889-3p	9.2971	-0.198911	0.242721	-0.819503	0.4125	0.521691	Not Significant
hsa-miR-655-5p	0.363888	-0.505996	0.622598	-0.812718	0.41638	0.525103	Not Significant
hsa-miR-655-3p	4.69939	-1.24161	0.373902	-3.32068	0.000897991	0.0023064	Downregulated
hsa-miR-487a-5p	13.0063	-0.0301926	0.160053	-0.188642	0.850374	0.88697	Not Significant
hsa-miR-487a-3p	2.57929	-1.16817	0.323181	-3.61459	0.000300824	0.000805218	Downregulated
hsa-miR-382-5p	105.017	0.100402	0.114255	0.878754	0.379535	0.488811	Not Significant
hsa-miR-382-3p	3.45546	-0.592181	0.268941	-2.2019	0.0276725	0.0575467	Not Significant
hsa-miR-134-5p	769.53	0.220373	0.126702	1.73931	0.081981	0.149495	Not Significant
hsa-miR-134-3p	4.85627	0.173267	0.159686	1.08505	0.277899	0.388302	Not Significant
hsa-miR-485-5p	14.3276	0.0535627	0.178908	0.299386	0.764645	0.817379	Not Significant
hsa-miR-485-3p	105.293	-0.0950213	0.149071	-0.637425	0.523848	0.618502	Not Significant
hsa-miR-323b-5p	0.238052	0.884577	1.22953	0.719444	0.471868	0.57078	Not Significant
hsa-miR-323b-3p	14.7565	0.0792504	0.17649	0.449037	0.653405	0.721017	Not Significant
hsa-miR-154-5p	19.746	0.0875198	0.136873	0.639421	0.522549	0.617516	Not Significant
hsa-miR-154-3p	3.13188	-1.71114	0.374901	-4.56424	5.01315e-06	1.57236e-05	Downregulated
hsa-miR-496	1.78704	1.46951	0.341036	4.30895	1.64031e-05	4.93573e-05	Upregulated
hsa-miR-377-5p	36.9305	0.230639	0.156992	1.46911	0.141803	0.238065	Not Significant
hsa-miR-377-3p	3.03165	-2.55961	0.370425	-6.90992	4.84928e-12	2.03914e-11	Downregulated
hsa-miR-541-5p	0.604578	1.27579	0.647701	1.96973	0.0488694	0.0956578	Not Significant
hsa-miR-541-3p	2.08655	2.06253	0.340541	6.05665	1.38987e-09	5.32383e-09	Upregulated
hsa-miR-409-5p	19.512	0.172362	0.151638	1.13666	0.255679	0.366473	Not Significant
hsa-miR-409-3p	150.716	0.129808	0.147699	0.878869	0.379472	0.488811	Not Significant
hsa-miR-412-5p	7.72416	0.376031	0.30663	1.22633	0.220073	0.33073	Not Significant
hsa-miR-412-3p	0.25394	0.726818	1.17965	0.616132	0.537807	0.627045	Not Significant
hsa-miR-369-5p	23.0206	-0.169172	0.163645	-1.03377	0.301242	0.413975	Not Significant
hsa-miR-369-3p	11.0041	-1.33571	0.38561	-3.46389	0.000532415	0.00139706	Downregulated
hsa-miR-410-5p	0.420254	0.849931	0.596521	1.42481	0.154211	0.253177	Not Significant
hsa-miR-410-3p	52.6257	-0.103148	0.144254	-0.715048	0.474579	0.571524	Not Significant
hsa-miR-656-5p	0.181133	-0.720203	0.968356	-0.743738	0.457035	0.558073	Not Significant
hsa-miR-656-3p	1.29812	-3.02053	0.315617	-9.57026	1.06642e-21	6.52081e-21	Downregulated
hsa-miR-1247-3p	52.0507	0.205336	0.215792	0.951545	0.341328	0.451881	Not Significant
hsa-miR-1247-5p	196.861	-0.0829231	0.193767	-0.427952	0.668686	0.733025	Not Significant
hsa-miR-203a-5p	0.252992	0.731974	0.964479	0.758933	0.447893	0.550177	Not Significant
hsa-miR-203a-3p	695.404	-0.0928571	0.159698	-0.581456	0.560933	0.643391	Not Significant
hsa-miR-211-5p	1.59765	1.92342	0.433122	4.44082	8.96157e-06	2.74615e-05	Upregulated
hsa-miR-147b-3p	0.5749	-1.77421	0.433702	-4.09084	4.2981e-05	0.000123744	Downregulated
hsa-miR-1266-3p	0.218247	1.01977	0.982149	1.03831	0.299128	0.411918	Not Significant
hsa-miR-1266-5p	11.6168	3.88875	0.288783	13.466	2.48037e-41	2.92596e-40	Upregulated
hsa-miR-628-3p	3.51678	-0.379234	0.23818	-1.59222	0.111336	0.194765	Not Significant
hsa-miR-628-5p	4.39197	-0.403128	0.324768	-1.24128	0.214503	0.324923	Not Significant
hsa-miR-2116-3p	2.15109	2.03336	0.236705	8.59025	8.67836e-18	4.55443e-17	Upregulated
hsa-miR-190a-5p	3.40535	-1.24945	0.459859	-2.71702	0.0065872	0.0154048	Downregulated
hsa-miR-629-3p	9.2914	0.417444	0.225862	1.84823	0.0645694	0.120379	Not Significant
hsa-miR-629-5p	82.3707	0.0219902	0.118041	0.186292	0.852215	0.888196	Not Significant
hsa-miR-184	5.30713	4.61446	0.280143	16.4718	5.85003e-61	1.14678e-59	Upregulated
hsa-miR-1276	0.877464	2.67123	0.343665	7.77278	7.67843e-15	3.57879e-14	Upregulated
hsa-miR-7-5p	3.2068	0.179881	0.415416	0.433014	0.665004	0.730185	Not Significant
hsa-miR-3174	0.267573	0.555155	0.921364	0.602536	0.546818	0.633035	Not Significant
hsa-miR-193b-5p	46.7707	0.115316	0.114695	1.00541	0.314699	0.427619	Not Significant
hsa-miR-193b-3p	448.618	0.234432	0.145922	1.60656	0.10815	0.190191	Not Significant
hsa-miR-365a-5p	15.4674	0.164181	0.146843	1.11807	0.263536	0.374114	Not Significant
hsa-miR-365a-3p	173.536	0.116615	0.102895	1.13334	0.257072	0.366973	Not Significant
hsa-miR-365b-3p	173.544	0.116596	0.10289	1.1332	0.257129	0.366973	Not Significant
hsa-miR-138-5p	1.38652	-1.75316	0.441293	-3.97279	7.10345e-05	0.000201038	Downregulated
hsa-miR-328-3p	1548.22	0.165515	0.128841	1.28465	0.198915	0.308923	Not Significant
hsa-miR-328-5p	0.611551	1.01889	0.548919	1.85618	0.063428	0.118749	Not Significant
hsa-miR-140-5p	44.5774	-0.137734	0.188226	-0.73175	0.464321	0.564212	Not Significant
hsa-miR-140-3p	2136.64	0.0418986	0.076811	0.545476	0.585426	0.662456	Not Significant
hsa-miR-7854-3p	1.22642	2.13149	0.33282	6.40433	1.51032e-10	6.00974e-10	Upregulated
hsa-miR-1910-5p	1.29017	3.17929	0.338242	9.39945	5.48469e-21	3.22074e-20	Upregulated
hsa-miR-22-3p	10454.2	0.013589	0.11714	0.116007	0.907647	0.930688	Not Significant
hsa-miR-22-5p	36.8169	-0.0855406	0.15851	-0.539654	0.589436	0.665862	Not Significant
hsa-miR-132-3p	815.911	-0.00906926	0.0941244	-0.096354	0.923239	0.94242	Not Significant
hsa-miR-132-5p	54.785	-0.155659	0.139834	-1.11317	0.265635	0.375232	Not Significant
hsa-miR-212-3p	11.4652	0.149992	0.123693	1.21262	0.225276	0.336651	Not Significant
hsa-miR-212-5p	5.35322	-0.338635	0.23254	-1.45624	0.145326	0.24215	Not Significant
hsa-miR-195-3p	94.0215	-0.0111293	0.115643	-0.096239	0.923331	0.94242	Not Significant
hsa-miR-195-5p	114.179	-0.147188	0.185369	-0.794024	0.427181	0.534679	Not Significant
hsa-miR-497-5p	97.2454	0.0503437	0.107517	0.468238	0.639614	0.7092	Not Significant
hsa-miR-324-3p	79.6786	0.0708972	0.0963695	0.735681	0.461925	0.563354	Not Significant
hsa-miR-324-5p	54.3545	0.335124	0.139081	2.40956	0.0159719	0.0349599	Not Significant
hsa-miR-744-5p	363.466	0.0508723	0.0892526	0.569981	0.56869	0.649584	Not Significant
hsa-miR-744-3p	7.73331	1.05759	0.222479	4.75365	1.99777e-06	6.52702e-06	Upregulated
hsa-miR-4731-5p	0.408058	-1.89358	0.509689	-3.71516	0.000203073	0.000551316	Downregulated
hsa-miR-33b-3p	1.48873	2.00676	0.332328	6.03849	1.55562e-09	5.92468e-09	Upregulated
hsa-miR-33b-5p	0.434866	0.868231	0.733238	1.18411	0.236371	0.349315	Not Significant
hsa-miR-1180-3p	782.922	0.0223246	0.111754	0.199766	0.841664	0.878996	Not Significant
hsa-miR-1180-5p	0.773376	2.24234	0.508747	4.40757	1.04536e-05	3.1887e-05	Upregulated
hsa-miR-144-3p	1.71513	-1.46057	0.478545	-3.0521	0.00227249	0.00562008	Downregulated
hsa-miR-144-5p	5.22663	0.352562	0.369105	0.955181	0.339486	0.450284	Not Significant
hsa-miR-423-5p	1338.61	0.114473	0.0987143	1.15964	0.246197	0.358526	Not Significant
hsa-miR-423-3p	28.1146	7.77575	0.238273	32.6338	1.35839e-233	1.50895e-231	Upregulated
hsa-miR-193a-5p	1554.25	0.0843529	0.102418	0.823614	0.410159	0.519223	Not Significant
hsa-miR-193a-3p	10.3951	-0.262704	0.208147	-1.26211	0.206909	0.315933	Not Significant
hsa-miR-365b-5p	6.82218	0.353651	0.182639	1.93634	0.052826	0.101906	Not Significant
hsa-miR-152-3p	273.959	-0.0178687	0.123864	-0.144261	0.885295	0.912287	Not Significant
hsa-miR-152-5p	1.1657	-0.435219	0.41969	-1.037	0.299735	0.412329	Not Significant
hsa-miR-10a-3p	5.41863	0.21644	0.222671	0.972017	0.331042	0.44293	Not Significant
hsa-miR-142-3p	45.8509	-0.343814	0.244767	-1.40466	0.160122	0.259348	Not Significant
hsa-miR-142-5p	10.0801	-0.367764	0.40072	-0.917758	0.358746	0.467533	Not Significant
hsa-miR-454-3p	12.6567	-0.363123	0.339473	-1.06967	0.284769	0.395003	Not Significant
hsa-miR-454-5p	0.521973	1.02744	0.45146	2.27582	0.0228565	0.0485928	Upregulated
hsa-miR-301a-3p	1.5603	-0.371712	0.567735	-0.654728	0.512643	0.606885	Not Significant
hsa-miR-301a-5p	4.59271	-0.209658	0.29979	-0.699348	0.484335	0.58007	Not Significant
hsa-miR-21-5p	372.313	0.770731	0.357508	2.15585	0.0310957	0.0638685	Not Significant
hsa-miR-21-3p	145.45	0.262414	0.164133	1.59879	0.109867	0.192955	Not Significant
hsa-miR-4524a-3p	1.43342	-1.24547	0.368271	-3.38194	0.000719746	0.00188122	Downregulated
hsa-miR-4524a-5p	0.605874	-1.67908	0.494375	-3.39637	0.000682854	0.0017883	Downregulated
hsa-miR-338-3p	62.8991	-0.0284169	0.192657	-0.1475	0.882738	0.911078	Not Significant
hsa-miR-3065-5p	2.72608	0.311623	0.316726	0.98389	0.32517	0.43916	Not Significant
hsa-miR-338-5p	17.3898	0.203001	0.205709	0.986833	0.323725	0.437652	Not Significant
hsa-miR-3065-3p	12.0063	0.675172	0.209557	3.2219	0.00127341	0.00322711	Upregulated
hsa-miR-133a-3p	39.2359	0.0138449	0.210986	0.06562	0.94768	0.962849	Not Significant
hsa-miR-1-3p	16.2191	-1.3018	0.431491	-3.01698	0.00255304	0.00626741	Downregulated
hsa-miR-187-3p	33.0516	0.466134	0.250858	1.85816	0.0631464	0.118555	Not Significant
hsa-miR-187-5p	1.70362	3.46524	0.297219	11.6589	2.06701e-31	1.81272e-30	Upregulated
hsa-miR-122-5p	1.37912	-1.70814	0.626044	-2.72846	0.00636305	0.014933	Downregulated
hsa-miR-3187-5p	0.836426	1.13991	0.524921	2.17159	0.0298864	0.0614792	Not Significant
hsa-miR-3187-3p	5.02767	1.58089	0.298103	5.30316	1.13815e-07	4.04574e-07	Upregulated
hsa-miR-24-3p	6333.33	0.0901426	0.0742895	1.2134	0.224979	0.336584	Not Significant
hsa-miR-24-2-5p	38.5175	-0.0158843	0.135182	-0.117503	0.906461	0.930187	Not Significant
hsa-miR-27a-3p	3983.2	-0.0390171	0.0976858	-0.399414	0.689588	0.75346	Not Significant
hsa-miR-27a-5p	46.8383	0.0903519	0.188111	0.480311	0.631006	0.703287	Not Significant
hsa-miR-23a-3p	4800.65	0.0986131	0.081599	1.20851	0.226852	0.338248	Not Significant
hsa-miR-23a-5p	20.8517	0.351	0.209442	1.67589	0.0937605	0.167762	Not Significant
hsa-miR-181c-5p	103.427	0.0501312	0.123992	0.40431	0.685985	0.750138	Not Significant
hsa-miR-181c-3p	65.9965	0.12478	0.121936	1.02332	0.306156	0.418604	Not Significant
hsa-miR-181d-5p	165.09	0.16007	0.126001	1.27039	0.203947	0.313205	Not Significant
hsa-miR-181d-3p	0.384503	1.18714	0.506807	2.34239	0.0191608	0.0414632	Upregulated
hsa-miR-1270	22.8544	0.276376	0.196747	1.40473	0.160101	0.259348	Not Significant
hsa-miR-330-3p	3.92309	3.93678	0.244875	16.0767	3.71581e-58	6.9763e-57	Upregulated
hsa-miR-330-5p	39.2024	0.11358	0.119681	0.949021	0.34261	0.452714	Not Significant
hsa-miR-642a-5p	2.07826	2.89619	0.286549	10.1071	5.13797e-24	3.54866e-23	Upregulated
hsa-miR-642a-3p	0.183427	0.254635	0.993639	0.256265	0.797746	0.843965	Not Significant
hsa-miR-769-5p	109.726	0.0306203	0.092521	0.330955	0.740678	0.794947	Not Significant
hsa-miR-769-3p	13.8236	0.332297	0.144693	2.29657	0.0216431	0.0462345	Not Significant
hsa-miR-150-3p	3.26805	1.83412	0.262376	6.99042	2.74064e-12	1.17092e-11	Upregulated
hsa-miR-150-5p	832.294	0.346253	0.177212	1.95389	0.050714	0.0986887	Not Significant
hsa-miR-99b-5p	98958.5	0.0828781	0.0738814	1.12177	0.261959	0.372272	Not Significant
hsa-miR-99b-3p	820.91	0.162533	0.102998	1.57802	0.11456	0.199619	Not Significant
hsa-let-7e-5p	1922.74	0.177724	0.115946	1.53281	0.125322	0.215277	Not Significant
hsa-let-7e-3p	148.876	0.106259	0.0772478	1.37555	0.16896	0.271027	Not Significant
hsa-miR-125a-5p	17625.3	0.148204	0.079191	1.87148	0.0612789	0.115865	Not Significant
hsa-miR-125a-3p	85.5491	0.102726	0.0869977	1.18079	0.237685	0.350869	Not Significant
hsa-miR-512-3p	0.959602	1.62811	1.17882	1.38114	0.167235	0.268584	Not Significant
hsa-miR-1323	0.525479	1.23004	1.08395	1.13477	0.256473	0.366843	Not Significant
hsa-miR-515-5p	0.347984	0.107094	1.7453	0.0613614	0.951071	0.964824	Not Significant
hsa-miR-515-3p	0.340268	0.463769	1.36039	0.34091	0.733171	0.790071	Not Significant
hsa-miR-520f-3p	0.17507	-0.170435	1.75087	-0.0973427	0.922454	0.94242	Not Significant
hsa-miR-519c-3p	0.269044	-0.251868	2.81189	-0.0895726	0.928627	0.946376	Not Significant
hsa-miR-1283	0.400422	1.4751	0.689999	2.13783	0.0325303	0.0663041	Not Significant
hsa-miR-520a-5p	0.522838	0.606722	1.34758	0.450232	0.652543	0.720663	Not Significant
hsa-miR-520a-3p	0.74537	1.94807	1.00195	1.94427	0.0518626	0.100338	Not Significant
hsa-miR-526b-5p	1.4994	1.75883	0.87985	1.99901	0.0456069	0.0903329	Not Significant
hsa-miR-525-5p	0.51753	1.01382	1.35059	0.750651	0.452863	0.555351	Not Significant
hsa-miR-525-3p	0.357041	0.527616	1.45054	0.363737	0.716054	0.774128	Not Significant
hsa-miR-523-3p	0.416698	0.233855	1.46359	0.159781	0.873053	0.903969	Not Significant
hsa-miR-518f-3p	0.347117	-0.0851277	1.52702	-0.0557474	0.955543	0.967887	Not Significant
hsa-miR-518b	1.1043	1.88318	0.926594	2.03237	0.0421161	0.0837922	Not Significant
hsa-miR-520c-3p	0.193175	-0.523526	2.53177	-0.206782	0.83618	0.876969	Not Significant
hsa-miR-518c-5p	0.322418	0.518678	1.52865	0.339305	0.73438	0.790214	Not Significant
hsa-miR-518c-3p	0.252733	0.291361	1.44681	0.201382	0.8404	0.878996	Not Significant
hsa-miR-524-5p	0.259413	0.0901745	1.73403	0.0520028	0.958526	0.968929	Not Significant
hsa-miR-517-5p	0.398266	1.61662	1.50896	1.07135	0.284011	0.394361	Not Significant
hsa-miR-517a-3p	0.686521	1.72549	1.35067	1.27751	0.201421	0.310273	Not Significant
hsa-miR-517b-3p	0.686521	1.72549	1.35067	1.27751	0.201421	0.310273	Not Significant
hsa-miR-519d-3p	0.573561	1.35374	0.968246	1.39814	0.162071	0.261867	Not Significant
hsa-miR-521	0.399103	1.25919	0.760191	1.65641	0.0976388	0.173075	Not Significant
hsa-miR-520d-3p	0.344905	0.645265	1.11049	0.581062	0.561199	0.643391	Not Significant
hsa-miR-520g-3p	0.236412	0.324454	1.54037	0.210634	0.833173	0.875883	Not Significant
hsa-miR-516b-5p	0.292529	0.5452	1.47824	0.368817	0.712264	0.771282	Not Significant
hsa-miR-518e-3p	0.592613	0.793269	1.27629	0.621545	0.534241	0.625235	Not Significant
hsa-miR-518a-3p	0.303243	0.458414	1.23113	0.372352	0.709631	0.770308	Not Significant
hsa-miR-517c-3p	0.350849	0.123012	1.63906	0.0750507	0.940174	0.956681	Not Significant
hsa-miR-522-3p	1.01417	2.67377	0.434718	6.15059	7.7196e-10	2.98267e-09	Upregulated
hsa-miR-519a-5p	3.92287	4.00958	0.367869	10.8995	1.15924e-27	9.09974e-27	Upregulated
hsa-miR-519a-3p	0.52351	1.20365	0.804085	1.49692	0.134414	0.228247	Not Significant
hsa-miR-516a-5p	1.07915	2.62593	0.482176	5.446	5.15157e-08	1.86099e-07	Upregulated
hsa-miR-371a-5p	0.224833	-0.574953	1.21514	-0.473158	0.636101	0.706602	Not Significant
hsa-miR-371a-3p	0.440363	0.855377	0.771219	1.10912	0.267377	0.376758	Not Significant
hsa-miR-372-3p	1.96448	0.360358	0.761508	0.473216	0.636059	0.706602	Not Significant
hsa-miR-373-3p	0.504791	-0.949573	0.784858	-1.20987	0.22633	0.337848	Not Significant
hsa-miR-935	16.0168	2.03879	0.340756	5.98314	2.18881e-09	8.31248e-09	Upregulated
hsa-miR-1301-3p	139.601	0.187507	0.124135	1.51051	0.130913	0.223156	Not Significant
hsa-miR-1301-5p	1.86173	3.80454	0.296646	12.8252	1.18461e-37	1.2838e-36	Upregulated
hsa-miR-217-5p	2.10566	0.831929	0.327222	2.5424	0.0110093	0.0248315	Upregulated
hsa-miR-216a-3p	0.27479	-0.76462	0.950865	-0.804131	0.421321	0.529332	Not Significant
hsa-miR-216a-5p	0.43558	-0.77085	0.615983	-1.25141	0.210783	0.320747	Not Significant
hsa-miR-216b-5p	0.664759	-1.49652	1.05944	-1.41256	0.157786	0.25744	Not Significant
hsa-miR-3126-5p	0.223242	0.181616	0.989051	0.183627	0.854306	0.889204	Not Significant
hsa-miR-3126-3p	0.620637	-0.74252	0.396617	-1.87213	0.061188	0.115857	Not Significant
hsa-miR-3127-5p	11.4507	1.571	0.269979	5.81898	5.92086e-09	2.21079e-08	Upregulated
hsa-miR-3127-3p	5.21272	0.878079	0.292128	3.00581	0.00264876	0.00649043	Upregulated
hsa-miR-128-1-5p	19.0681	0.84203	0.261227	3.22337	0.00126692	0.00321678	Upregulated
hsa-miR-128-3p	1270	-0.0065612	0.124164	-0.0528429	0.957857	0.968929	Not Significant
hsa-miR-10b-5p	58278.7	-0.0984027	0.137283	-0.716786	0.473506	0.571524	Not Significant
hsa-miR-10b-3p	80.3549	0.123436	0.16845	0.732776	0.463695	0.563965	Not Significant
hsa-miR-561-5p	1.20808	-3.67088	0.354613	-10.3518	4.10754e-25	2.95965e-24	Downregulated
hsa-miR-2355-3p	3.51374	0.0519604	0.177226	0.293187	0.769379	0.821781	Not Significant
hsa-miR-2355-5p	1.92703	2.22061	0.270897	8.19727	2.45918e-16	1.2141e-15	Upregulated
hsa-miR-26b-5p	2188.38	-0.0276063	0.115558	-0.238895	0.811187	0.855334	Not Significant
hsa-miR-26b-3p	39.9696	0.160924	0.104645	1.53781	0.124096	0.213445	Not Significant
hsa-miR-375-3p	1958.59	1.35057	0.48526	2.78319	0.00538273	0.01279	Upregulated
hsa-miR-153-3p	2.13898	-2.30208	0.410249	-5.61143	2.00667e-08	7.32846e-08	Downregulated
hsa-miR-149-5p	921.504	0.13229	0.123364	1.07236	0.28356	0.394146	Not Significant
hsa-miR-149-3p	3.05328	3.53351	0.332107	10.6397	1.94791e-26	1.46699e-25	Upregulated
hsa-miR-103a-2-5p	1.30258	1.90524	0.322961	5.89928	3.65089e-09	1.37865e-08	Upregulated
hsa-miR-103a-3p	220.686	10.7569	0.246057	43.7168	0	0	Upregulated
hsa-miR-499a-5p	2.26731	-3.39376	0.328462	-10.3323	5.03582e-25	3.5897e-24	Downregulated
hsa-miR-499a-3p	0.460582	-1.41662	0.728284	-1.94515	0.0517571	0.100279	Not Significant
hsa-miR-3617-3p	0.230447	0.899283	0.947721	0.94889	0.342677	0.452714	Not Significant
hsa-miR-3617-5p	0.300435	-2.29499	0.506519	-4.5309	5.87329e-06	1.82072e-05	Downregulated
hsa-miR-3194-3p	0.964668	-1.06819	0.404298	-2.64208	0.00823976	0.0189047	Downregulated
hsa-miR-3194-5p	0.359527	1.23716	0.802329	1.54197	0.123082	0.211975	Not Significant
hsa-miR-296-3p	10.7984	0.521818	0.230845	2.26047	0.0237919	0.0501814	Not Significant
hsa-miR-296-5p	69.6837	0.31112	0.187278	1.66128	0.0966578	0.171793	Not Significant
hsa-miR-124-3p	1.12293	-2.17156	0.523603	-4.14734	3.36361e-05	9.83266e-05	Downregulated
hsa-miR-1914-3p	0.286859	1.15183	0.726643	1.58514	0.112935	0.197303	Not Significant
hsa-miR-1914-5p	1.38633	3.12619	0.288228	10.8462	2.07777e-27	1.61969e-26	Upregulated
hsa-miR-99a-5p	34842.4	-0.185252	0.154002	-1.20292	0.229007	0.340699	Not Significant
hsa-miR-99a-3p	34.1407	0.124982	0.129514	0.965009	0.33454	0.445497	Not Significant
hsa-let-7c-5p	223.495	10.7737	0.249528	43.1765	0	0	Upregulated
hsa-let-7c-3p	21.1567	0.152826	0.166541	0.917645	0.358805	0.467533	Not Significant
hsa-miR-125b-2-3p	400.751	0.144418	0.113185	1.27594	0.201976	0.310536	Not Significant
hsa-miR-155-5p	780.028	0.411811	0.150643	2.73368	0.00626304	0.0147242	Not Significant
hsa-miR-185-5p	45.5086	0.15787	0.123572	1.27756	0.201406	0.310273	Not Significant
hsa-miR-185-3p	16.9282	0.246124	0.117279	2.09861	0.0358514	0.0725188	Not Significant
hsa-miR-301b-5p	0.808539	2.15624	0.42804	5.03747	4.7172e-07	1.61646e-06	Upregulated
hsa-miR-301b-3p	0.405137	0.186945	0.894246	0.209053	0.834407	0.876228	Not Significant
hsa-miR-130b-5p	52.6783	0.0230291	0.11558	0.199248	0.842069	0.878996	Not Significant
hsa-miR-130b-3p	24.9804	0.181305	0.128488	1.41106	0.158226	0.257843	Not Significant
hsa-miR-3200-5p	0.315175	0.707511	0.635709	1.11295	0.26573	0.375232	Not Significant
hsa-miR-3200-3p	32.7888	0.492255	0.177058	2.78019	0.00543265	0.0128856	Not Significant
hsa-miR-3909	10.276	-0.142183	0.146205	-0.972487	0.330808	0.44293	Not Significant
hsa-miR-33a-5p	1.76907	-0.558668	0.511491	-1.09224	0.27473	0.384679	Not Significant
hsa-miR-33a-3p	0.847689	0.475764	0.387731	1.22704	0.219806	0.330701	Not Significant
hsa-miR-1249-3p	11.2705	0.322301	0.172594	1.86739	0.0618473	0.116609	Not Significant
hsa-miR-1249-5p	0.244256	0.848762	0.956601	0.887269	0.374934	0.48429	Not Significant
hsa-miR-3619-5p	0.247533	0.855385	0.987201	0.866475	0.38623	0.494567	Not Significant
hsa-miR-3619-3p	1.37774	2.39528	0.332917	7.19483	6.25368e-13	2.76031e-12	Upregulated
hsa-let-7a-3p	52.3218	0.000264853	0.141462	0.00187226	0.998506	0.998506	Not Significant
hsa-let-7b-5p	114482	0.175916	0.112391	1.56522	0.117532	0.203732	Not Significant
hsa-let-7b-3p	199.42	0.108409	0.139861	0.775116	0.438271	0.543457	Not Significant
hsa-miR-885-3p	2.35089	3.57679	0.335831	10.6506	1.73291e-26	1.31248e-25	Upregulated
hsa-miR-885-5p	14.6143	2.63103	0.382156	6.88471	5.7905e-12	2.41967e-11	Upregulated
hsa-miR-26a-1-3p	2.02914	-0.379277	0.288801	-1.31328	0.189088	0.296534	Not Significant
hsa-miR-138-1-3p	0.253897	0.777196	1.01306	0.767177	0.442976	0.545737	Not Significant
hsa-miR-425-3p	27.591	0.173981	0.102114	1.7038	0.088419	0.159059	Not Significant
hsa-miR-425-5p	429.654	0.126133	0.0980889	1.28591	0.198475	0.308713	Not Significant
hsa-miR-191-3p	5.76916	5.39596	0.263647	20.4666	4.27336e-93	1.23834e-91	Upregulated
hsa-miR-191-5p	4271.45	0.145535	0.0858369	1.69549	0.0899834	0.161437	Not Significant
hsa-let-7g-3p	12.5071	0.423444	0.173189	2.44497	0.0144862	0.0319176	Not Significant
hsa-let-7g-5p	4461.51	0.129173	0.0875213	1.4759	0.139971	0.23609	Not Significant
hsa-miR-135a-3p	13.7028	-0.108009	0.249114	-0.433572	0.664599	0.730185	Not Significant
hsa-miR-3136-5p	0.263883	0.800073	0.953871	0.838764	0.401602	0.512282	Not Significant
hsa-miR-15b-5p	1038.3	0.112691	0.0786513	1.43279	0.151917	0.250316	Not Significant
hsa-miR-15b-3p	18.5115	0.236605	0.126292	1.87348	0.0610025	0.11567	Not Significant
hsa-miR-551b-3p	0.797218	1.19355	0.487295	2.44933	0.0143121	0.0317438	Upregulated
hsa-miR-28-5p	231.755	0.0767535	0.110976	0.691625	0.489173	0.58429	Not Significant
hsa-miR-28-3p	4345.73	0.0224583	0.109786	0.204564	0.837913	0.877406	Not Significant
hsa-miR-944	0.238936	0.484966	0.843844	0.57471	0.565488	0.64759	Not Significant
hsa-miR-95-3p	27.6365	-0.0347735	0.174261	-0.199548	0.841834	0.878996	Not Significant
hsa-miR-3138	0.326775	0.889003	0.689189	1.28993	0.197077	0.306896	Not Significant
hsa-miR-218-5p	275.786	-0.334462	0.179677	-1.86146	0.0626791	0.117844	Not Significant
hsa-miR-574-5p	5.54799	-6.14525	0.226693	-27.1082	7.87777e-162	6.1771e-160	Downregulated
hsa-miR-574-3p	1226.79	0.12258	0.102938	1.19081	0.23373	0.346542	Not Significant
hsa-miR-1269a	109.129	3.95415	0.496013	7.97186	1.56304e-15	7.49471e-15	Upregulated
hsa-miR-576-5p	21.6309	-0.0151295	0.160904	-0.094028	0.925087	0.94349	Not Significant
hsa-miR-576-3p	1.43118	-4.39842	0.273464	-16.0841	3.30001e-58	6.28416e-57	Downregulated
hsa-miR-577	0.789094	2.09487	0.545759	3.83845	0.000123813	0.000341703	Upregulated
hsa-miR-887-5p	6.0073	0.098932	0.157909	0.626514	0.530978	0.622509	Not Significant
hsa-miR-887-3p	15.398	0.12742	0.145266	0.877152	0.380404	0.488986	Not Significant
hsa-miR-579-3p	0.423755	-2.28332	0.483108	-4.72631	2.28641e-06	7.43626e-06	Downregulated
hsa-miR-579-5p	2.85024	0.0260411	0.212506	0.122543	0.902469	0.926804	Not Significant
hsa-miR-449a	6.85099	1.69849	0.525992	3.22912	0.00124171	0.00316244	Upregulated
hsa-miR-449b-3p	3.25053	4.66845	0.380933	12.2553	1.57357e-34	1.49826e-33	Upregulated
hsa-miR-449b-5p	0.477779	1.89587	0.698538	2.71405	0.00664654	0.0155164	Upregulated
hsa-miR-449c-3p	0.230692	0.782563	1.07648	0.726965	0.467247	0.56725	Not Significant
hsa-miR-449c-5p	2.42061	1.14132	0.533433	2.13957	0.0323893	0.0661178	Not Significant
hsa-miR-582-3p	5.72853	4.72997	0.298847	15.8274	2.01378e-56	3.4862e-55	Upregulated
hsa-miR-582-5p	3.72527	0.486665	0.310204	1.56885	0.116682	0.202786	Not Significant
hsa-miR-874-3p	318.57	0.201317	0.142907	1.40873	0.158915	0.258649	Not Significant
hsa-miR-874-5p	5.62406	0.178454	0.182091	0.980028	0.327072	0.439947	Not Significant
hsa-miR-584-3p	0.763141	2.47499	0.433779	5.70566	1.15893e-08	4.25578e-08	Upregulated
hsa-miR-584-5p	10.0234	2.51249	0.286498	8.76966	1.79204e-18	9.75013e-18	Upregulated
hsa-miR-143-5p	38.9887	0.173102	0.147098	1.17678	0.239284	0.352293	Not Significant
hsa-miR-143-3p	45318.3	-0.072745	0.12935	-0.56239	0.573851	0.653239	Not Significant
hsa-miR-145-5p	5384.39	0.148672	0.125491	1.18472	0.236127	0.349315	Not Significant
hsa-miR-145-3p	92.3593	0.0579112	0.137586	0.420909	0.673821	0.738048	Not Significant
hsa-miR-378a-5p	326.117	-0.0361581	0.141741	-0.255101	0.798645	0.844246	Not Significant
hsa-miR-378a-3p	5276.83	-0.0458683	0.106111	-0.432267	0.665548	0.730185	Not Significant
hsa-miR-1294	3.636	-0.668645	0.303085	-2.20613	0.0273751	0.0570172	Not Significant
hsa-miR-146a-5p	85.4483	0.222703	0.195157	1.14115	0.253808	0.364969	Not Significant
hsa-miR-146a-3p	0.392603	-1.10081	0.868227	-1.26789	0.204838	0.313489	Not Significant
hsa-miR-218-2-3p	0.23149	0.718808	1.28805	0.558058	0.576805	0.654924	Not Significant
hsa-miR-585-3p	3.97357	-0.457445	0.372653	-1.22754	0.219621	0.330701	Not Significant
hsa-miR-585-5p	1.79875	0.527498	0.367725	1.43449	0.151433	0.249827	Not Significant
hsa-miR-1271-5p	41.0785	0.0470895	0.0871204	0.54051	0.588845	0.66576	Not Significant
hsa-miR-340-3p	30.8449	-0.138639	0.144685	-0.958217	0.337953	0.448697	Not Significant
hsa-miR-340-5p	30.61	-0.42704	0.336766	-1.26806	0.204776	0.313489	Not Significant
hsa-miR-5683	0.358781	0.36951	0.967211	0.382037	0.702434	0.765797	Not Significant
hsa-miR-219a-5p	1.06964	-1.89222	0.480674	-3.9366	8.26446e-05	0.000231927	Downregulated
hsa-miR-219a-1-3p	11.9854	0.277847	0.116863	2.37756	0.0174277	0.0378975	Not Significant
hsa-miR-3934-5p	2.36986	1.5775	0.252615	6.2447	4.24626e-10	1.65505e-09	Upregulated
hsa-miR-3934-3p	1.27725	3.0401	0.358068	8.4903	2.061e-17	1.06899e-16	Upregulated
hsa-miR-206	8.73655	1.1999	0.558067	2.1501	0.031547	0.0646956	Not Significant
hsa-miR-133b	2.77014	-0.444941	0.320516	-1.38821	0.165075	0.266075	Not Significant
hsa-miR-30c-2-3p	103.932	0.077589	0.108718	0.713675	0.475428	0.571972	Not Significant
hsa-miR-30a-3p	3288.04	-0.0630154	0.117269	-0.537358	0.59102	0.667087	Not Significant
hsa-miR-30a-5p	106.516	9.70485	0.244507	39.6916	0	0	Upregulated
hsa-miR-3144-3p	0.401709	0.69273	0.632261	1.09564	0.273237	0.383394	Not Significant
hsa-miR-1913	0.472647	1.66474	0.628714	2.64785	0.00810043	0.018617	Upregulated
hsa-miR-339-3p	180.83	-0.020272	0.0841774	-0.240825	0.809691	0.854567	Not Significant
hsa-miR-339-5p	232.043	0.143485	0.115566	1.24158	0.21439	0.324923	Not Significant
hsa-miR-589-3p	1.83992	2.22605	0.280781	7.92806	2.22593e-15	1.05219e-14	Upregulated
hsa-miR-589-5p	111.378	-0.0828195	0.10024	-0.826211	0.408684	0.51792	Not Significant
hsa-miR-148a-3p	47214.8	-0.477223	0.180983	-2.63684	0.00836833	0.0191666	Not Significant
hsa-miR-148a-5p	142.2	0.0203693	0.119128	0.170987	0.864234	0.897914	Not Significant
hsa-miR-196b-5p	48.8966	-0.256634	0.332738	-0.771278	0.440542	0.545022	Not Significant
hsa-miR-550a-3p	4.61215	1.26912	0.20166	6.29339	3.10612e-10	1.21421e-09	Upregulated
hsa-miR-550a-3-5p	6.60266	0.0457268	0.17835	0.256388	0.797651	0.843965	Not Significant
hsa-miR-550a-5p	6.12392	3.93413	0.301905	13.031	8.14959e-39	8.97802e-38	Upregulated
hsa-miR-590-5p	1.17717	0.114464	0.708713	0.16151	0.871692	0.903969	Not Significant
hsa-miR-590-3p	4.96167	-1.47935	0.519576	-2.84723	0.00441013	0.0105353	Downregulated
hsa-miR-653-3p	0.324922	-1.62035	0.589673	-2.74788	0.00599811	0.0141513	Downregulated
hsa-miR-653-5p	1.1867	0.12532	0.461492	0.271555	0.785964	0.834813	Not Significant
hsa-miR-489-3p	0.181559	-0.774132	0.824195	-0.939258	0.347598	0.456951	Not Significant
hsa-miR-25-3p	14823.8	0.0540587	0.104505	0.517283	0.604959	0.677655	Not Significant
hsa-miR-25-5p	9.26635	0.201818	0.149481	1.35013	0.176976	0.28185	Not Significant
hsa-miR-93-3p	27.0761	0.285239	0.126085	2.26228	0.02368	0.0500246	Not Significant
hsa-miR-93-5p	2674.12	0.19784	0.121382	1.62989	0.103125	0.182315	Not Significant
hsa-miR-106b-3p	797.388	-0.0129617	0.101273	-0.127988	0.898159	0.923088	Not Significant
hsa-miR-106b-5p	10.1746	6.32632	0.267277	23.6695	7.42944e-124	3.53694e-122	Upregulated
hsa-miR-592	3.25477	-1.23667	0.553454	-2.23446	0.0254529	0.0534152	Not Significant
hsa-miR-129-1-3p	3.03696	-0.313708	0.32371	-0.969104	0.332493	0.443657	Not Significant
hsa-miR-182-3p	0.394376	0.904149	0.950271	0.951465	0.341369	0.451881	Not Significant
hsa-miR-182-5p	138.767	10.0834	0.28863	34.9353	2.16309e-267	3.20377e-265	Upregulated
hsa-miR-96-5p	5.70074	0.907583	0.298996	3.03543	0.0024019	0.00591817	Upregulated
hsa-miR-183-3p	2.04403	3.69532	0.321752	11.485	1.56922e-30	1.33234e-29	Upregulated
hsa-miR-183-5p	728.052	3.16323	0.546403	5.78919	7.0725e-09	2.63342e-08	Upregulated
hsa-miR-335-5p	16.0669	-0.303698	0.389291	-0.78013	0.435314	0.542312	Not Significant
hsa-miR-335-3p	205.44	0.27232	0.207709	1.31106	0.189837	0.297359	Not Significant
hsa-miR-29a-3p	24754.7	0.0502468	0.0864156	0.581455	0.560934	0.643391	Not Significant
hsa-miR-29a-5p	6.68922	-0.00685127	0.273298	-0.0250689	0.98	0.984431	Not Significant
hsa-miR-29b-1-5p	20.0567	0.108751	0.117593	0.924804	0.355068	0.46448	Not Significant
hsa-miR-490-5p	0.343159	0.618565	1.04385	0.592577	0.553464	0.637105	Not Significant
hsa-miR-490-3p	0.715586	2.47923	0.619495	4.00201	6.28059e-05	0.000178508	Upregulated
hsa-miR-671-5p	13.3413	-0.0480645	0.19525	-0.246169	0.805551	0.850871	Not Significant
hsa-miR-671-3p	22.2053	0.788371	0.376398	2.09452	0.0362141	0.0731415	Not Significant
hsa-miR-153-5p	0.438447	0.134748	0.654722	0.20581	0.836939	0.877076	Not Significant
hsa-miR-598-3p	22.487	0.0465081	0.161788	0.287463	0.773758	0.823817	Not Significant
hsa-miR-598-5p	0.192707	0.783144	0.752896	1.04018	0.298258	0.411649	Not Significant
hsa-miR-383-3p	0.421296	-2.05559	0.507503	-4.05041	5.11286e-05	0.000145941	Downregulated
hsa-miR-383-5p	22.0028	-0.394393	0.340079	-1.15971	0.246168	0.358526	Not Significant
hsa-miR-3622a-5p	3.71211	0.195616	0.321793	0.607894	0.543258	0.630599	Not Significant
hsa-miR-3622a-3p	6.08109	2.23642	0.267761	8.35229	6.69502e-17	3.40629e-16	Upregulated
hsa-miR-486-3p	2.57762	1.50664	0.288025	5.23095	1.6864e-07	5.9624e-07	Upregulated
hsa-miR-486-5p	41.3497	7.12293	0.298489	23.8633	7.36892e-126	3.63806e-124	Upregulated
hsa-miR-4661-5p	14.903	0.384496	0.196184	1.95987	0.0500109	0.0974627	Not Significant
hsa-miR-30b-3p	18.3166	0.147088	0.126886	1.15921	0.246369	0.358526	Not Significant
hsa-miR-30b-5p	477.926	0.0497254	0.130236	0.381809	0.702603	0.765797	Not Significant
hsa-miR-30d-3p	9.35374	-0.176656	0.210868	-0.837756	0.402168	0.512514	Not Significant
hsa-miR-30d-5p	1290.25	0.151595	0.199619	0.759424	0.447599	0.550177	Not Significant
hsa-miR-151a-3p	7452.18	-0.158203	0.122617	-1.29022	0.196973	0.306896	Not Significant
hsa-miR-151a-5p	376.788	0.0950905	0.132999	0.714972	0.474626	0.571524	Not Significant
hsa-miR-4664-3p	3.72468	3.51411	0.353012	9.95465	2.40661e-23	1.61207e-22	Upregulated
hsa-miR-4664-5p	0.734998	2.47204	0.391734	6.31051	2.78126e-10	1.09363e-09	Upregulated
hsa-miR-491-5p	3.12659	4.529	0.254254	17.8129	5.6127e-71	1.28995e-69	Upregulated
hsa-miR-491-3p	0.823198	-0.355738	0.422133	-0.842716	0.399387	0.509946	Not Significant
hsa-miR-31-3p	1.4232	2.43265	0.369952	6.5756	4.84582e-11	1.95742e-10	Upregulated
hsa-miR-31-5p	6.09935	1.1154	0.320309	3.48225	0.000497221	0.00131247	Upregulated
hsa-miR-873-3p	0.685804	2.00291	0.518997	3.85919	0.000113762	0.00031527	Upregulated
hsa-miR-873-5p	0.445355	0.0826514	0.625977	0.132036	0.894956	0.920506	Not Significant
hsa-miR-204-3p	18.263	-0.306765	0.261626	-1.17254	0.240982	0.353777	Not Significant
hsa-miR-204-5p	302.417	-0.0433963	0.163154	-0.265983	0.790252	0.8387	Not Significant
hsa-miR-7-1-3p	13.3885	0.226238	0.178358	1.26845	0.204637	0.313489	Not Significant
hsa-let-7f-5p	73.4903	9.17214	0.260721	35.1799	4.06298e-271	6.76995e-269	Upregulated
hsa-let-7f-1-3p	2.811	-0.714682	0.302019	-2.36635	0.0179646	0.0390014	Downregulated
hsa-let-7d-5p	1607.53	0.112235	0.079242	1.41635	0.156672	0.25625	Not Significant
hsa-let-7d-3p	2770.68	0.052396	0.10433	0.502214	0.615517	0.687173	Not Significant
hsa-miR-23b-5p	14.5285	0.101635	0.12012	0.846109	0.397492	0.508013	Not Significant
hsa-miR-23b-3p	4490.86	0.137891	0.094278	1.4626	0.143576	0.240134	Not Significant
hsa-miR-27b-5p	43.0584	0.123568	0.111151	1.11171	0.266262	0.375585	Not Significant
hsa-miR-27b-3p	6622.85	0.0733651	0.0917248	0.79984	0.423804	0.53195	Not Significant
hsa-miR-24-1-5p	39.5327	-0.0349894	0.110439	-0.316822	0.751378	0.805135	Not Significant
hsa-miR-32-3p	3.27489	-1.56687	0.364225	-4.30193	1.69314e-05	5.07181e-05	Downregulated
hsa-miR-32-5p	1.13897	3.16621	0.774573	4.08769	4.35697e-05	0.000125169	Upregulated
hsa-miR-455-5p	59.9243	-0.44094	0.23012	-1.91613	0.0553485	0.106311	Not Significant
hsa-miR-455-3p	149.427	0.155691	0.117692	1.32287	0.18588	0.293226	Not Significant
hsa-miR-181a-2-3p	1126.16	0.0578754	0.123767	0.467618	0.640058	0.7092	Not Significant
hsa-miR-181b-2-3p	1.14727	-0.824731	0.452542	-1.82244	0.0683879	0.12732	Not Significant
hsa-miR-199b-5p	39.5168	0.104066	0.194694	0.534512	0.592987	0.667551	Not Significant
hsa-miR-219a-2-3p	1.98026	-0.351726	0.520689	-0.6755	0.499358	0.593266	Not Significant
hsa-miR-219b-5p	0.385586	0.462227	0.684224	0.675549	0.499327	0.593266	Not Significant
hsa-miR-126-5p	42.1979	0.0107851	0.25535	0.0422365	0.96631	0.973614	Not Significant
hsa-miR-126-3p	1416.39	0.0958291	0.162232	0.590693	0.554726	0.638007	Not Significant
hsa-miR-3690	1.2871	1.96243	0.308031	6.37088	1.87942e-10	7.45616e-10	Upregulated
hsa-miR-651-5p	4.55584	-0.785425	0.473073	-1.66026	0.0968616	0.171926	Not Significant
hsa-miR-221-3p	1748.82	0.136476	0.106274	1.2842	0.199073	0.308923	Not Significant
hsa-miR-221-5p	34.1895	0.062851	0.166926	0.376519	0.706531	0.768194	Not Significant
hsa-miR-222-3p	15.1253	6.87783	0.245504	28.0152	1.06095e-172	9.4283e-171	Upregulated
hsa-miR-222-5p	3.5976	0.623968	0.233928	2.66734	0.00764532	0.0176931	Upregulated
hsa-miR-532-5p	3810.2	0.0527244	0.0923412	0.570973	0.568018	0.649372	Not Significant
hsa-miR-532-3p	400.085	0.135322	0.115574	1.17087	0.241651	0.354369	Not Significant
hsa-miR-188-5p	3.76373	-0.0305028	0.207365	-0.147097	0.883055	0.911078	Not Significant
hsa-miR-188-3p	0.966394	2.02192	0.371757	5.43883	5.36321e-08	1.9322e-07	Upregulated
hsa-miR-500a-5p	35.1313	0.101302	0.127025	0.797496	0.425163	0.532652	Not Significant
hsa-miR-500b-5p	35.0823	0.102225	0.127025	0.804765	0.420955	0.529332	Not Significant
hsa-miR-362-5p	117.776	0.119202	0.127389	0.935732	0.349411	0.458671	Not Significant
hsa-miR-362-3p	2.4199	-1.66551	0.399688	-4.16702	3.08603e-05	9.06095e-05	Downregulated
hsa-miR-501-5p	43.7413	0.102011	0.133891	0.761894	0.446123	0.549107	Not Significant
hsa-miR-501-3p	166.748	0.115377	0.131976	0.874228	0.381994	0.490557	Not Significant
hsa-miR-500b-3p	6.76497	0.271105	0.159033	1.70471	0.0882485	0.158967	Not Significant
hsa-miR-660-5p	56.3142	-0.0756011	0.159658	-0.47352	0.635843	0.706602	Not Significant
hsa-miR-660-3p	3.40628	-0.245435	0.199965	-1.22739	0.219677	0.330701	Not Significant
hsa-miR-502-5p	4.51597	-0.456523	0.230029	-1.98463	0.0471856	0.0929075	Not Significant
hsa-miR-502-3p	27.8935	0.112668	0.104625	1.07688	0.281532	0.392145	Not Significant
hsa-miR-98-3p	0.709536	-0.940488	0.494763	-1.90089	0.0573168	0.109304	Not Significant
hsa-miR-98-5p	164.9	0.148649	0.137243	1.08311	0.278761	0.389098	Not Significant
hsa-let-7f-2-3p	1.19948	-1.97822	0.394902	-5.00939	5.46028e-07	1.8663e-06	Downregulated
hsa-miR-223-5p	2.13625	-0.421495	0.28023	-1.5041	0.132555	0.225665	Not Significant
hsa-miR-223-3p	56.9891	0.216825	0.155898	1.39082	0.164281	0.265116	Not Significant
hsa-miR-676-5p	1.32855	2.52304	0.313532	8.04716	8.47382e-16	4.10749e-15	Upregulated
hsa-miR-676-3p	3.12257	-0.258625	0.264492	-0.977819	0.328164	0.440526	Not Significant
hsa-miR-421	12.5394	-0.0356078	0.157329	-0.226327	0.820947	0.864394	Not Significant
hsa-miR-374b-3p	3.03932	-1.0304	0.393939	-2.61564	0.00890615	0.0203286	Downregulated
hsa-miR-374b-5p	132.754	-0.0211006	0.131654	-0.160274	0.872666	0.903969	Not Significant
hsa-miR-374a-3p	88.9237	0.00318141	0.250981	0.0126759	0.989886	0.992866	Not Significant
hsa-miR-374a-5p	74.2865	-0.958529	0.423469	-2.26352	0.0236039	0.0499428	Downregulated
hsa-miR-361-3p	779.619	0.0955038	0.0678728	1.4071	0.159398	0.259119	Not Significant
hsa-miR-361-5p	659.618	0.0986829	0.0770763	1.28033	0.20043	0.310273	Not Significant
hsa-miR-652-5p	0.37948	-0.350134	0.576403	-0.607447	0.543554	0.630599	Not Significant
hsa-miR-652-3p	482.587	0.076872	0.075124	1.02327	0.306181	0.418604	Not Significant
hsa-miR-1912-3p	0.240527	0.909815	1.60042	0.568484	0.569706	0.650187	Not Significant
hsa-miR-1298-5p	1.46857	-1.25209	0.606333	-2.06503	0.0389204	0.0777825	Not Significant
hsa-miR-1298-3p	0.572048	2.06156	1.11299	1.85228	0.0639863	0.119459	Not Significant
hsa-miR-1911-5p	1.45099	3.52818	0.542598	6.50238	7.90603e-11	3.16478e-10	Upregulated
hsa-miR-766-3p	21.2273	0.46984	0.221037	2.12562	0.0335349	0.0682473	Not Significant
hsa-miR-766-5p	0.418916	1.32727	0.544681	2.43679	0.0148183	0.0325416	Upregulated
hsa-miR-363-3p	148.717	-0.335939	0.170798	-1.96688	0.0491973	0.0960175	Not Significant
hsa-miR-363-5p	0.356601	1.04354	0.935263	1.11577	0.26452	0.374847	Not Significant
hsa-miR-92a-2-5p	0.434408	1.63397	1.13723	1.4368	0.150774	0.249048	Not Significant
hsa-miR-20b-3p	1.0547	2.95784	0.400572	7.38403	1.53566e-13	6.86922e-13	Upregulated
hsa-miR-20b-5p	9.69215	0.138094	0.229905	0.600657	0.548068	0.633035	Not Significant
hsa-miR-18b-3p	1.77361	3.45149	0.345241	9.99733	1.56562e-23	1.05403e-22	Upregulated
hsa-miR-18b-5p	0.254772	0.821166	0.90418	0.908188	0.363779	0.471709	Not Significant
hsa-miR-106a-5p	2.39767	4.2219	0.27897	15.1339	9.67684e-52	1.51756e-50	Upregulated
hsa-miR-450b-5p	10.5217	-1.04137	0.466571	-2.23196	0.0256179	0.0536085	Not Significant
hsa-miR-450a-1-3p	0.72711	-2.66525	0.378775	-7.0365	1.97122e-12	8.47624e-12	Downregulated
hsa-miR-450a-5p	33.3097	-0.934311	0.361589	-2.5839	0.00976896	0.022184	Downregulated
hsa-miR-450a-2-3p	2.00101	-1.85427	0.36424	-5.09079	3.56569e-07	1.24101e-06	Downregulated
hsa-miR-542-3p	56.8406	-0.803811	0.258278	-3.11219	0.00185707	0.00462704	Downregulated
hsa-miR-542-5p	6.399	0.169607	0.154694	1.0964	0.272903	0.38333	Not Significant
hsa-miR-503-3p	8.57307	0.540269	0.174321	3.09929	0.00193987	0.00482435	Upregulated
hsa-miR-503-5p	49.9408	0.00654657	0.153532	0.0426399	0.965989	0.973614	Not Significant
hsa-miR-424-3p	214.963	-0.0362699	0.126542	-0.286623	0.774401	0.823844	Not Significant
hsa-miR-424-5p	123.985	-0.258396	0.20523	-1.25906	0.20801	0.317251	Not Significant
hsa-miR-934	0.730844	2.07738	0.433444	4.79272	1.64532e-06	5.44221e-06	Upregulated
hsa-miR-504-3p	0.732348	2.03038	0.50809	3.9961	6.43933e-05	0.00018263	Upregulated
hsa-miR-504-5p	32.8515	0.174341	0.185355	0.940578	0.346921	0.456511	Not Significant
hsa-miR-505-3p	277.988	0.143586	0.0926569	1.54965	0.121225	0.209318	Not Significant
hsa-miR-505-5p	21.3681	0.212699	0.0972921	2.18619	0.0288019	0.0597092	Not Significant
hsa-miR-513c-3p	1.23719	-1.94234	0.429147	-4.52604	6.00996e-06	1.85877e-05	Downregulated
hsa-miR-513c-5p	74.3734	-0.112351	0.338409	-0.331997	0.739892	0.794743	Not Significant
hsa-miR-513b-3p	0.198921	-0.97107	0.935243	-1.03831	0.299127	0.411918	Not Significant
hsa-miR-513b-5p	11.6321	-0.954762	0.391179	-2.44073	0.0146577	0.032242	Downregulated
hsa-miR-513a-3p	1.10142	-1.94654	0.441736	-4.40658	1.05017e-05	3.19605e-05	Downregulated
hsa-miR-513a-5p	16.6023	-0.243979	0.355111	-0.68705	0.492051	0.587202	Not Significant
hsa-miR-506-3p	98.9766	-0.0825248	0.312072	-0.264442	0.791439	0.839291	Not Significant
hsa-miR-506-5p	0.587465	-2.3068	0.508954	-4.53242	5.83107e-06	1.81608e-05	Downregulated
hsa-miR-507	1.63319	-0.821934	0.345676	-2.37776	0.0174181	0.0378975	Downregulated
hsa-miR-508-3p	2407.23	-0.150106	0.262047	-0.572819	0.566767	0.648498	Not Significant
hsa-miR-508-5p	260.717	-0.0498319	0.272902	-0.1826	0.855112	0.889204	Not Significant
hsa-miR-514b-3p	2.43411	-0.648878	0.406859	-1.59485	0.110746	0.194243	Not Significant
hsa-miR-514b-5p	5.81503	-0.602282	0.422751	-1.42467	0.154252	0.253177	Not Significant
hsa-miR-509-3p	850.549	0.0341944	0.237661	0.143879	0.885596	0.912287	Not Significant
hsa-miR-509-5p	13.175	-0.310844	0.404333	-0.768782	0.442023	0.54507	Not Significant
hsa-miR-509-3-5p	707.406	-0.252849	0.325418	-0.776997	0.43716	0.543089	Not Significant
hsa-miR-510-3p	2.6601	-0.89034	0.397123	-2.24198	0.0249629	0.0524852	Not Significant
hsa-miR-510-5p	1.34769	-2.2235	0.386128	-5.75846	8.48845e-09	3.14308e-08	Downregulated
hsa-miR-514a-3p	753.01	-0.829001	0.361326	-2.29433	0.0217715	0.0464342	Downregulated
hsa-miR-514a-5p	4.90157	-1.24313	0.403147	-3.08356	0.00204539	0.00506786	Downregulated
hsa-miR-2114-5p	1.5639	-0.543468	0.400477	-1.35705	0.174764	0.278661	Not Significant
hsa-miR-2114-3p	0.438719	-0.271295	0.612085	-0.443231	0.657599	0.72325	Not Significant
hsa-miR-224-3p	4.36168	0.147237	0.189692	0.776188	0.437638	0.543176	Not Significant
hsa-miR-224-5p	47.5536	0.38971	0.224647	1.73477	0.0827822	0.15075	Not Significant
hsa-miR-452-3p	2.24846	-0.553784	0.357897	-1.54733	0.121784	0.210011	Not Significant
hsa-miR-452-5p	34.3175	0.162302	0.205392	0.790207	0.429407	0.53696	Not Significant
hsa-miR-105-5p	5.60596	3.9927	0.386814	10.322	5.60306e-25	3.97281e-24	Upregulated
hsa-miR-10a-5p	235.518	10.8469	0.284364	38.1445	0	0	Upregulated
hsa-miR-1181	1.22437	3.02495	0.304777	9.92515	3.23601e-23	2.14607e-22	Upregulated
hsa-miR-1224-5p	2.50334	4.24204	0.284438	14.9138	2.68104e-50	4.01554e-49	Upregulated
hsa-miR-1226-3p	8.30391	6.02341	0.250962	24.0013	2.69744e-127	1.38296e-125	Upregulated
hsa-miR-1226-5p	0.201527	0.603139	1.14038	0.528891	0.596881	0.670692	Not Significant
hsa-miR-1227-3p	1.73258	3.62043	0.28205	12.8361	1.02906e-37	1.12437e-36	Upregulated
hsa-miR-1228-3p	3.59226	4.45216	0.288964	15.4073	1.46156e-53	2.40525e-52	Upregulated
hsa-miR-1228-5p	2.49512	3.88655	0.285956	13.5914	4.50288e-42	5.40751e-41	Upregulated
hsa-miR-1229-3p	3.01496	4.56212	0.264962	17.218	1.94629e-66	4.05377e-65	Upregulated
hsa-miR-1237-3p	1.0725	2.86404	0.310712	9.21767	3.03633e-20	1.73709e-19	Upregulated
hsa-miR-1238-3p	0.45894	1.85729	0.473545	3.92211	8.77769e-05	0.000245812	Upregulated
hsa-miR-1246	0.449856	1.67102	0.683022	2.4465	0.014425	0.0318822	Upregulated
hsa-miR-1260b	2.1217	4.03089	0.347876	11.5871	4.78814e-31	4.14454e-30	Upregulated
hsa-miR-1262	1.49844	3.53648	0.294938	11.9906	3.98123e-33	3.65999e-32	Upregulated
hsa-miR-1269b	17.6508	7.1031	0.500036	14.2052	8.50973e-46	1.09072e-44	Upregulated
hsa-miR-1275	2.71185	4.39205	0.329077	13.3466	1.24021e-40	1.43757e-39	Upregulated
hsa-miR-1288-3p	0.999669	2.9425	0.346065	8.50274	1.85164e-17	9.64156e-17	Upregulated
hsa-miR-1292-5p	3.42689	4.69758	0.269775	17.4129	6.58256e-68	1.41525e-66	Upregulated
hsa-miR-1293	0.294577	1.11723	0.89525	1.24796	0.212047	0.322302	Not Significant
hsa-miR-1295a	2.33144	4.15195	0.262782	15.8	3.11175e-56	5.3179e-55	Upregulated
hsa-miR-1304-3p	0.983645	2.9538	0.686871	4.30037	1.70513e-05	5.09628e-05	Upregulated
hsa-miR-1306-3p	3.08611	4.58939	0.25016	18.3458	3.56861e-75	8.64901e-74	Upregulated
hsa-miR-1306-5p	11.682	6.49701	0.254561	25.5224	1.11257e-143	7.80558e-142	Upregulated
hsa-miR-1468-5p	6.61346	5.71807	0.256157	22.3226	2.23118e-110	8.49761e-109	Upregulated
hsa-miR-151b	1.70843	3.66279	0.27569	13.2859	2.79617e-40	3.21318e-39	Upregulated
hsa-miR-1538	1.4239	3.23159	0.295808	10.9246	8.78927e-28	7.01562e-27	Upregulated
hsa-miR-16-2-3p	1.97437	3.9658	0.275696	14.3847	6.45628e-47	8.78186e-46	Upregulated
hsa-miR-16-5p	13.8431	6.76196	0.265265	25.4914	2.45571e-143	1.63673e-141	Upregulated
hsa-miR-1915-3p	1.26183	3.33041	0.387572	8.59301	8.47209e-18	4.48147e-17	Upregulated
hsa-miR-1976	7.61422	5.88007	0.238275	24.6776	1.86036e-134	1.12721e-132	Upregulated
hsa-miR-203b-3p	4.48474	5.13335	0.264175	19.4316	4.16751e-84	1.06833e-82	Upregulated
hsa-miR-2110	4.67035	5.16842	0.253752	20.368	3.21488e-92	8.92798e-91	Upregulated
hsa-miR-218-1-3p	1.94504	3.85692	0.26826	14.3776	7.15539e-47	9.63449e-46	Upregulated
hsa-miR-2277-3p	2.47298	3.82607	0.30285	12.6335	1.37959e-36	1.42558e-35	Upregulated
hsa-miR-2277-5p	1.19514	3.0634	0.298268	10.2706	9.56098e-25	6.70778e-24	Upregulated
hsa-miR-3074-3p	0.184387	0.623102	1.21584	0.512486	0.608311	0.680838	Not Significant
hsa-miR-3074-5p	6.68603	5.68587	0.270335	21.0327	3.29368e-98	1.04535e-96	Upregulated
hsa-miR-3120-5p	0.236911	0.956927	1.23674	0.773751	0.439078	0.54395	Not Significant
hsa-miR-3130-3p	1.30036	3.32106	0.278768	11.9134	1.00823e-32	9.08086e-32	Upregulated
hsa-miR-3130-5p	5.21751	5.34954	0.256447	20.8602	1.23213e-96	3.73279e-95	Upregulated
hsa-miR-3150a-5p	0.782131	2.5885	0.334369	7.74144	9.82949e-15	4.53381e-14	Upregulated
hsa-miR-3150b-3p	2.03054	4.02178	0.277198	14.5087	1.06697e-47	1.49713e-46	Upregulated
hsa-miR-3154	1.06639	3.04286	0.331025	9.19223	3.84765e-20	2.18252e-19	Upregulated
hsa-miR-3157-5p	0.90665	2.77732	0.318989	8.70666	3.12971e-18	1.68222e-17	Upregulated
hsa-miR-3158-3p	1.2771	3.16126	0.290041	10.8994	1.16051e-27	9.09974e-27	Upregulated
hsa-miR-3158-5p	1.52538	3.45853	0.291916	11.8477	2.2121e-32	1.96582e-31	Upregulated
hsa-miR-3170	1.86188	3.73853	0.293308	12.7461	3.27777e-37	3.5236e-36	Upregulated
hsa-miR-3177-3p	1.3533	3.27561	0.30561	10.7182	8.35725e-27	6.43943e-26	Upregulated
hsa-miR-3188	2.05364	3.97943	0.326465	12.1894	3.53852e-34	3.34528e-33	Upregulated
hsa-miR-3192-3p	0.421032	1.28195	0.76893	1.66719	0.0954766	0.16992	Not Significant
hsa-miR-3192-5p	0.433917	1.76841	0.524793	3.36973	0.000752419	0.00196277	Upregulated
hsa-miR-3193	0.704013	2.51447	0.381109	6.59776	4.17418e-11	1.6964e-10	Upregulated
hsa-miR-3197	0.586883	1.80057	0.54631	3.29588	0.000981132	0.00251509	Upregulated
hsa-miR-3198	0.627639	1.88745	0.51504	3.66466	0.000247668	0.000668302	Upregulated
hsa-miR-3199	1.60206	3.62515	0.269035	13.4746	2.20609e-41	2.62564e-40	Upregulated
hsa-miR-320a-3p	80.6354	9.30229	0.24858	37.4217	1.73112e-306	3.29654e-304	Upregulated
hsa-miR-320b	8.37148	6.01354	0.268171	22.4243	2.28286e-111	8.95017e-110	Upregulated
hsa-miR-320c	3.39217	4.7046	0.25928	18.1449	1.4095e-73	3.3551e-72	Upregulated
hsa-miR-320d	2.72823	4.4047	0.275011	16.0165	9.80629e-58	1.81553e-56	Upregulated
hsa-miR-3605-3p	4.85717	5.21557	0.245891	21.2109	7.57687e-100	2.46341e-98	Upregulated
hsa-miR-3605-5p	0.480973	1.88582	0.441499	4.2714	1.94245e-05	5.75398e-05	Upregulated
hsa-miR-3610	3.24216	4.36221	0.278454	15.6658	2.59069e-55	4.31675e-54	Upregulated
hsa-miR-3613-5p	0.373147	1.61918	1.29018	1.25501	0.209476	0.319122	Not Significant
hsa-miR-3614-5p	3.7244	4.86783	0.270865	17.9714	3.26152e-72	7.62737e-71	Upregulated
hsa-miR-3615	6.60067	5.67406	0.249391	22.7517	1.38087e-114	5.75218e-113	Upregulated
hsa-miR-3620-3p	1.94313	3.8539	0.28067	13.7311	6.61528e-43	8.09007e-42	Upregulated
hsa-miR-3620-5p	0.704108	2.39105	0.414308	5.7712	7.8709e-09	2.92254e-08	Upregulated
hsa-miR-3622b-3p	0.940141	2.72527	0.448343	6.07853	1.21288e-09	4.65929e-09	Upregulated
hsa-miR-3651	3.00601	4.38103	0.277701	15.7761	4.54556e-56	7.66992e-55	Upregulated
hsa-miR-3652	2.01416	3.80113	0.265806	14.3004	2.17559e-46	2.87135e-45	Upregulated
hsa-miR-3677-5p	0.720132	2.55127	0.386234	6.60549	3.96201e-11	1.62503e-10	Upregulated
hsa-miR-3679-3p	0.421786	1.2912	0.510878	2.52742	0.0114903	0.0257854	Upregulated
hsa-miR-3680-3p	1.07878	3.00288	0.297886	10.0806	6.7298e-24	4.62413e-23	Upregulated
hsa-miR-3691-5p	1.1377	3.20386	0.292001	10.9721	5.20734e-28	4.2069e-27	Upregulated
hsa-miR-378c	5.69841	5.47037	0.250594	21.8296	1.21517e-105	4.15338e-104	Upregulated
hsa-miR-378d	1.14023	3.15057	0.304569	10.3443	4.43978e-25	3.18184e-24	Upregulated
hsa-miR-3917	6.82814	5.66135	0.252161	22.4513	1.24336e-111	5.02244e-110	Upregulated
hsa-miR-3922-3p	0.99428	2.90342	0.294393	9.86241	6.05798e-23	3.95847e-22	Upregulated
hsa-miR-3928-3p	3.96198	4.89512	0.257292	19.0255	1.04786e-80	2.58667e-79	Upregulated
hsa-miR-3939	0.562337	2.14449	0.439177	4.88297	1.04498e-06	3.52647e-06	Upregulated
hsa-miR-3940-3p	3.62747	4.49394	0.313754	14.3231	1.56889e-46	2.09134e-45	Upregulated
hsa-miR-3940-5p	2.40678	3.91055	0.317735	12.3076	8.24459e-35	7.9638e-34	Upregulated
hsa-miR-4254	0.325814	1.27257	0.817191	1.55725	0.119411	0.206721	Not Significant
hsa-miR-4286	1.12558	3.06708	0.316675	9.68526	3.48333e-22	2.14967e-21	Upregulated
hsa-miR-4326	5.45453	5.41357	0.310755	17.4207	5.74903e-68	1.2563e-66	Upregulated
hsa-miR-4435	0.412773	1.71192	0.522758	3.27478	0.00105744	0.00270551	Upregulated
hsa-miR-4443	1.73271	3.75267	0.268085	13.9981	1.60148e-44	2.01394e-43	Upregulated
hsa-miR-4444	0.640285	2.34428	0.4642	5.05016	4.41433e-07	1.51657e-06	Upregulated
hsa-miR-4449	4.09801	4.92264	0.246517	19.9687	1.0303e-88	2.80283e-87	Upregulated
hsa-miR-4479	1.0868	2.90795	0.31609	9.19974	3.58807e-20	2.04397e-19	Upregulated
hsa-miR-4488	0.357518	1.27568	0.741269	1.72095	0.0852608	0.154419	Not Significant
hsa-miR-4505	0.673312	2.16764	0.471244	4.59984	4.22821e-06	1.34195e-05	Upregulated
hsa-miR-4515	0.86563	2.58685	0.38765	6.67317	2.50343e-11	1.04284e-10	Upregulated
hsa-miR-451a	7.7495	5.91689	0.287101	20.6091	2.27538e-94	6.74018e-93	Upregulated
hsa-miR-4521	1.30925	3.24216	0.304082	10.6621	1.53077e-26	1.16601e-25	Upregulated
hsa-miR-4523	1.14333	3.07213	0.305904	10.0428	9.88439e-24	6.7224e-23	Upregulated
hsa-miR-4533	0.944119	2.88137	0.52169	5.52314	3.32993e-08	1.20948e-07	Upregulated
hsa-miR-4632-3p	1.06186	2.91702	0.324697	8.98382	2.61522e-19	1.46474e-18	Upregulated
hsa-miR-4638-5p	0.310762	1.13871	0.63399	1.7961	0.0724794	0.133816	Not Significant
hsa-miR-4640-3p	1.64226	3.56687	0.298668	11.9426	7.09847e-33	6.43691e-32	Upregulated
hsa-miR-4646-3p	1.28359	3.00881	0.313698	9.59143	8.68701e-22	5.33631e-21	Upregulated
hsa-miR-4647	0.710389	2.5236	0.348505	7.24122	4.44663e-13	1.97579e-12	Upregulated
hsa-miR-4649-5p	0.242348	0.791878	1.104	0.717281	0.473201	0.571524	Not Significant
hsa-miR-4652-5p	2.95588	4.53125	0.310885	14.5753	4.03317e-48	5.84371e-47	Upregulated
hsa-miR-4654	0.535821	2.12036	0.436234	4.8606	1.17029e-06	3.9394e-06	Upregulated
hsa-miR-4658	1.36896	3.46423	0.296694	11.6761	1.6887e-31	1.49075e-30	Upregulated
hsa-miR-4660	1.05312	3.08233	0.309809	9.9491	2.54466e-23	1.69602e-22	Upregulated
hsa-miR-4676-5p	1.59624	3.62341	0.254973	14.211	7.83535e-46	1.01403e-44	Upregulated
hsa-miR-4685-3p	1.9584	3.57813	0.301673	11.861	1.88794e-32	1.68901e-31	Upregulated
hsa-miR-4689	0.465736	1.71388	0.580654	2.95163	0.00316104	0.00766121	Upregulated
hsa-miR-4707-3p	0.765172	2.56216	0.544105	4.70894	2.4901e-06	8.07615e-06	Upregulated
hsa-miR-4707-5p	1.3614	3.0074	0.308243	9.7566	1.72851e-22	1.09199e-21	Upregulated
hsa-miR-4713-5p	1.13231	3.01222	0.374064	8.0527	8.09884e-16	3.94005e-15	Upregulated
hsa-miR-4714-3p	0.504094	1.96373	0.460954	4.26014	2.04303e-05	6.02512e-05	Upregulated
hsa-miR-4727-5p	0.38301	1.60585	0.648347	2.47684	0.013255	0.0294482	Upregulated
hsa-miR-4728-3p	6.85798	5.67226	0.242658	23.3755	7.5835e-121	3.48579e-119	Upregulated
hsa-miR-4728-5p	0.681344	2.44076	0.446671	5.46432	4.64673e-08	1.68318e-07	Upregulated
hsa-miR-4732-3p	1.63141	3.57577	0.310189	11.5277	9.56596e-31	8.22672e-30	Upregulated
hsa-miR-4734	0.622643	2.16617	0.458328	4.72623	2.28722e-06	7.43626e-06	Upregulated
hsa-miR-4736	0.291705	1.07172	0.864594	1.23956	0.215137	0.325513	Not Significant
hsa-miR-4738-3p	0.86691	2.75039	0.328616	8.36962	5.78037e-17	2.9522e-16	Upregulated
hsa-miR-4741	1.64443	3.52405	0.360027	9.78829	1.26415e-22	8.02436e-22	Upregulated
hsa-miR-4745-3p	2.44731	3.89906	0.339518	11.4841	1.58585e-30	1.33794e-29	Upregulated
hsa-miR-4745-5p	1.85658	3.41562	0.430796	7.92863	2.21575e-15	1.0511e-14	Upregulated
hsa-miR-4746-5p	3.51153	4.76319	0.270407	17.6149	1.89354e-69	4.20682e-68	Upregulated
hsa-miR-4749-3p	0.787912	2.13374	0.515138	4.14208	3.44176e-05	0.000100172	Upregulated
hsa-miR-4754	1.01039	2.79695	0.312219	8.95828	3.29792e-19	1.83938e-18	Upregulated
hsa-miR-4755-3p	0.814529	2.61539	0.345646	7.56665	3.82961e-14	1.74824e-13	Upregulated
hsa-miR-4758-3p	3.68292	4.76708	0.283357	16.8236	1.63899e-63	3.31026e-62	Upregulated
hsa-miR-4758-5p	0.952993	2.84491	0.313615	9.07135	1.17549e-19	6.61154e-19	Upregulated
hsa-miR-4772-3p	1.39123	3.42225	0.318904	10.7313	7.25928e-27	5.62595e-26	Upregulated
hsa-miR-4784	1.42692	3.32757	0.298639	11.1424	7.79469e-29	6.41378e-28	Upregulated
hsa-miR-4787-3p	3.17923	4.49776	0.281014	16.0054	1.17068e-57	2.1377e-56	Upregulated
hsa-miR-4788	0.965362	2.93707	0.408846	7.18381	6.77961e-13	2.98258e-12	Upregulated
hsa-miR-4793-3p	0.436551	1.66214	0.60577	2.74384	0.00607244	0.0143013	Upregulated
hsa-miR-4797-3p	0.655942	2.36275	0.401956	5.87813	4.14916e-09	1.56238e-08	Upregulated
hsa-miR-4800-3p	0.892626	2.83138	0.347395	8.15032	3.62948e-16	1.78528e-15	Upregulated
hsa-miR-484	23.4483	7.49082	0.257827	29.0537	1.3837e-185	1.31748e-183	Upregulated
hsa-miR-5001-3p	0.882184	2.56106	0.361845	7.07778	1.46482e-12	6.38107e-12	Upregulated
hsa-miR-5002-3p	0.646478	2.28381	0.450019	5.07492	3.87662e-07	1.34222e-06	Upregulated
hsa-miR-5002-5p	0.235336	0.908558	0.687151	1.32221	0.186098	0.293226	Not Significant
hsa-miR-500a-3p	33.5806	8.03216	0.255109	31.4852	1.38465e-217	1.4198e-215	Upregulated
hsa-miR-5010-3p	2.11746	4.00271	0.250621	15.9712	2.03005e-57	3.65683e-56	Upregulated
hsa-miR-5090	1.91249	3.86531	0.266348	14.5123	1.0131e-47	1.43667e-46	Upregulated
hsa-miR-5091	1.90837	3.885	0.269135	14.4352	3.10956e-47	4.27325e-46	Upregulated
hsa-miR-5100	0.442702	1.52459	0.76303	1.99807	0.0457091	0.090401	Not Significant
hsa-miR-5187-5p	1.77768	3.80816	0.305948	12.4471	1.45069e-35	1.45396e-34	Upregulated
hsa-miR-5680	0.297995	1.34971	0.653018	2.06687	0.0387462	0.0775506	Not Significant
hsa-miR-5698	2.69364	4.35742	0.29029	15.0106	6.25875e-51	9.58955e-50	Upregulated
hsa-miR-5703	1.49986	3.50152	0.279966	12.5069	6.84043e-36	6.9078e-35	Upregulated
hsa-miR-6125	1.34413	3.28316	0.28497	11.5211	1.03318e-30	8.82839e-30	Upregulated
hsa-miR-625-3p	51.2009	8.63982	0.250311	34.5164	4.55262e-261	5.51695e-259	Upregulated
hsa-miR-625-5p	2.89009	4.3938	0.271209	16.2008	4.9788e-59	9.61847e-58	Upregulated
hsa-miR-632	1.35343	3.32441	0.294029	11.3064	1.22005e-29	1.01646e-28	Upregulated
hsa-miR-636	2.42862	3.79258	0.299466	12.6645	9.30379e-37	9.78008e-36	Upregulated
hsa-miR-639	1.95521	3.91573	0.277052	14.1336	2.3592e-45	2.99506e-44	Upregulated
hsa-miR-6499-5p	1.21819	3.22467	0.392567	8.21433	2.13355e-16	1.0612e-15	Upregulated
hsa-miR-6509-5p	2.93783	4.51585	0.265286	17.0225	5.58955e-65	1.14629e-63	Upregulated
hsa-miR-6511b-3p	6.52688	5.66978	0.242661	23.365	9.70294e-121	4.31134e-119	Upregulated
hsa-miR-6514-3p	1.05657	3.00147	0.308231	9.73774	2.08131e-22	1.30867e-21	Upregulated
hsa-miR-6515-3p	0.260686	1.03817	1.01279	1.02506	0.305336	0.418307	Not Significant
hsa-miR-6516-3p	0.716202	2.37158	0.453609	5.22826	1.71116e-07	6.01841e-07	Upregulated
hsa-miR-658	1.33867	3.22523	0.283021	11.3957	4.39139e-30	3.68158e-29	Upregulated
hsa-miR-664a-3p	9.50602	6.22731	0.245369	25.3794	4.2583e-142	2.70301e-140	Upregulated
hsa-miR-664a-5p	2.53908	4.34935	0.24688	17.6172	1.81652e-69	4.1041e-68	Upregulated
hsa-miR-664b-3p	5.70212	5.49123	0.246254	22.2991	3.77243e-110	1.39685e-108	Upregulated
hsa-miR-664b-5p	1.61597	3.57041	0.268956	13.2751	3.22894e-40	3.67878e-39	Upregulated
hsa-miR-6716-3p	2.03865	3.97966	0.250628	15.8788	8.89233e-57	1.55967e-55	Upregulated
hsa-miR-6718-5p	1.44559	3.49879	0.355555	9.84035	7.54472e-23	4.85851e-22	Upregulated
hsa-miR-6720-3p	1.22167	3.23293	0.322462	10.0258	1.17432e-23	7.94606e-23	Upregulated
hsa-miR-6721-5p	0.96523	2.60225	0.351431	7.40471	1.31436e-13	5.89913e-13	Upregulated
hsa-miR-6726-3p	1.15405	2.89255	0.364442	7.93693	2.07247e-15	9.86646e-15	Upregulated
hsa-miR-6726-5p	0.294441	1.15897	0.799792	1.44908	0.147314	0.244325	Not Significant
hsa-miR-6727-3p	0.41651	1.6027	0.654783	2.44769	0.0143777	0.0318363	Upregulated
hsa-miR-6727-5p	0.741577	2.08723	0.436486	4.78191	1.73641e-06	5.71516e-06	Upregulated
hsa-miR-6729-3p	0.546674	2.07595	0.453478	4.57784	4.69811e-06	1.48052e-05	Upregulated
hsa-miR-6729-5p	0.367692	1.31035	0.891066	1.47055	0.141413	0.23771	Not Significant
hsa-miR-6731-3p	0.624752	1.93052	0.533339	3.61969	0.000294954	0.000791094	Upregulated
hsa-miR-6735-3p	0.543428	1.87792	0.588671	3.1901	0.00142222	0.00357702	Upregulated
hsa-miR-6735-5p	1.13751	3.00909	0.305482	9.85028	6.83547e-23	4.42315e-22	Upregulated
hsa-miR-6737-3p	0.992268	2.83385	0.324124	8.74311	2.26789e-18	1.2289e-17	Upregulated
hsa-miR-6738-3p	0.481171	1.92209	0.466869	4.11697	3.83885e-05	0.000110762	Upregulated
hsa-miR-6743-3p	0.945505	2.67068	0.322634	8.27775	1.25529e-16	6.29063e-16	Upregulated
hsa-miR-6746-3p	0.979701	2.79871	0.320379	8.73564	2.42285e-18	1.30756e-17	Upregulated
hsa-miR-6747-3p	1.78307	3.62557	0.259353	13.9793	2.08561e-44	2.59824e-43	Upregulated
hsa-miR-6748-5p	0.896891	2.75095	0.289391	9.50599	1.98161e-21	1.18986e-20	Upregulated
hsa-miR-6754-5p	0.560946	1.98532	0.463829	4.28027	1.86667e-05	5.55417e-05	Upregulated
hsa-miR-6756-3p	0.438254	1.65691	0.593191	2.79321	0.00521883	0.0124449	Upregulated
hsa-miR-6757-5p	0.292394	1.12871	0.97639	1.156	0.247681	0.359084	Not Significant
hsa-miR-6763-5p	0.896323	2.65563	0.335546	7.91437	2.48517e-15	1.17058e-14	Upregulated
hsa-miR-6764-5p	0.980779	2.89519	0.302908	9.558	1.20053e-21	7.30731e-21	Upregulated
hsa-miR-6766-3p	0.700063	2.14355	0.54049	3.96594	7.31065e-05	0.000206464	Upregulated
hsa-miR-6769b-3p	0.60822	1.96024	0.4965	3.94812	7.87683e-05	0.000221983	Upregulated
hsa-miR-6772-3p	0.53232	1.94127	0.446769	4.34514	1.39187e-05	4.21675e-05	Upregulated
hsa-miR-6776-3p	0.537782	1.38518	0.663821	2.08668	0.036917	0.0742238	Not Significant
hsa-miR-6777-5p	1.7786	3.59363	0.282947	12.7007	5.85991e-37	6.24901e-36	Upregulated
hsa-miR-6781-3p	0.906233	2.73905	0.353368	7.75126	9.09844e-15	4.21119e-14	Upregulated
hsa-miR-6784-3p	0.898876	2.74865	0.345414	7.95757	1.75451e-15	8.38264e-15	Upregulated
hsa-miR-6785-3p	0.302861	1.1635	0.779082	1.49343	0.135326	0.229259	Not Significant
hsa-miR-6788-3p	0.986695	2.58628	0.496606	5.20792	1.90972e-07	6.68153e-07	Upregulated
hsa-miR-6794-5p	0.964335	2.53803	0.492414	5.15425	2.54646e-07	8.88596e-07	Upregulated
hsa-miR-6795-3p	0.430929	1.26804	0.562862	2.25285	0.0242687	0.0511061	Not Significant
hsa-miR-6798-3p	3.22753	4.15416	0.318122	13.0584	5.69123e-39	6.38123e-38	Upregulated
hsa-miR-6802-3p	2.08464	3.97918	0.266721	14.9189	2.4828e-50	3.76087e-49	Upregulated
hsa-miR-6803-3p	1.9339	3.70633	0.270694	13.692	1.13396e-42	1.37415e-41	Upregulated
hsa-miR-6804-3p	0.507621	1.52519	0.52856	2.88555	0.00390726	0.00945258	Upregulated
hsa-miR-6805-5p	0.819507	2.70132	0.318339	8.48567	2.1447e-17	1.1081e-16	Upregulated
hsa-miR-6806-3p	1.77286	3.79556	0.261188	14.5319	7.60959e-48	1.09071e-46	Upregulated
hsa-miR-6807-3p	0.704692	1.89499	0.5373	3.52687	0.000420507	0.0011166	Upregulated
hsa-miR-6808-3p	2.41382	4.21389	0.244615	17.2266	1.67604e-66	3.54629e-65	Upregulated
hsa-miR-6810-3p	2.79676	4.13781	0.279289	14.8155	1.16335e-49	1.72305e-48	Upregulated
hsa-miR-6810-5p	0.504958	2.03508	0.441655	4.60786	4.06834e-06	1.2943e-05	Upregulated
hsa-miR-6815-3p	0.806675	2.6105	0.338427	7.71362	1.22294e-14	5.62132e-14	Upregulated
hsa-miR-6815-5p	1.53043	3.49003	0.275599	12.6634	9.42734e-37	9.81769e-36	Upregulated
hsa-miR-6820-3p	2.26533	4.07857	0.265168	15.3811	2.19235e-53	3.5639e-52	Upregulated
hsa-miR-6823-5p	0.196326	0.610793	1.14409	0.533866	0.593435	0.667551	Not Significant
hsa-miR-6827-5p	0.381147	1.49547	0.601076	2.48798	0.012847	0.0286372	Upregulated
hsa-miR-6842-3p	3.87839	4.91394	0.252707	19.4452	3.19983e-84	8.36347e-83	Upregulated
hsa-miR-6850-5p	1.10465	3.01916	0.489415	6.16891	6.8763e-10	2.66457e-09	Upregulated
hsa-miR-6852-5p	1.01394	2.96343	0.30455	9.73051	2.23468e-22	1.39198e-21	Upregulated
hsa-miR-6853-3p	0.888559	2.62992	0.323937	8.11861	4.71562e-16	2.311e-15	Upregulated
hsa-miR-6854-5p	0.479399	1.90989	0.510636	3.74022	0.000183862	0.000503262	Upregulated
hsa-miR-6871-5p	0.701636	2.3669	0.368192	6.42843	1.28929e-10	5.14559e-10	Upregulated
hsa-miR-6875-3p	0.714615	2.45126	0.352188	6.96008	3.40088e-12	1.44375e-11	Upregulated
hsa-miR-6875-5p	2.96103	4.24979	0.309114	13.7483	5.21231e-43	6.43334e-42	Upregulated
hsa-miR-6877-5p	2.14408	4.02498	0.265363	15.1679	5.77332e-52	9.16171e-51	Upregulated
hsa-miR-6879-3p	1.37929	3.34199	0.27634	12.0937	1.13975e-33	1.06244e-32	Upregulated
hsa-miR-6880-3p	1.01616	2.87558	0.303692	9.46874	2.83246e-21	1.68557e-20	Upregulated
hsa-miR-6881-3p	0.222533	0.687851	1.14641	0.600004	0.548504	0.633035	Not Significant
hsa-miR-6885-5p	0.380313	1.47937	0.641294	2.30686	0.0210628	0.0451394	Upregulated
hsa-miR-6890-5p	0.680131	2.17727	0.454688	4.7885	1.68032e-06	5.54423e-06	Upregulated
hsa-miR-6891-5p	1.3148	3.211	0.373733	8.59168	8.57046e-18	4.51558e-17	Upregulated
hsa-miR-6892-5p	5.67403	5.4907	0.25353	21.657	5.22532e-104	1.74134e-102	Upregulated
hsa-miR-6894-3p	1.11087	3.01011	0.304309	9.89161	4.52666e-23	2.97243e-22	Upregulated
hsa-miR-6894-5p	0.803007	2.44848	0.345055	7.09591	1.28499e-12	5.61604e-12	Upregulated
hsa-miR-7106-5p	0.32405	0.506066	1.13576	0.445575	0.655904	0.722796	Not Significant
hsa-miR-7109-3p	0.760144	2.3694	0.454135	5.2174	1.81456e-07	6.36528e-07	Upregulated
hsa-miR-7110-3p	1.84603	3.6986	0.293253	12.6123	1.80559e-36	1.85143e-35	Upregulated
hsa-miR-7111-3p	0.456664	1.22291	0.671925	1.82001	0.0687582	0.127831	Not Significant
hsa-miR-7112-3p	1.05725	2.9746	0.303137	9.81273	9.92481e-23	6.36046e-22	Upregulated
hsa-miR-765	1.04859	2.98179	0.325091	9.17216	4.63643e-20	2.6188e-19	Upregulated
hsa-miR-767-3p	0.485851	1.91404	0.831289	2.30249	0.0213074	0.0455904	Upregulated
hsa-miR-767-5p	5.0532	5.30082	0.350363	15.1295	1.03502e-51	1.60428e-50	Upregulated
hsa-miR-7702	2.5068	4.24461	0.292582	14.5074	1.08727e-47	1.50972e-46	Upregulated
hsa-miR-7704	0.398758	0.860502	0.940331	0.915105	0.360137	0.468332	Not Significant
hsa-miR-7706	5.30515	5.33954	0.254408	20.9881	8.43145e-98	2.61375e-96	Upregulated
hsa-miR-7846-3p	0.840156	2.68613	0.360276	7.45574	8.93653e-14	4.0381e-13	Upregulated
hsa-miR-7848-3p	0.225804	0.748562	1.21922	0.613969	0.539236	0.627045	Not Significant
hsa-miR-7850-5p	0.220425	0.777035	1.22378	0.634948	0.525462	0.619859	Not Significant
hsa-miR-7974	1.11509	3.15124	0.384122	8.20376	2.32986e-16	1.15454e-15	Upregulated
hsa-miR-8072	0.911369	2.63138	0.329719	7.98065	1.45559e-15	7.00471e-15	Upregulated
hsa-miR-877-5p	7.68898	5.86014	0.255864	22.9033	4.3039e-116	1.85068e-114	Upregulated
hsa-miR-891a-5p	7.20354	5.82516	0.300317	19.3967	8.22864e-84	2.06958e-82	Upregulated
hsa-miR-937-3p	11.8317	6.50678	0.266475	24.418	1.10203e-131	6.12084e-130	Upregulated
hsa-miR-940	6.08583	5.49249	0.269121	20.409	1.39163e-92	3.9469e-91	Upregulated
hsa-miR-942-5p	2.53335	4.32169	0.271728	15.9045	5.90064e-57	1.04874e-55	Upregulated
hsa-miR-1225-5p	0.54629	1.66307	0.624667	2.66233	0.00776019	0.0179278	Upregulated
hsa-miR-1229-5p	0.56083	1.38953	0.680803	2.04102	0.0412488	0.0823124	Not Significant
hsa-miR-1234-3p	1.67146	3.27197	0.310542	10.5363	5.87604e-26	4.40042e-25	Upregulated
hsa-miR-1236-3p	0.183793	0.763835	0.924616	0.826111	0.408741	0.51792	Not Significant
hsa-miR-1236-5p	0.279161	1.23492	0.64588	1.912	0.0558768	0.107017	Not Significant
hsa-miR-1292-3p	0.805615	2.24195	0.478323	4.6871	2.771e-06	8.9654e-06	Upregulated
hsa-miR-1304-5p	1.25567	3.33541	0.27071	12.321	6.98427e-35	6.79564e-34	Upregulated
hsa-miR-1915-5p	1.39442	3.45618	0.386796	8.93542	4.05628e-19	2.25293e-18	Upregulated
hsa-miR-202-3p	14.1352	6.78884	0.40905	16.5966	7.37549e-62	1.46739e-60	Upregulated
hsa-miR-202-5p	0.789083	2.6499	0.605381	4.37725	1.20186e-05	3.64939e-05	Upregulated
hsa-miR-3064-5p	0.561765	2.13333	0.448652	4.75498	1.98468e-06	6.5002e-06	Upregulated
hsa-miR-3124-3p	0.222117	0.860744	1.05542	0.81555	0.414758	0.523874	Not Significant
hsa-miR-3131	0.389125	1.66129	0.639593	2.59741	0.00939289	0.0213664	Upregulated
hsa-miR-3143	0.337257	1.42103	0.673355	2.11037	0.0348262	0.0705522	Not Significant
hsa-miR-3157-3p	0.767067	2.53953	0.402635	6.30729	2.83964e-10	1.11331e-09	Upregulated
hsa-miR-3161	0.49817	1.99289	0.732606	2.72028	0.00652275	0.0152809	Upregulated
hsa-miR-3176	0.596413	2.03765	0.516706	3.94354	8.02886e-05	0.00022579	Upregulated
hsa-miR-3181	0.232971	0.687338	1.28598	0.534485	0.593006	0.667551	Not Significant
hsa-miR-3609	1.11591	2.96834	0.283735	10.4617	1.29547e-25	9.59365e-25	Upregulated
hsa-miR-3667-3p	0.373395	1.4062	0.819835	1.71522	0.0863044	0.155886	Not Significant
hsa-miR-3677-3p	1.56773	3.53353	0.285387	12.3815	3.28986e-35	3.24844e-34	Upregulated
hsa-miR-3679-5p	0.745009	2.54093	0.401373	6.33059	2.44227e-10	9.63179e-10	Upregulated
hsa-miR-3682-3p	1.13511	3.19919	0.28367	11.2779	1.68795e-29	1.39754e-28	Upregulated
hsa-miR-3691-3p	0.290724	1.27797	0.84385	1.51445	0.129912	0.222302	Not Significant
hsa-miR-3907	0.204772	0.808909	1.16538	0.694114	0.48761	0.583172	Not Significant
hsa-miR-3911	0.9352	2.72839	0.412368	6.61639	3.68067e-11	1.5143e-10	Upregulated
hsa-miR-3913-5p	1.04111	3.07944	0.316952	9.71577	2.583e-22	1.60146e-21	Upregulated
hsa-miR-3918	0.298264	1.00773	0.87146	1.15637	0.247529	0.359084	Not Significant
hsa-miR-3926	0.225288	0.948285	0.795538	1.192	0.23326	0.346253	Not Significant
hsa-miR-3937	0.538719	2.10234	0.778841	2.69932	0.00694804	0.0161636	Upregulated
hsa-miR-4423-5p	1.36265	3.40853	0.489912	6.95743	3.46535e-12	1.46645e-11	Upregulated
hsa-miR-4433b-3p	0.761685	2.30984	0.511435	4.51639	6.29032e-06	1.94097e-05	Upregulated
hsa-miR-4433b-5p	0.735072	2.40253	0.533781	4.50096	6.7647e-06	2.07773e-05	Upregulated
hsa-miR-4473	0.690731	2.38135	0.414078	5.75096	8.87398e-09	3.27673e-08	Upregulated
hsa-miR-4522	0.757735	2.53463	0.384951	6.58431	4.57015e-11	1.85167e-10	Upregulated
hsa-miR-4638-3p	1.0798	3.04984	0.297745	10.2431	1.27056e-24	8.86731e-24	Upregulated
hsa-miR-4640-5p	0.791526	2.56522	0.330287	7.76664	8.05981e-15	3.74346e-14	Upregulated
hsa-miR-4646-5p	0.568833	1.92984	0.465689	4.14405	3.41233e-05	9.95324e-05	Upregulated
hsa-miR-4651	0.520185	1.91341	0.459552	4.16365	3.13202e-05	9.17579e-05	Upregulated
hsa-miR-4652-3p	0.25183	0.948823	0.969992	0.978176	0.327987	0.440526	Not Significant
hsa-miR-4662a-5p	1.5261	3.58314	0.292263	12.26	1.48523e-34	1.42432e-33	Upregulated
hsa-miR-4665-5p	1.15117	2.97572	0.319663	9.30893	1.29128e-20	7.48379e-20	Upregulated
hsa-miR-4667-3p	0.534229	1.73122	0.558757	3.09834	0.00194608	0.00483076	Upregulated
hsa-miR-4673	0.226124	0.886394	1.11103	0.797813	0.424979	0.532652	Not Significant
hsa-miR-4674	0.976517	2.90358	0.416279	6.97509	3.05674e-12	1.3018e-11	Upregulated
hsa-miR-4683	0.761407	2.56407	0.394077	6.50651	7.69151e-11	3.08819e-10	Upregulated
hsa-miR-4687-3p	0.291994	1.23877	0.647731	1.91248	0.0558153	0.107017	Not Significant
hsa-miR-4687-5p	0.331091	1.26735	0.606889	2.08827	0.0367734	0.0740467	Not Significant
hsa-miR-4701-5p	0.839882	2.51496	0.378126	6.65112	2.90879e-11	1.20417e-10	Upregulated
hsa-miR-4706	0.187064	0.635515	1.0359	0.613493	0.53955	0.627045	Not Significant
hsa-miR-4710	0.503389	1.9548	0.51255	3.81388	0.000136802	0.000376772	Upregulated
hsa-miR-4717-3p	0.453005	1.79503	0.622411	2.88399	0.00392673	0.00948249	Upregulated
hsa-miR-4723-3p	0.450805	1.63983	0.590932	2.77499	0.00552028	0.0130702	Upregulated
hsa-miR-4725-3p	1.12502	2.87502	0.35421	8.11672	4.78947e-16	2.33859e-15	Upregulated
hsa-miR-4725-5p	0.512669	1.97882	0.486606	4.06657	4.77097e-05	0.000136768	Upregulated
hsa-miR-4726-3p	0.685247	2.25393	0.415332	5.42681	5.73705e-08	2.05946e-07	Upregulated
hsa-miR-4730	0.271185	0.806238	0.881648	0.914467	0.360471	0.468332	Not Significant
hsa-miR-4733-3p	0.245369	0.959524	1.01608	0.944335	0.344998	0.454794	Not Significant
hsa-miR-4742-3p	1.41582	3.42669	0.27804	12.3245	6.68901e-35	6.55621e-34	Upregulated
hsa-miR-4743-5p	0.258922	1.03289	0.725547	1.4236	0.154561	0.253177	Not Significant
hsa-miR-4749-5p	0.717149	2.24326	0.442144	5.0736	3.90365e-07	1.34807e-06	Upregulated
hsa-miR-4751	0.252132	1.06759	0.673819	1.58439	0.113105	0.197342	Not Significant
hsa-miR-4763-5p	1.52514	3.05707	0.351152	8.70583	3.15261e-18	1.68772e-17	Upregulated
hsa-miR-4776-3p	0.253448	0.979915	0.863565	1.13473	0.256488	0.366843	Not Significant
hsa-miR-4781-5p	0.187547	0.572718	1.21016	0.47326	0.636028	0.706602	Not Significant
hsa-miR-4786-3p	0.530936	2.10844	0.463694	4.54705	5.44038e-06	1.70235e-05	Upregulated
hsa-miR-4786-5p	1.28966	3.37271	0.269618	12.5092	6.64866e-36	6.7654e-35	Upregulated
hsa-miR-4787-5p	0.199324	0.604172	1.45004	0.416659	0.676928	0.740841	Not Significant
hsa-miR-5000-3p	0.72224	2.51724	0.54133	4.6501	3.3177e-06	1.06823e-05	Upregulated
hsa-miR-5001-5p	2.07506	3.96127	0.260415	15.2114	2.97187e-52	4.7729e-51	Upregulated
hsa-miR-5088-3p	0.622025	2.29712	0.465319	4.93666	7.94719e-07	2.70245e-06	Upregulated
hsa-miR-5088-5p	0.410955	1.7479	0.537701	3.25069	0.00115127	0.00293992	Upregulated
hsa-miR-5193	0.95845	2.886	0.294157	9.81109	1.00876e-22	6.43384e-22	Upregulated
hsa-miR-5196-3p	0.286737	1.21947	0.963465	1.26571	0.205617	0.31432	Not Significant
hsa-miR-548b-3p	0.253782	1.0313	0.776247	1.32857	0.183991	0.290938	Not Significant
hsa-miR-548o-3p	0.449892	1.87614	0.478498	3.92091	8.82164e-05	0.000246525	Upregulated
hsa-miR-5708	0.341094	1.48647	0.665397	2.23396	0.0254854	0.0534152	Not Significant
hsa-miR-572	0.254356	1.09277	0.653783	1.67145	0.0946328	0.168644	Not Significant
hsa-miR-6514-5p	1.22065	3.31772	0.266822	12.4342	1.70444e-35	1.69553e-34	Upregulated
hsa-miR-659-5p	1.62735	3.65364	0.256964	14.2185	7.03291e-46	9.19105e-45	Upregulated
hsa-miR-665	0.968408	2.83207	0.425432	6.65692	2.79629e-11	1.1612e-10	Upregulated
hsa-miR-6717-5p	0.497299	1.89599	0.601021	3.15461	0.00160711	0.00401928	Upregulated
hsa-miR-6728-5p	1.26237	3.32633	0.353657	9.40553	5.17694e-21	3.05348e-20	Upregulated
hsa-miR-6730-3p	1.44215	2.99085	0.423734	7.05832	1.68533e-12	7.31772e-12	Upregulated
hsa-miR-6730-5p	1.2881	3.29007	0.319967	10.2825	8.44844e-25	5.95861e-24	Upregulated
hsa-miR-6732-3p	0.373093	1.41298	0.607942	2.3242	0.020115	0.043317	Upregulated
hsa-miR-6734-3p	0.294453	1.14875	0.664533	1.72866	0.0838703	0.152523	Not Significant
hsa-miR-6734-5p	1.17079	3.0416	0.302574	10.0524	8.96505e-24	6.12842e-23	Upregulated
hsa-miR-6736-5p	0.425057	1.75269	0.552258	3.17368	0.00150519	0.00377857	Upregulated
hsa-miR-6740-3p	0.3408	1.26811	0.684562	1.85245	0.0639616	0.119459	Not Significant
hsa-miR-6741-3p	1.24426	3.11893	0.297314	10.4904	9.56515e-26	7.1231e-25	Upregulated
hsa-miR-6749-3p	1.18144	3.01514	0.315961	9.54273	1.39114e-21	8.42905e-21	Upregulated
hsa-miR-6750-3p	1.05059	2.9601	0.341269	8.6738	4.17922e-18	2.22836e-17	Upregulated
hsa-miR-6751-5p	0.612062	2.19984	0.47509	4.63036	3.65033e-06	1.16968e-05	Upregulated
hsa-miR-6754-3p	0.464702	1.73386	0.519679	3.3364	0.000848725	0.0021968	Upregulated
hsa-miR-6755-5p	1.1738	3.0841	0.296116	10.4152	2.11463e-25	1.54033e-24	Upregulated
hsa-miR-6761-5p	1.25797	3.29475	0.307933	10.6996	1.0224e-26	7.83252e-26	Upregulated
hsa-miR-6762-3p	1.35166	3.17522	0.320355	9.91156	3.70828e-23	2.4471e-22	Upregulated
hsa-miR-6765-3p	0.300283	0.850592	1.05148	0.808949	0.418544	0.526962	Not Significant
hsa-miR-6769a-3p	1.07121	2.98901	0.354293	8.43654	3.26856e-17	1.68224e-16	Upregulated
hsa-miR-6773-5p	0.672476	2.0259	0.470869	4.30247	1.68908e-05	5.07105e-05	Upregulated
hsa-miR-6778-3p	0.316444	1.35843	0.88864	1.52866	0.126349	0.216482	Not Significant
hsa-miR-6779-5p	0.59626	2.15902	0.479391	4.50368	6.6788e-06	2.05608e-05	Upregulated
hsa-miR-6782-3p	0.678257	2.37661	0.406066	5.85278	4.83421e-09	1.81011e-08	Upregulated
hsa-miR-6783-3p	1.48958	3.14358	0.338985	9.27352	1.80096e-20	1.03926e-19	Upregulated
hsa-miR-6784-5p	0.419654	1.08465	0.88551	1.22489	0.220616	0.331172	Not Significant
hsa-miR-6785-5p	0.362797	1.17503	0.907586	1.29467	0.195433	0.30505	Not Significant
hsa-miR-6786-3p	0.72863	2.32418	0.433166	5.36556	8.06966e-08	2.88387e-07	Upregulated
hsa-miR-6787-5p	0.279737	1.1257	0.771974	1.45822	0.144781	0.241543	Not Significant
hsa-miR-6789-5p	0.191784	0.733638	0.998688	0.734602	0.462582	0.563515	Not Significant
hsa-miR-6793-3p	0.681082	2.14338	0.498799	4.29709	1.73055e-05	5.16068e-05	Upregulated
hsa-miR-6793-5p	1.12208	3.08549	0.301255	10.2421	1.28408e-24	8.91501e-24	Upregulated
hsa-miR-6794-3p	0.309558	1.31548	0.704095	1.86832	0.0617172	0.116528	Not Significant
hsa-miR-6797-3p	2.01196	3.57021	0.307582	11.6074	3.78123e-31	3.29436e-30	Upregulated
hsa-miR-6799-3p	0.276278	0.984122	0.893971	1.10084	0.270965	0.381009	Not Significant
hsa-miR-6799-5p	0.354099	1.0015	0.833103	1.20213	0.229313	0.340774	Not Significant
hsa-miR-6800-3p	0.65663	1.90524	0.570459	3.33985	0.000838247	0.00217813	Upregulated
hsa-miR-6802-5p	0.428881	1.74935	0.590413	2.96293	0.00304724	0.00741236	Upregulated
hsa-miR-6804-5p	0.34745	1.43351	0.685537	2.09108	0.0365207	0.0736491	Not Significant
hsa-miR-6812-3p	1.1649	3.01743	0.323628	9.32376	1.1229e-20	6.56504e-20	Upregulated
hsa-miR-6812-5p	0.393175	0.993627	0.862968	1.15141	0.249565	0.360423	Not Significant
hsa-miR-6813-3p	0.685786	2.09999	0.435531	4.82167	1.4236e-06	4.75603e-06	Upregulated
hsa-miR-6813-5p	0.224118	0.736716	1.04355	0.705968	0.480208	0.576915	Not Significant
hsa-miR-6814-3p	1.03427	2.92041	0.315587	9.2539	2.16448e-20	1.24364e-19	Upregulated
hsa-miR-6816-3p	0.350185	1.2767	0.880211	1.45045	0.146933	0.244217	Not Significant
hsa-miR-6821-3p	0.293558	1.2512	0.95502	1.31013	0.190153	0.297505	Not Significant
hsa-miR-6825-3p	0.574218	1.82723	0.571596	3.19671	0.00139004	0.00350933	Upregulated
hsa-miR-6825-5p	0.428012	1.76291	0.528286	3.33703	0.000846788	0.00219605	Upregulated
hsa-miR-6829-3p	0.624902	1.96963	0.568365	3.46542	0.000529397	0.00139189	Upregulated
hsa-miR-6832-3p	0.409017	1.71247	0.461715	3.70892	0.000208146	0.00056394	Upregulated
hsa-miR-6833-3p	1.49371	3.47379	0.266259	13.0467	6.63818e-39	7.37391e-38	Upregulated
hsa-miR-6834-5p	1.71792	3.69074	0.291428	12.6644	9.31786e-37	9.78008e-36	Upregulated
hsa-miR-6837-3p	1.24182	3.27835	0.29853	10.9816	4.68391e-28	3.8071e-27	Upregulated
hsa-miR-6837-5p	0.870034	2.75853	0.289509	9.52832	1.59854e-21	9.64188e-21	Upregulated
hsa-miR-6845-3p	0.902907	2.54833	0.416227	6.12245	9.21502e-10	3.55018e-09	Upregulated
hsa-miR-6851-3p	0.795743	2.50368	0.357825	6.99695	2.6159e-12	1.12122e-11	Upregulated
hsa-miR-6855-5p	0.36128	1.55854	0.715371	2.17865	0.029358	0.0605793	Not Significant
hsa-miR-6858-5p	0.690744	2.26844	0.386542	5.86854	4.39637e-09	1.65081e-08	Upregulated
hsa-miR-6860	1.67971	3.6643	0.305929	11.9776	4.65402e-33	4.24918e-32	Upregulated
hsa-miR-6862-3p	0.27016	1.06351	0.778788	1.36559	0.172067	0.275349	Not Significant
hsa-miR-6862-5p	0.312317	1.39265	0.705438	1.97416	0.0483638	0.0949468	Not Significant
hsa-miR-6865-3p	0.374388	0.733193	1.05676	0.693813	0.4878	0.583172	Not Significant
hsa-miR-6871-3p	0.282876	1.19227	0.848001	1.40598	0.159731	0.259344	Not Significant
hsa-miR-6873-3p	0.349668	1.39831	0.795208	1.75842	0.0786753	0.144455	Not Significant
hsa-miR-6882-3p	0.781217	2.59009	0.344023	7.52884	5.11947e-14	2.3291e-13	Upregulated
hsa-miR-6883-3p	0.318271	1.09463	0.705518	1.55152	0.120777	0.208814	Not Significant
hsa-miR-6885-3p	1.72622	3.3843	0.309605	10.931	8.19124e-28	6.57766e-27	Upregulated
hsa-miR-6886-3p	0.518634	1.50339	0.639934	2.34929	0.0188092	0.0407686	Upregulated
hsa-miR-6893-3p	0.473772	1.39832	0.716368	1.95196	0.0509429	0.0988456	Not Significant
hsa-miR-7110-5p	0.377278	1.00905	0.970186	1.04005	0.298314	0.411649	Not Significant
hsa-miR-7111-5p	0.383859	1.04704	1.02011	1.0264	0.304704	0.417871	Not Significant
hsa-miR-7114-3p	0.483699	1.74609	0.454857	3.83876	0.000123658	0.000341703	Upregulated
hsa-miR-7114-5p	0.548156	1.78751	0.641439	2.78671	0.00532454	0.0126743	Upregulated
hsa-miR-7152-5p	0.68854	2.44171	0.37007	6.59796	4.16844e-11	1.6964e-10	Upregulated
hsa-miR-7155-3p	0.604163	2.24342	0.379805	5.90677	3.4888e-09	1.32119e-08	Upregulated
hsa-miR-7156-5p	0.976799	2.99597	0.339507	8.82445	1.09999e-18	6.03409e-18	Upregulated
hsa-miR-7705	0.366955	1.43106	0.83361	1.7167	0.0860346	0.155609	Not Significant
hsa-miR-7845-5p	1.4544	3.33794	0.276667	12.0648	1.62032e-33	1.49992e-32	Upregulated
hsa-miR-877-3p	3.90564	4.51062	0.336192	13.4168	4.82146e-41	5.63773e-40	Upregulated
hsa-miR-939-5p	3.02306	4.16263	0.281978	14.7623	2.56557e-49	3.75814e-48	Upregulated
hsa-miR-942-3p	0.983416	2.89823	0.293972	9.85885	6.27616e-23	4.08104e-22	Upregulated
hsa-miR-943	0.523507	2.05328	0.550327	3.73102	0.000190703	0.000520916	Upregulated
hsa-miR-1248	1.07883	2.914	0.336279	8.66544	4.49783e-18	2.38869e-17	Upregulated
hsa-miR-1258	1.00374	2.98749	0.4308	6.93474	4.06974e-12	1.71676e-11	Upregulated
hsa-miR-1284	0.416121	1.77055	0.491897	3.59942	0.000318923	0.000850248	Upregulated
hsa-miR-1291	0.992188	2.89485	0.304939	9.4932	2.24059e-21	1.33933e-20	Upregulated
hsa-miR-1909-5p	0.18594	0.716483	1.0996	0.651583	0.514671	0.608745	Not Significant
hsa-miR-3064-3p	0.263365	1.16401	0.610899	1.9054	0.0567281	0.108336	Not Significant
hsa-miR-3124-5p	0.259202	0.939471	0.769406	1.22103	0.222073	0.332985	Not Significant
hsa-miR-3155a	0.379113	0.943934	0.971611	0.971514	0.331293	0.44293	Not Significant
hsa-miR-3191-5p	0.444881	1.77467	0.415901	4.26704	1.98081e-05	5.8546e-05	Upregulated
hsa-miR-3678-5p	0.798705	2.58351	0.35002	7.38104	1.57054e-13	7.00179e-13	Upregulated
hsa-miR-378i	0.563148	2.05102	0.718375	2.85508	0.00430257	0.0102968	Upregulated
hsa-miR-3936	0.200536	0.892175	1.07018	0.83367	0.404467	0.514952	Not Significant
hsa-miR-3943	0.203833	0.877103	0.828626	1.0585	0.289826	0.401182	Not Significant
hsa-miR-4421	0.245565	1.14256	0.802666	1.42346	0.154603	0.253177	Not Significant
hsa-miR-4469	1.11617	2.98443	0.286595	10.4134	2.15387e-25	1.56038e-24	Upregulated
hsa-miR-4489	0.220514	0.862516	0.821755	1.0496	0.293901	0.4064	Not Significant
hsa-miR-4512	0.357531	1.58815	0.617203	2.57314	0.010078	0.022847	Upregulated
hsa-miR-4633-3p	0.243506	1.01536	0.944173	1.0754	0.282196	0.392659	Not Significant
hsa-miR-4676-3p	0.205869	0.903249	0.929343	0.971923	0.331089	0.44293	Not Significant
hsa-miR-4685-5p	0.217114	0.855143	1.11038	0.770138	0.441218	0.54507	Not Significant
hsa-miR-4690-5p	0.838328	2.31497	0.486053	4.76279	1.90933e-06	6.26882e-06	Upregulated
hsa-miR-4709-5p	0.212435	0.841455	0.728971	1.15431	0.248375	0.359483	Not Significant
hsa-miR-4723-5p	0.27357	0.888127	0.889377	0.998595	0.317991	0.430774	Not Significant
hsa-miR-4724-5p	1.75413	3.77747	0.346079	10.9151	9.76638e-28	7.74916e-27	Upregulated
hsa-miR-4748	0.345802	1.37019	0.781327	1.75367	0.0794866	0.145543	Not Significant
hsa-miR-4750-3p	0.310993	0.581298	1.1458	0.50733	0.611923	0.684307	Not Significant
hsa-miR-4755-5p	0.328932	1.3731	0.639348	2.14766	0.0317406	0.0649805	Not Significant
hsa-miR-4776-5p	0.444035	1.85458	0.617763	3.00208	0.00268141	0.0065584	Upregulated
hsa-miR-4781-3p	1.19481	3.05585	0.292928	10.4321	1.76969e-25	1.29615e-24	Upregulated
hsa-miR-4785	0.567104	2.1322	0.440661	4.83864	1.30734e-06	4.3786e-06	Upregulated
hsa-miR-5003-3p	0.520923	2.05442	0.45337	4.53143	5.85855e-06	1.82038e-05	Upregulated
hsa-miR-5008-3p	0.825358	2.58631	0.330663	7.82158	5.21652e-15	2.44846e-14	Upregulated
hsa-miR-5010-5p	0.433641	1.77384	0.58392	3.03782	0.00238298	0.00588242	Upregulated
hsa-miR-548q	0.259642	1.06338	0.547909	1.94081	0.0522818	0.101002	Not Significant
hsa-miR-5588-3p	0.611357	2.19695	0.479614	4.58065	4.63524e-06	1.46416e-05	Upregulated
hsa-miR-5588-5p	0.357923	1.35848	0.667051	2.03655	0.0416947	0.0830778	Not Significant
hsa-miR-5690	0.397538	1.73104	0.473531	3.6556	0.00025658	0.000690951	Upregulated
hsa-miR-5699-3p	0.301863	1.28844	0.623047	2.06797	0.0386426	0.0774595	Not Significant
hsa-miR-618	0.552157	1.90113	0.501645	3.7898	0.000150768	0.000414379	Upregulated
hsa-miR-6501-5p	1.35836	3.24905	0.31067	10.4582	1.34367e-25	9.89564e-25	Upregulated
hsa-miR-6507-5p	0.503427	2.0281	0.793822	2.55486	0.0106232	0.0240011	Upregulated
hsa-miR-6510-3p	1.53934	3.61688	0.371534	9.73499	2.13845e-22	1.33829e-21	Upregulated
hsa-miR-6513-3p	0.212773	0.977963	0.854649	1.14429	0.252505	0.363487	Not Significant
hsa-miR-6715b-3p	0.733058	2.24993	0.578014	3.89252	9.9208e-05	0.000276084	Upregulated
hsa-miR-6731-5p	0.912144	2.73777	0.412856	6.63128	3.32785e-11	1.37338e-10	Upregulated
hsa-miR-6741-5p	0.247954	0.945479	0.766547	1.23343	0.217417	0.32859	Not Significant
hsa-miR-6748-3p	0.59418	2.19034	0.433278	5.05527	4.29787e-07	1.48038e-06	Upregulated
hsa-miR-6761-3p	0.391738	1.60535	0.593567	2.70457	0.00683919	0.0159382	Upregulated
hsa-miR-6767-5p	0.348097	1.52399	0.596425	2.55522	0.0106122	0.0240011	Upregulated
hsa-miR-6780b-3p	0.591952	2.17593	0.41601	5.23047	1.69076e-07	5.9624e-07	Upregulated
hsa-miR-6783-5p	0.180386	0.603496	1.21117	0.498274	0.618291	0.689692	Not Significant
hsa-miR-6787-3p	0.683269	2.21534	0.461975	4.79536	1.62384e-06	5.38844e-06	Upregulated
hsa-miR-6796-3p	0.237711	0.931513	1.12	0.83171	0.405572	0.515866	Not Significant
hsa-miR-6796-5p	0.28654	1.22506	0.642116	1.90785	0.0564107	0.107885	Not Significant
hsa-miR-6807-5p	0.548964	2.13175	0.464947	4.58492	4.54154e-06	1.43798e-05	Upregulated
hsa-miR-6817-3p	0.221029	0.887156	1.30321	0.680746	0.496032	0.590367	Not Significant
hsa-miR-6818-3p	0.258862	1.13009	0.828797	1.36353	0.172714	0.275722	Not Significant
hsa-miR-6843-3p	1.36472	3.45134	0.31167	11.0737	1.68307e-28	1.3764e-27	Upregulated
hsa-miR-6847-5p	0.545166	2.14127	0.494981	4.32596	1.51872e-05	4.58021e-05	Upregulated
hsa-miR-6849-3p	0.513426	1.55486	0.579197	2.68452	0.00726345	0.0168679	Upregulated
hsa-miR-6868-3p	0.311014	1.37165	0.808431	1.69668	0.0897579	0.16125	Not Significant
hsa-miR-6874-3p	0.854425	2.65875	0.316465	8.40141	4.41132e-17	2.26165e-16	Upregulated
hsa-miR-6884-3p	0.37913	1.59969	0.538298	2.97175	0.00296103	0.00721582	Upregulated
hsa-miR-6884-5p	0.363787	1.53345	0.614408	2.49582	0.0125667	0.0280593	Upregulated
hsa-miR-6887-3p	0.373556	1.03754	0.77673	1.33577	0.181623	0.287534	Not Significant
hsa-miR-6889-3p	0.241131	0.932942	0.926809	1.00662	0.314119	0.427359	Not Significant
hsa-miR-6895-3p	1.00061	2.72584	0.349674	7.79536	6.42253e-15	3.00394e-14	Upregulated
hsa-miR-7155-5p	0.748138	2.49451	0.353812	7.05038	1.78429e-12	7.69727e-12	Upregulated
hsa-miR-7976	0.206111	0.911391	0.974863	0.934891	0.349844	0.458671	Not Significant
hsa-miR-937-5p	0.58236	2.16458	0.46742	4.6309	3.64079e-06	1.16944e-05	Upregulated
hsa-miR-1225-3p	0.445436	1.21505	0.622425	1.95212	0.0509237	0.0988456	Not Significant
hsa-miR-1250-5p	0.395982	1.71973	0.678708	2.53383	0.0112822	0.0253612	Upregulated
hsa-miR-3137	0.293234	1.20846	0.666661	1.81271	0.0698762	0.129548	Not Significant
hsa-miR-3196	0.34725	1.00807	0.990372	1.01787	0.308741	0.421241	Not Significant
hsa-miR-3613-3p	0.671172	2.44024	0.346026	7.05218	1.76134e-12	7.62296e-12	Upregulated
hsa-miR-3655	0.664647	2.3394	0.442929	5.28167	1.28014e-07	4.53838e-07	Upregulated
hsa-miR-4433a-3p	0.343718	1.29177	0.825199	1.56541	0.117488	0.203732	Not Significant
hsa-miR-4433a-5p	0.313473	1.12439	0.644433	1.74477	0.0810254	0.148157	Not Significant
hsa-miR-4442	1.30983	3.35331	0.275312	12.1801	3.9696e-34	3.72639e-33	Upregulated
hsa-miR-4498	0.325069	1.30029	0.65156	1.99566	0.0459707	0.0907837	Not Significant
hsa-miR-4519	0.356914	1.5217	0.639774	2.3785	0.0173833	0.0378975	Upregulated
hsa-miR-4641	0.311586	1.29128	0.783799	1.64746	0.0994641	0.176077	Not Significant
hsa-miR-4648	0.213338	0.931018	0.801226	1.16199	0.245239	0.358054	Not Significant
hsa-miR-4649-3p	0.324383	1.40085	0.604628	2.31688	0.0205102	0.0440735	Upregulated
hsa-miR-4668-3p	0.189425	0.840611	1.59091	0.528384	0.597233	0.670692	Not Significant
hsa-miR-4691-3p	0.397801	1.72663	0.602321	2.86662	0.00414882	0.00996464	Upregulated
hsa-miR-4697-3p	0.56107	2.12423	0.548648	3.87175	0.000108055	0.000300078	Upregulated
hsa-miR-4700-5p	0.4661	1.92223	0.464697	4.13653	3.52601e-05	0.000102178	Upregulated
hsa-miR-518a-5p	0.436409	1.02492	1.04402	0.981709	0.326243	0.439275	Not Significant
hsa-miR-527	0.431256	0.984705	1.04009	0.946748	0.343767	0.453704	Not Significant
hsa-miR-6505-3p	0.258498	1.1378	0.984564	1.15564	0.24783	0.359084	Not Significant
hsa-miR-6515-5p	0.241201	0.973667	0.740827	1.3143	0.188746	0.296534	Not Significant
hsa-miR-668-3p	0.628888	2.33937	0.530219	4.41208	1.02383e-05	3.1302e-05	Upregulated
hsa-miR-6737-5p	0.396189	1.72429	0.534037	3.22879	0.00124315	0.00316244	Upregulated
hsa-miR-6750-5p	0.190012	0.814237	1.1092	0.734075	0.462903	0.563515	Not Significant
hsa-miR-6775-3p	0.471285	1.29121	0.891621	1.44816	0.147571	0.244363	Not Significant
hsa-miR-6776-5p	0.453476	1.1988	0.752168	1.5938	0.110981	0.194399	Not Significant
hsa-miR-6779-3p	0.284168	0.944777	1.06571	0.886521	0.375337	0.484341	Not Significant
hsa-miR-6780a-5p	0.269581	1.01981	0.931895	1.09434	0.273805	0.383787	Not Significant
hsa-miR-6780b-5p	0.338137	0.831294	1.09616	0.758367	0.448231	0.550177	Not Significant
hsa-miR-6795-5p	0.254848	0.972681	0.828834	1.17355	0.240574	0.353567	Not Significant
hsa-miR-6826-3p	0.585496	2.20764	0.449796	4.9081	9.19647e-07	3.11931e-06	Upregulated
hsa-miR-6836-3p	0.437823	1.4	0.74137	1.8884	0.0589725	0.1123	Not Significant
hsa-miR-6840-5p	0.194906	0.887634	1.01976	0.870434	0.384063	0.492266	Not Significant
hsa-miR-6845-5p	0.400856	1.40062	0.616798	2.27079	0.0231596	0.0490806	Upregulated
hsa-miR-6851-5p	0.26741	0.915826	1.00613	0.91025	0.362691	0.470756	Not Significant
hsa-miR-6855-3p	0.563335	2.17774	0.429012	5.07617	3.8511e-07	1.33685e-06	Upregulated
hsa-miR-6861-3p	0.289581	0.525676	1.42364	0.369248	0.711943	0.771282	Not Significant
hsa-miR-6877-3p	0.209052	0.822497	1.16558	0.705656	0.480402	0.576915	Not Significant
hsa-miR-7106-3p	0.19073	0.617994	1.03181	0.598944	0.54921	0.633302	Not Significant
hsa-miR-7113-5p	0.20703	0.911979	0.766251	1.19018	0.233974	0.346542	Not Significant
hsa-miR-1224-3p	0.254707	-0.0130153	1.86944	-0.00696212	0.994445	0.996296	Not Significant
hsa-miR-3129-3p	0.701893	2.44362	0.39547	6.17903	6.44982e-10	2.50659e-09	Upregulated
hsa-miR-3662	0.446467	1.81056	0.497382	3.64017	0.000272456	0.000732226	Upregulated
hsa-miR-4657	0.480148	1.9554	0.548212	3.56686	0.000361279	0.000961247	Upregulated
hsa-miR-4732-5p	0.189688	0.680983	1.22008	0.558144	0.576746	0.654924	Not Significant
hsa-miR-4757-5p	0.494695	1.67795	0.529961	3.16619	0.00154452	0.00387002	Upregulated
hsa-miR-4767	0.290475	1.16224	0.75907	1.53113	0.125736	0.21571	Not Significant
hsa-miR-4999-5p	0.449785	1.86563	0.53643	3.47786	0.000505437	0.00133152	Upregulated
hsa-miR-548j-5p	0.227244	1.05461	0.902868	1.16807	0.242779	0.355631	Not Significant
hsa-miR-6503-5p	0.379531	1.54223	0.558229	2.76272	0.00573219	0.0135479	Upregulated
hsa-miR-662	0.860396	2.78326	0.493116	5.64424	1.65915e-08	6.07596e-08	Upregulated
hsa-miR-6744-3p	0.354352	1.57057	1.07199	1.4651	0.142893	0.239592	Not Significant
hsa-miR-6777-3p	0.378141	0.735258	1.1672	0.629934	0.528738	0.621523	Not Significant
hsa-miR-6809-3p	0.248408	1.05842	0.910621	1.1623	0.245112	0.358054	Not Significant
hsa-miR-6858-3p	0.350316	1.47358	0.846607	1.74057	0.0817585	0.149293	Not Significant
hsa-miR-6870-3p	0.413619	1.72317	0.477443	3.60916	0.000307186	0.0008206	Upregulated
hsa-miR-7113-3p	0.213164	0.691512	1.15121	0.600684	0.54805	0.633035	Not Significant
hsa-miR-2278	0.249908	0.936414	1.00867	0.928368	0.353217	0.462513	Not Significant
hsa-miR-3150a-3p	0.230836	1.06162	0.792095	1.34027	0.180157	0.285553	Not Significant
hsa-miR-3178	0.254884	0.927875	1.06355	0.872429	0.382974	0.491343	Not Significant
hsa-miR-3183	0.223121	1.01573	0.892292	1.13834	0.254978	0.365862	Not Significant
hsa-miR-3189-3p	0.268891	1.01806	0.696935	1.46077	0.144078	0.240672	Not Significant
hsa-miR-3190-5p	0.720472	2.2673	0.39669	5.71554	1.09354e-08	4.02675e-08	Upregulated
hsa-miR-3191-3p	0.944601	2.59236	0.349652	7.41411	1.22441e-13	5.514e-13	Upregulated
hsa-miR-3650	0.265637	1.02136	0.675481	1.51204	0.130523	0.222775	Not Significant
hsa-miR-3661	0.237497	0.96911	0.830469	1.16694	0.243233	0.355906	Not Significant
hsa-miR-4426	0.237367	0.906052	1.0588	0.855733	0.392145	0.50166	Not Significant
hsa-miR-4430	0.326678	1.27388	0.883612	1.44168	0.149394	0.247075	Not Significant
hsa-miR-4446-3p	0.30638	1.37076	0.780783	1.75563	0.0791519	0.14513	Not Significant
hsa-miR-4525	0.186727	0.768325	1.23271	0.623283	0.533099	0.624447	Not Significant
hsa-miR-4709-3p	0.651954	2.32604	0.384514	6.04931	1.4547e-09	5.55621e-09	Upregulated
hsa-miR-4716-3p	0.192818	0.779124	1.00142	0.778019	0.436558	0.542897	Not Significant
hsa-miR-4726-5p	0.540746	2.09573	0.506795	4.13527	3.54531e-05	0.000102514	Upregulated
hsa-miR-4739	0.347845	1.5121	0.580415	2.60521	0.0091817	0.0209217	Upregulated
hsa-miR-4753-5p	0.508417	1.9544	0.482789	4.04815	5.16239e-05	0.00014704	Upregulated
hsa-miR-4804-3p	0.403227	1.58494	0.551266	2.87509	0.00403917	0.0097188	Upregulated
hsa-miR-627-5p	0.19167	0.810603	1.31111	0.618259	0.536405	0.626119	Not Significant
hsa-miR-6774-3p	0.258773	1.05679	0.869833	1.21493	0.224393	0.336085	Not Significant
hsa-miR-6822-5p	0.250033	1.02379	0.74533	1.37361	0.169564	0.271669	Not Significant
hsa-miR-6846-3p	0.309812	1.358	0.684186	1.98484	0.0471619	0.0929075	Not Significant
hsa-miR-6869-5p	0.254529	0.962758	0.799463	1.20426	0.228491	0.340311	Not Significant
hsa-miR-6872-3p	0.480908	1.55049	0.588625	2.63408	0.00843662	0.0192899	Upregulated
hsa-miR-6895-5p	0.228915	1.0293	0.696898	1.47698	0.139681	0.235988	Not Significant
hsa-miR-718	0.251777	0.584478	1.2755	0.458236	0.646783	0.715487	Not Significant
hsa-miR-7703	0.341837	1.44536	0.62395	2.31647	0.0205324	0.0440735	Upregulated
hsa-miR-3151-5p	0.277415	1.23395	0.766914	1.60898	0.10762	0.189759	Not Significant
hsa-miR-3614-3p	0.439224	1.79907	0.790905	2.2747	0.022924	0.0486588	Upregulated
hsa-miR-3616-3p	0.619518	2.23742	0.57459	3.89393	9.86311e-05	0.000275053	Upregulated
hsa-miR-3622b-5p	0.281899	1.00707	0.933056	1.07932	0.280445	0.391038	Not Significant
hsa-miR-378b	0.204703	0.277187	1.51876	0.182509	0.855183	0.889204	Not Significant
hsa-miR-4453	0.549326	2.08696	0.514598	4.05552	5.00233e-05	0.000143092	Upregulated
hsa-miR-4636	0.24258	0.973961	0.671056	1.45138	0.146673	0.244088	Not Significant
hsa-miR-4733-5p	0.470871	1.88415	0.455273	4.1385	3.49589e-05	0.000101526	Upregulated
hsa-miR-5699-5p	0.204645	0.953944	0.725472	1.31493	0.188534	0.296534	Not Significant
hsa-miR-6499-3p	0.378201	1.52139	0.692179	2.19798	0.0279506	0.0580346	Not Significant
hsa-miR-6827-3p	0.455257	1.81561	0.545469	3.32852	0.000873089	0.00224677	Upregulated
hsa-miR-6836-5p	0.257928	0.825005	1.10455	0.746913	0.455116	0.557089	Not Significant
hsa-miR-3654	0.301432	1.0818	0.948701	1.1403	0.254163	0.365085	Not Significant
hsa-miR-3684	0.182183	0.393575	1.65207	0.238232	0.811701	0.855334	Not Significant
hsa-miR-378f	0.336325	1.18691	0.881025	1.34719	0.177918	0.282676	Not Significant
hsa-miR-3912-3p	0.192623	0.844592	1.18016	0.715658	0.474203	0.571524	Not Significant
hsa-miR-3913-3p	0.382732	1.65124	0.527746	3.12885	0.00175494	0.00438078	Upregulated
hsa-miR-4454	0.280532	1.1213	0.810795	1.38297	0.166675	0.268331	Not Significant
hsa-miR-4645-3p	0.321544	1.23973	0.719122	1.72394	0.0847179	0.153645	Not Significant
hsa-miR-4768-5p	0.205605	0.799108	1.1034	0.724221	0.46893	0.568775	Not Significant
hsa-miR-4791	0.231028	0.877239	1.30151	0.674017	0.5003	0.593856	Not Significant
hsa-miR-548az-5p	0.262484	1.15272	0.869673	1.32547	0.185016	0.292211	Not Significant
hsa-miR-548d-3p	0.190061	0.841945	1.01318	0.830995	0.405976	0.515888	Not Significant
hsa-miR-548s	0.380661	1.51378	0.71697	2.11135	0.0347421	0.0704889	Not Significant
hsa-miR-548v	0.298292	1.22818	0.911302	1.34772	0.177747	0.282676	Not Significant
hsa-miR-5684	0.185474	0.714004	1.16117	0.614899	0.538621	0.627045	Not Significant
hsa-miR-570-3p	0.194752	0.817572	2.16638	0.37739	0.705884	0.768194	Not Significant
hsa-miR-641	0.208538	0.869747	0.779657	1.11555	0.264614	0.374847	Not Significant
hsa-miR-643	0.181157	0.759977	1.38394	0.54914	0.58291	0.66073	Not Significant
hsa-miR-6509-3p	0.32232	1.24871	0.8448	1.47812	0.139377	0.235773	Not Significant
hsa-miR-6733-3p	0.320139	1.42984	0.594767	2.40404	0.0162149	0.0354336	Upregulated
hsa-miR-4466	0.407645	1.31142	0.536154	2.44597	0.0144462	0.0318822	Upregulated
hsa-miR-4763-3p	0.245347	1.07933	0.939599	1.14872	0.250672	0.36163	Not Significant
hsa-miR-6501-3p	0.514502	1.64526	0.557012	2.95372	0.00313968	0.0076233	Upregulated
hsa-miR-6516-5p	0.249557	1.14977	0.635345	1.80968	0.0703457	0.130237	Not Significant
hsa-miR-6740-5p	0.370897	0.949851	0.966647	0.982624	0.325792	0.439275	Not Significant
hsa-miR-6789-3p	0.310087	1.14775	0.784713	1.46263	0.143568	0.240134	Not Significant
hsa-miR-6792-3p	0.346833	1.07853	0.72224	1.49332	0.135354	0.229259	Not Significant
hsa-miR-6800-5p	0.209902	0.441313	1.53374	0.287737	0.773548	0.823817	Not Significant
hsa-miR-6801-5p	0.333729	1.44782	0.597019	2.42508	0.0153048	0.0335548	Upregulated
hsa-miR-6819-5p	0.218222	0.0248425	1.71862	0.0144549	0.988467	0.992189	Not Significant
hsa-miR-6846-5p	0.293378	1.25395	0.623637	2.01071	0.0443566	0.0881182	Not Significant
hsa-miR-6857-3p	0.208554	0.659584	1.20874	0.545681	0.585285	0.662456	Not Significant
hsa-miR-3162-3p	0.44238	0.770927	1.39222	0.553741	0.579756	0.657715	Not Significant
hsa-miR-320e	0.492808	1.87981	0.505512	3.71862	0.000200314	0.000544937	Upregulated
hsa-miR-3678-3p	0.215853	0.88464	0.961719	0.919853	0.35765	0.466941	Not Significant
hsa-miR-4491	0.216539	0.96089	1.17885	0.815105	0.415012	0.523874	Not Significant
hsa-miR-4800-5p	0.267617	1.13997	0.753246	1.51341	0.130176	0.222467	Not Significant
hsa-miR-548t-5p	0.267586	1.17403	0.663076	1.77059	0.0766293	0.140892	Not Significant
hsa-miR-622	0.185912	0.370687	1.34343	0.275925	0.782605	0.831908	Not Significant
hsa-miR-6753-3p	0.232733	0.914024	0.821074	1.11321	0.26562	0.375232	Not Significant
hsa-miR-6791-3p	0.215056	0.969277	1.06953	0.906264	0.364796	0.472569	Not Significant
hsa-miR-6797-5p	0.239331	1.08743	0.827919	1.31345	0.18903	0.296534	Not Significant
hsa-miR-933	0.229014	0.818443	1.29905	0.630032	0.528673	0.621523	Not Significant
hsa-miR-23c	0.414453	1.5877	0.729017	2.17786	0.0294163	0.0606058	Not Significant
hsa-miR-3660	0.396818	0.984498	0.98363	1.00088	0.316884	0.429711	Not Significant
hsa-miR-6503-3p	0.201094	0.907115	1.12159	0.808775	0.418644	0.526962	Not Significant
hsa-miR-6824-5p	0.208339	0.842439	0.68511	1.22964	0.218832	0.330354	Not Significant
hsa-miR-7152-3p	0.282247	0.971541	1.01293	0.959136	0.33749	0.448529	Not Significant
hsa-miR-4716-5p	0.216825	0.98142	1.02017	0.962018	0.33604	0.447048	Not Significant
hsa-miR-6823-3p	0.231908	0.0496044	1.60177	0.0309684	0.975295	0.981183	Not Significant
hsa-miR-7844-5p	0.210327	0.815718	1.22863	0.663922	0.50674	0.600431	Not Significant
hsa-miR-6821-5p	0.397774	1.04359	0.765025	1.36413	0.172528	0.275722	Not Significant
hsa-miR-6513-5p	0.185083	0.674042	1.09602	0.614992	0.53856	0.627045	Not Significant
hsa-miR-6758-3p	0.214028	0.940812	0.969046	0.970864	0.331616	0.44293	Not Significant
hsa-miR-6769b-5p	0.200435	0.755133	1.10293	0.684664	0.493556	0.588396	Not Significant
hsa-miR-6788-5p	0.268999	1.11803	0.991759	1.12732	0.259606	0.370112	Not Significant
hsa-miR-6887-5p	0.35121	0.868431	1.16214	0.747267	0.454903	0.557089	Not Significant
hsa-miR-6874-5p	0.248965	1.05914	0.718585	1.47393	0.140501	0.236475	Not Significant
hsa-miR-6508-3p	0.282035	1.18985	0.834089	1.42653	0.153716	0.252967	Not Significant
hsa-miR-6751-3p	0.201245	0.875997	1.11411	0.786278	0.431705	0.539327	Not Significant
hsa-miR-3125	0.254192	1.16023	0.819992	1.41492	0.157091	0.256621	Not Significant
hsa-miR-1825	0.223742	-0.0128491	2.26428	-0.00567471	0.995472	0.996296	Not Significant
hsa-miR-3150b-5p	0.290418	0.315747	1.51417	0.208529	0.834816	0.876228	Not Significant
hsa-miR-4695-5p	0.290736	0.0969783	1.87511	0.0517188	0.958753	0.968929	Not Significant
hsa-miR-6873-5p	0.188225	0.652467	1.04085	0.626859	0.530751	0.622509	Not Significant
hsa-miR-6819-3p	0.178502	0.722215	1.16657	0.619095	0.535854	0.626024	Not Significant
hsa-miR-1290	0.185433	-0.012838	2.30098	-0.00557936	0.995548	0.996296	Not Significant
hsa-miR-4669	0.213975	0.971324	1.17529	0.826457	0.408545	0.51792	Not Significant

## Sheet: Significant_Only
Gene	baseMean	log2FoldChange	lfcSE	stat	pvalue	padj	sig
hsa-let-7a-5p	502.602	11.9431	0.244614	48.824	0	0	Upregulated
hsa-miR-10a-5p	235.518	10.8469	0.284364	38.1445	0	0	Upregulated
hsa-let-7c-5p	223.495	10.7737	0.249528	43.1765	0	0	Upregulated
hsa-miR-103a-3p	220.686	10.7569	0.246057	43.7168	0	0	Upregulated
hsa-miR-182-5p	138.767	10.0834	0.28863	34.9353	2.16309e-267	3.20377e-265	Upregulated
hsa-miR-30a-5p	106.516	9.70485	0.244507	39.6916	0	0	Upregulated
hsa-miR-181a-5p	102.552	9.64625	0.240498	40.1094	0	0	Upregulated
hsa-miR-320a-3p	80.6354	9.30229	0.24858	37.4217	1.73112e-306	3.29654e-304	Upregulated
hsa-let-7f-5p	73.4903	9.17214	0.260721	35.1799	4.06298e-271	6.76995e-269	Upregulated
hsa-miR-625-3p	51.2009	8.63982	0.250311	34.5164	4.55262e-261	5.51695e-259	Upregulated
hsa-miR-200b-3p	44.9939	8.46373	0.245111	34.5303	2.82098e-261	3.76036e-259	Upregulated
hsa-miR-500a-3p	33.5806	8.03216	0.255109	31.4852	1.38465e-217	1.4198e-215	Upregulated
hsa-miR-675-3p	29.1823	7.82581	0.353407	22.1439	1.19515e-108	4.19245e-107	Upregulated
hsa-miR-423-3p	28.1146	7.77575	0.238273	32.6338	1.35839e-233	1.50895e-231	Upregulated
hsa-miR-484	23.4483	7.49082	0.257827	29.0537	1.3837e-185	1.31748e-183	Upregulated
hsa-miR-486-5p	41.3497	7.12293	0.298489	23.8633	7.36892e-126	3.63806e-124	Upregulated
hsa-miR-1269b	17.6508	7.1031	0.500036	14.2052	8.50973e-46	1.09072e-44	Upregulated
hsa-miR-17-5p	15.7936	6.95405	0.252164	27.5775	2.0722e-167	1.7264e-165	Upregulated
hsa-miR-222-3p	15.1253	6.87783	0.245504	28.0152	1.06095e-172	9.4283e-171	Upregulated
hsa-miR-202-3p	14.1352	6.78884	0.40905	16.5966	7.37549e-62	1.46739e-60	Upregulated
hsa-miR-16-5p	13.8431	6.76196	0.265265	25.4914	2.45571e-143	1.63673e-141	Upregulated
hsa-miR-200a-5p	63.5347	6.74219	0.339144	19.88	6.06394e-88	1.61665e-86	Upregulated
hsa-miR-192-5p	13.0108	6.67848	0.272629	24.4965	1.60789e-132	9.31875e-131	Upregulated
hsa-miR-937-3p	11.8317	6.50678	0.266475	24.418	1.10203e-131	6.12084e-130	Upregulated
hsa-miR-1306-5p	11.682	6.49701	0.254561	25.5224	1.11257e-143	7.80558e-142	Upregulated
hsa-miR-106b-5p	10.1746	6.32632	0.267277	23.6695	7.42944e-124	3.53694e-122	Upregulated
hsa-miR-139-5p	9.80971	6.24526	0.241188	25.8938	7.83088e-148	5.7992e-146	Upregulated
hsa-miR-664a-3p	9.50602	6.22731	0.245369	25.3794	4.2583e-142	2.70301e-140	Upregulated
hsa-miR-34a-5p	8.37171	6.03889	0.24941	24.2127	1.63317e-129	8.70804e-128	Upregulated
hsa-miR-1226-3p	8.30391	6.02341	0.250962	24.0013	2.69744e-127	1.38296e-125	Upregulated
hsa-miR-320b	8.37148	6.01354	0.268171	22.4243	2.28286e-111	8.95017e-110	Upregulated
hsa-miR-200c-5p	8.69613	5.91904	0.265557	22.2891	4.71235e-110	1.69772e-108	Upregulated
hsa-miR-451a	7.7495	5.91689	0.287101	20.6091	2.27538e-94	6.74018e-93	Upregulated
hsa-miR-1976	7.61422	5.88007	0.238275	24.6776	1.86036e-134	1.12721e-132	Upregulated
hsa-miR-877-5p	7.68898	5.86014	0.255864	22.9033	4.3039e-116	1.85068e-114	Upregulated
hsa-miR-891a-5p	7.20354	5.82516	0.300317	19.3967	8.22864e-84	2.06958e-82	Upregulated
hsa-miR-1468-5p	6.61346	5.71807	0.256157	22.3226	2.23118e-110	8.49761e-109	Upregulated
hsa-miR-3074-5p	6.68603	5.68587	0.270335	21.0327	3.29368e-98	1.04535e-96	Upregulated
hsa-miR-3615	6.60067	5.67406	0.249391	22.7517	1.38087e-114	5.75218e-113	Upregulated
hsa-miR-4728-3p	6.85798	5.67226	0.242658	23.3755	7.5835e-121	3.48579e-119	Upregulated
hsa-miR-6511b-3p	6.52688	5.66978	0.242661	23.365	9.70294e-121	4.31134e-119	Upregulated
hsa-miR-3917	6.82814	5.66135	0.252161	22.4513	1.24336e-111	5.02244e-110	Upregulated
hsa-miR-940	6.08583	5.49249	0.269121	20.409	1.39163e-92	3.9469e-91	Upregulated
hsa-miR-664b-3p	5.70212	5.49123	0.246254	22.2991	3.77243e-110	1.39685e-108	Upregulated
hsa-miR-6892-5p	5.67403	5.4907	0.25353	21.657	5.22532e-104	1.74134e-102	Upregulated
hsa-miR-378c	5.69841	5.47037	0.250594	21.8296	1.21517e-105	4.15338e-104	Upregulated
hsa-miR-4326	5.45453	5.41357	0.310755	17.4207	5.74903e-68	1.2563e-66	Upregulated
hsa-miR-191-3p	5.76916	5.39596	0.263647	20.4666	4.27336e-93	1.23834e-91	Upregulated
hsa-miR-3130-5p	5.21751	5.34954	0.256447	20.8602	1.23213e-96	3.73279e-95	Upregulated
hsa-miR-7706	5.30515	5.33954	0.254408	20.9881	8.43145e-98	2.61375e-96	Upregulated
hsa-miR-767-5p	5.0532	5.30082	0.350363	15.1295	1.03502e-51	1.60428e-50	Upregulated
hsa-miR-3605-3p	4.85717	5.21557	0.245891	21.2109	7.57687e-100	2.46341e-98	Upregulated
hsa-miR-2110	4.67035	5.16842	0.253752	20.368	3.21488e-92	8.92798e-91	Upregulated
hsa-miR-203b-3p	4.48474	5.13335	0.264175	19.4316	4.16751e-84	1.06833e-82	Upregulated
hsa-miR-4449	4.09801	4.92264	0.246517	19.9687	1.0303e-88	2.80283e-87	Upregulated
hsa-miR-6842-3p	3.87839	4.91394	0.252707	19.4452	3.19983e-84	8.36347e-83	Upregulated
hsa-miR-3928-3p	3.96198	4.89512	0.257292	19.0255	1.04786e-80	2.58667e-79	Upregulated
hsa-miR-3614-5p	3.7244	4.86783	0.270865	17.9714	3.26152e-72	7.62737e-71	Upregulated
hsa-miR-4758-3p	3.68292	4.76708	0.283357	16.8236	1.63899e-63	3.31026e-62	Upregulated
hsa-miR-4746-5p	3.51153	4.76319	0.270407	17.6149	1.89354e-69	4.20682e-68	Upregulated
hsa-miR-582-3p	5.72853	4.72997	0.298847	15.8274	2.01378e-56	3.4862e-55	Upregulated
hsa-miR-320c	3.39217	4.7046	0.25928	18.1449	1.4095e-73	3.3551e-72	Upregulated
hsa-miR-1292-5p	3.42689	4.69758	0.269775	17.4129	6.58256e-68	1.41525e-66	Upregulated
hsa-miR-449b-3p	3.25053	4.66845	0.380933	12.2553	1.57357e-34	1.49826e-33	Upregulated
hsa-miR-184	5.30713	4.61446	0.280143	16.4718	5.85003e-61	1.14678e-59	Upregulated
hsa-miR-1306-3p	3.08611	4.58939	0.25016	18.3458	3.56861e-75	8.64901e-74	Upregulated
hsa-miR-1229-3p	3.01496	4.56212	0.264962	17.218	1.94629e-66	4.05377e-65	Upregulated
hsa-miR-4652-5p	2.95588	4.53125	0.310885	14.5753	4.03317e-48	5.84371e-47	Upregulated
hsa-miR-491-5p	3.12659	4.529	0.254254	17.8129	5.6127e-71	1.28995e-69	Upregulated
hsa-miR-6509-5p	2.93783	4.51585	0.265286	17.0225	5.58955e-65	1.14629e-63	Upregulated
hsa-miR-877-3p	3.90564	4.51062	0.336192	13.4168	4.82146e-41	5.63773e-40	Upregulated
hsa-miR-4787-3p	3.17923	4.49776	0.281014	16.0054	1.17068e-57	2.1377e-56	Upregulated
hsa-miR-3940-3p	3.62747	4.49394	0.313754	14.3231	1.56889e-46	2.09134e-45	Upregulated
hsa-miR-1228-3p	3.59226	4.45216	0.288964	15.4073	1.46156e-53	2.40525e-52	Upregulated
hsa-miR-320d	2.72823	4.4047	0.275011	16.0165	9.80629e-58	1.81553e-56	Upregulated
hsa-miR-625-5p	2.89009	4.3938	0.271209	16.2008	4.9788e-59	9.61847e-58	Upregulated
hsa-miR-1275	2.71185	4.39205	0.329077	13.3466	1.24021e-40	1.43757e-39	Upregulated
hsa-miR-3651	3.00601	4.38103	0.277701	15.7761	4.54556e-56	7.66992e-55	Upregulated
hsa-miR-3610	3.24216	4.36221	0.278454	15.6658	2.59069e-55	4.31675e-54	Upregulated
hsa-miR-5698	2.69364	4.35742	0.29029	15.0106	6.25875e-51	9.58955e-50	Upregulated
hsa-miR-664a-5p	2.53908	4.34935	0.24688	17.6172	1.81652e-69	4.1041e-68	Upregulated
hsa-miR-942-5p	2.53335	4.32169	0.271728	15.9045	5.90064e-57	1.04874e-55	Upregulated
hsa-miR-6875-5p	2.96103	4.24979	0.309114	13.7483	5.21231e-43	6.43334e-42	Upregulated
hsa-miR-7702	2.5068	4.24461	0.292582	14.5074	1.08727e-47	1.50972e-46	Upregulated
hsa-miR-1224-5p	2.50334	4.24204	0.284438	14.9138	2.68104e-50	4.01554e-49	Upregulated
hsa-miR-106a-5p	2.39767	4.2219	0.27897	15.1339	9.67684e-52	1.51756e-50	Upregulated
hsa-miR-6808-3p	2.41382	4.21389	0.244615	17.2266	1.67604e-66	3.54629e-65	Upregulated
hsa-miR-939-5p	3.02306	4.16263	0.281978	14.7623	2.56557e-49	3.75814e-48	Upregulated
hsa-miR-6798-3p	3.22753	4.15416	0.318122	13.0584	5.69123e-39	6.38123e-38	Upregulated
hsa-miR-1295a	2.33144	4.15195	0.262782	15.8	3.11175e-56	5.3179e-55	Upregulated
hsa-miR-6810-3p	2.79676	4.13781	0.279289	14.8155	1.16335e-49	1.72305e-48	Upregulated
hsa-miR-6820-3p	2.26533	4.07857	0.265168	15.3811	2.19235e-53	3.5639e-52	Upregulated
hsa-miR-1260b	2.1217	4.03089	0.347876	11.5871	4.78814e-31	4.14454e-30	Upregulated
hsa-miR-6877-5p	2.14408	4.02498	0.265363	15.1679	5.77332e-52	9.16171e-51	Upregulated
hsa-miR-3150b-3p	2.03054	4.02178	0.277198	14.5087	1.06697e-47	1.49713e-46	Upregulated
hsa-miR-519a-5p	3.92287	4.00958	0.367869	10.8995	1.15924e-27	9.09974e-27	Upregulated
hsa-miR-5010-3p	2.11746	4.00271	0.250621	15.9712	2.03005e-57	3.65683e-56	Upregulated
hsa-miR-105-5p	5.60596	3.9927	0.386814	10.322	5.60306e-25	3.97281e-24	Upregulated
hsa-miR-6716-3p	2.03865	3.97966	0.250628	15.8788	8.89233e-57	1.55967e-55	Upregulated
hsa-miR-3188	2.05364	3.97943	0.326465	12.1894	3.53852e-34	3.34528e-33	Upregulated
hsa-miR-6802-3p	2.08464	3.97918	0.266721	14.9189	2.4828e-50	3.76087e-49	Upregulated
hsa-miR-16-2-3p	1.97437	3.9658	0.275696	14.3847	6.45628e-47	8.78186e-46	Upregulated
hsa-miR-5001-5p	2.07506	3.96127	0.260415	15.2114	2.97187e-52	4.7729e-51	Upregulated
hsa-miR-1269a	109.129	3.95415	0.496013	7.97186	1.56304e-15	7.49471e-15	Upregulated
hsa-miR-330-3p	3.92309	3.93678	0.244875	16.0767	3.71581e-58	6.9763e-57	Upregulated
hsa-miR-550a-5p	6.12392	3.93413	0.301905	13.031	8.14959e-39	8.97802e-38	Upregulated
hsa-miR-639	1.95521	3.91573	0.277052	14.1336	2.3592e-45	2.99506e-44	Upregulated
hsa-miR-3940-5p	2.40678	3.91055	0.317735	12.3076	8.24459e-35	7.9638e-34	Upregulated
hsa-miR-4745-3p	2.44731	3.89906	0.339518	11.4841	1.58585e-30	1.33794e-29	Upregulated
hsa-miR-1266-5p	11.6168	3.88875	0.288783	13.466	2.48037e-41	2.92596e-40	Upregulated
hsa-miR-1228-5p	2.49512	3.88655	0.285956	13.5914	4.50288e-42	5.40751e-41	Upregulated
hsa-miR-5091	1.90837	3.885	0.269135	14.4352	3.10956e-47	4.27325e-46	Upregulated
hsa-miR-5090	1.91249	3.86531	0.266348	14.5123	1.0131e-47	1.43667e-46	Upregulated
hsa-miR-218-1-3p	1.94504	3.85692	0.26826	14.3776	7.15539e-47	9.63449e-46	Upregulated
hsa-miR-3620-3p	1.94313	3.8539	0.28067	13.7311	6.61528e-43	8.09007e-42	Upregulated
hsa-miR-2277-3p	2.47298	3.82607	0.30285	12.6335	1.37959e-36	1.42558e-35	Upregulated
hsa-miR-5187-5p	1.77768	3.80816	0.305948	12.4471	1.45069e-35	1.45396e-34	Upregulated
hsa-miR-1301-5p	1.86173	3.80454	0.296646	12.8252	1.18461e-37	1.2838e-36	Upregulated
hsa-miR-3652	2.01416	3.80113	0.265806	14.3004	2.17559e-46	2.87135e-45	Upregulated
hsa-miR-6806-3p	1.77286	3.79556	0.261188	14.5319	7.60959e-48	1.09071e-46	Upregulated
hsa-miR-636	2.42862	3.79258	0.299466	12.6645	9.30379e-37	9.78008e-36	Upregulated
hsa-miR-4724-5p	1.75413	3.77747	0.346079	10.9151	9.76638e-28	7.74916e-27	Upregulated
hsa-miR-4443	1.73271	3.75267	0.268085	13.9981	1.60148e-44	2.01394e-43	Upregulated
hsa-miR-3170	1.86188	3.73853	0.293308	12.7461	3.27777e-37	3.5236e-36	Upregulated
hsa-miR-6803-3p	1.9339	3.70633	0.270694	13.692	1.13396e-42	1.37415e-41	Upregulated
hsa-miR-7110-3p	1.84603	3.6986	0.293253	12.6123	1.80559e-36	1.85143e-35	Upregulated
hsa-miR-183-3p	2.04403	3.69532	0.321752	11.485	1.56922e-30	1.33234e-29	Upregulated
hsa-miR-6834-5p	1.71792	3.69074	0.291428	12.6644	9.31786e-37	9.78008e-36	Upregulated
hsa-miR-6860	1.67971	3.6643	0.305929	11.9776	4.65402e-33	4.24918e-32	Upregulated
hsa-miR-151b	1.70843	3.66279	0.27569	13.2859	2.79617e-40	3.21318e-39	Upregulated
hsa-miR-659-5p	1.62735	3.65364	0.256964	14.2185	7.03291e-46	9.19105e-45	Upregulated
hsa-miR-6747-3p	1.78307	3.62557	0.259353	13.9793	2.08561e-44	2.59824e-43	Upregulated
hsa-miR-3199	1.60206	3.62515	0.269035	13.4746	2.20609e-41	2.62564e-40	Upregulated
hsa-miR-4676-5p	1.59624	3.62341	0.254973	14.211	7.83535e-46	1.01403e-44	Upregulated
hsa-miR-1227-3p	1.73258	3.62043	0.28205	12.8361	1.02906e-37	1.12437e-36	Upregulated
hsa-miR-6510-3p	1.53934	3.61688	0.371534	9.73499	2.13845e-22	1.33829e-21	Upregulated
hsa-miR-6777-5p	1.7786	3.59363	0.282947	12.7007	5.85991e-37	6.24901e-36	Upregulated
hsa-miR-4662a-5p	1.5261	3.58314	0.292263	12.26	1.48523e-34	1.42432e-33	Upregulated
hsa-miR-4685-3p	1.9584	3.57813	0.301673	11.861	1.88794e-32	1.68901e-31	Upregulated
hsa-miR-885-3p	2.35089	3.57679	0.335831	10.6506	1.73291e-26	1.31248e-25	Upregulated
hsa-miR-4732-3p	1.63141	3.57577	0.310189	11.5277	9.56596e-31	8.22672e-30	Upregulated
hsa-miR-664b-5p	1.61597	3.57041	0.268956	13.2751	3.22894e-40	3.67878e-39	Upregulated
hsa-miR-6797-3p	2.01196	3.57021	0.307582	11.6074	3.78123e-31	3.29436e-30	Upregulated
hsa-miR-4640-3p	1.64226	3.56687	0.298668	11.9426	7.09847e-33	6.43691e-32	Upregulated
hsa-miR-1262	1.49844	3.53648	0.294938	11.9906	3.98123e-33	3.65999e-32	Upregulated
hsa-miR-3677-3p	1.56773	3.53353	0.285387	12.3815	3.28986e-35	3.24844e-34	Upregulated
hsa-miR-149-3p	3.05328	3.53351	0.332107	10.6397	1.94791e-26	1.46699e-25	Upregulated
hsa-miR-1911-5p	1.45099	3.52818	0.542598	6.50238	7.90603e-11	3.16478e-10	Upregulated
hsa-miR-4741	1.64443	3.52405	0.360027	9.78829	1.26415e-22	8.02436e-22	Upregulated
hsa-miR-4664-3p	3.72468	3.51411	0.353012	9.95465	2.40661e-23	1.61207e-22	Upregulated
hsa-miR-5703	1.49986	3.50152	0.279966	12.5069	6.84043e-36	6.9078e-35	Upregulated
hsa-miR-6718-5p	1.44559	3.49879	0.355555	9.84035	7.54472e-23	4.85851e-22	Upregulated
hsa-miR-6815-5p	1.53043	3.49003	0.275599	12.6634	9.42734e-37	9.81769e-36	Upregulated
hsa-miR-6833-3p	1.49371	3.47379	0.266259	13.0467	6.63818e-39	7.37391e-38	Upregulated
hsa-miR-187-5p	1.70362	3.46524	0.297219	11.6589	2.06701e-31	1.81272e-30	Upregulated
hsa-miR-4658	1.36896	3.46423	0.296694	11.6761	1.6887e-31	1.49075e-30	Upregulated
hsa-miR-3158-5p	1.52538	3.45853	0.291916	11.8477	2.2121e-32	1.96582e-31	Upregulated
hsa-miR-1915-5p	1.39442	3.45618	0.386796	8.93542	4.05628e-19	2.25293e-18	Upregulated
hsa-miR-18b-3p	1.77361	3.45149	0.345241	9.99733	1.56562e-23	1.05403e-22	Upregulated
hsa-miR-6843-3p	1.36472	3.45134	0.31167	11.0737	1.68307e-28	1.3764e-27	Upregulated
hsa-miR-4742-3p	1.41582	3.42669	0.27804	12.3245	6.68901e-35	6.55621e-34	Upregulated
hsa-miR-4772-3p	1.39123	3.42225	0.318904	10.7313	7.25928e-27	5.62595e-26	Upregulated
hsa-miR-4745-5p	1.85658	3.41562	0.430796	7.92863	2.21575e-15	1.0511e-14	Upregulated
hsa-miR-4423-5p	1.36265	3.40853	0.489912	6.95743	3.46535e-12	1.46645e-11	Upregulated
hsa-miR-758-5p	3.11948	3.38734	0.2594	13.0583	5.69668e-39	6.38123e-38	Upregulated
hsa-miR-6885-3p	1.72622	3.3843	0.309605	10.931	8.19124e-28	6.57766e-27	Upregulated
hsa-miR-4786-5p	1.28966	3.37271	0.269618	12.5092	6.64866e-36	6.7654e-35	Upregulated
hsa-miR-4442	1.30983	3.35331	0.275312	12.1801	3.9696e-34	3.72639e-33	Upregulated
hsa-miR-6879-3p	1.37929	3.34199	0.27634	12.0937	1.13975e-33	1.06244e-32	Upregulated
hsa-miR-7845-5p	1.4544	3.33794	0.276667	12.0648	1.62032e-33	1.49992e-32	Upregulated
hsa-miR-1304-5p	1.25567	3.33541	0.27071	12.321	6.98427e-35	6.79564e-34	Upregulated
hsa-miR-1251-5p	3.49202	3.33194	0.374528	8.89637	5.77028e-19	3.19161e-18	Upregulated
hsa-miR-1915-3p	1.26183	3.33041	0.387572	8.59301	8.47209e-18	4.48147e-17	Upregulated
hsa-miR-18a-5p	1.27113	3.3303	0.357617	9.31246	1.24904e-20	7.27063e-20	Upregulated
hsa-miR-4784	1.42692	3.32757	0.298639	11.1424	7.79469e-29	6.41378e-28	Upregulated
hsa-miR-6728-5p	1.26237	3.32633	0.353657	9.40553	5.17694e-21	3.05348e-20	Upregulated
hsa-miR-632	1.35343	3.32441	0.294029	11.3064	1.22005e-29	1.01646e-28	Upregulated
hsa-miR-3130-3p	1.30036	3.32106	0.278768	11.9134	1.00823e-32	9.08086e-32	Upregulated
hsa-miR-6514-5p	1.22065	3.31772	0.266822	12.4342	1.70444e-35	1.69553e-34	Upregulated
hsa-miR-1251-3p	1.27425	3.30598	0.397593	8.31499	9.17638e-17	4.63338e-16	Upregulated
hsa-miR-6761-5p	1.25797	3.29475	0.307933	10.6996	1.0224e-26	7.83252e-26	Upregulated
hsa-miR-6730-5p	1.2881	3.29007	0.319967	10.2825	8.44844e-25	5.95861e-24	Upregulated
hsa-miR-6125	1.34413	3.28316	0.28497	11.5211	1.03318e-30	8.82839e-30	Upregulated
hsa-miR-6837-3p	1.24182	3.27835	0.29853	10.9816	4.68391e-28	3.8071e-27	Upregulated
hsa-miR-3177-3p	1.3533	3.27561	0.30561	10.7182	8.35725e-27	6.43943e-26	Upregulated
hsa-miR-1234-3p	1.67146	3.27197	0.310542	10.5363	5.87604e-26	4.40042e-25	Upregulated
hsa-miR-6715a-3p	1.23926	3.25255	0.436024	7.45958	8.67983e-14	3.93545e-13	Upregulated
hsa-miR-6501-5p	1.35836	3.24905	0.31067	10.4582	1.34367e-25	9.89564e-25	Upregulated
hsa-miR-4521	1.30925	3.24216	0.304082	10.6621	1.53077e-26	1.16601e-25	Upregulated
hsa-miR-6720-3p	1.22167	3.23293	0.322462	10.0258	1.17432e-23	7.94606e-23	Upregulated
hsa-miR-1538	1.4239	3.23159	0.295808	10.9246	8.78927e-28	7.01562e-27	Upregulated
hsa-miR-658	1.33867	3.22523	0.283021	11.3957	4.39139e-30	3.68158e-29	Upregulated
hsa-miR-6499-5p	1.21819	3.22467	0.392567	8.21433	2.13355e-16	1.0612e-15	Upregulated
hsa-miR-6891-5p	1.3148	3.211	0.373733	8.59168	8.57046e-18	4.51558e-17	Upregulated
hsa-miR-3691-5p	1.1377	3.20386	0.292001	10.9721	5.20734e-28	4.2069e-27	Upregulated
hsa-miR-3682-3p	1.13511	3.19919	0.28367	11.2779	1.68795e-29	1.39754e-28	Upregulated
hsa-miR-1910-5p	1.29017	3.17929	0.338242	9.39945	5.48469e-21	3.22074e-20	Upregulated
hsa-miR-6762-3p	1.35166	3.17522	0.320355	9.91156	3.70828e-23	2.4471e-22	Upregulated
hsa-miR-32-5p	1.13897	3.16621	0.774573	4.08769	4.35697e-05	0.000125169	Upregulated
hsa-miR-183-5p	728.052	3.16323	0.546403	5.78919	7.0725e-09	2.63342e-08	Upregulated
hsa-miR-3158-3p	1.2771	3.16126	0.290041	10.8994	1.16051e-27	9.09974e-27	Upregulated
hsa-miR-7974	1.11509	3.15124	0.384122	8.20376	2.32986e-16	1.15454e-15	Upregulated
hsa-miR-378d	1.14023	3.15057	0.304569	10.3443	4.43978e-25	3.18184e-24	Upregulated
hsa-miR-6783-3p	1.48958	3.14358	0.338985	9.27352	1.80096e-20	1.03926e-19	Upregulated
hsa-miR-1914-5p	1.38633	3.12619	0.288228	10.8462	2.07777e-27	1.61969e-26	Upregulated
hsa-miR-6741-3p	1.24426	3.11893	0.297314	10.4904	9.56515e-26	7.1231e-25	Upregulated
hsa-miR-6793-5p	1.12208	3.08549	0.301255	10.2421	1.28408e-24	8.91501e-24	Upregulated
hsa-miR-6755-5p	1.1738	3.0841	0.296116	10.4152	2.11463e-25	1.54033e-24	Upregulated
hsa-miR-4660	1.05312	3.08233	0.309809	9.9491	2.54466e-23	1.69602e-22	Upregulated
hsa-miR-323a-5p	1.09781	3.08165	0.361156	8.53273	1.42939e-17	7.47206e-17	Upregulated
hsa-miR-3913-5p	1.04111	3.07944	0.316952	9.71577	2.583e-22	1.60146e-21	Upregulated
hsa-miR-4523	1.14333	3.07213	0.305904	10.0428	9.88439e-24	6.7224e-23	Upregulated
hsa-miR-4286	1.12558	3.06708	0.316675	9.68526	3.48333e-22	2.14967e-21	Upregulated
hsa-miR-2277-5p	1.19514	3.0634	0.298268	10.2706	9.56098e-25	6.70778e-24	Upregulated
hsa-miR-4763-5p	1.52514	3.05707	0.351152	8.70583	3.15261e-18	1.68772e-17	Upregulated
hsa-miR-4781-3p	1.19481	3.05585	0.292928	10.4321	1.76969e-25	1.29615e-24	Upregulated
hsa-miR-4638-3p	1.0798	3.04984	0.297745	10.2431	1.27056e-24	8.86731e-24	Upregulated
hsa-miR-3154	1.06639	3.04286	0.331025	9.19223	3.84765e-20	2.18252e-19	Upregulated
hsa-miR-6734-5p	1.17079	3.0416	0.302574	10.0524	8.96505e-24	6.12842e-23	Upregulated
hsa-miR-3934-3p	1.27725	3.0401	0.358068	8.4903	2.061e-17	1.06899e-16	Upregulated
hsa-miR-1181	1.22437	3.02495	0.304777	9.92515	3.23601e-23	2.14607e-22	Upregulated
hsa-miR-6850-5p	1.10465	3.01916	0.489415	6.16891	6.8763e-10	2.66457e-09	Upregulated
hsa-miR-6812-3p	1.1649	3.01743	0.323628	9.32376	1.1229e-20	6.56504e-20	Upregulated
hsa-miR-6749-3p	1.18144	3.01514	0.315961	9.54273	1.39114e-21	8.42905e-21	Upregulated
hsa-miR-4713-5p	1.13231	3.01222	0.374064	8.0527	8.09884e-16	3.94005e-15	Upregulated
hsa-miR-6894-3p	1.11087	3.01011	0.304309	9.89161	4.52666e-23	2.97243e-22	Upregulated
hsa-miR-6735-5p	1.13751	3.00909	0.305482	9.85028	6.83547e-23	4.42315e-22	Upregulated
hsa-miR-4646-3p	1.28359	3.00881	0.313698	9.59143	8.68701e-22	5.33631e-21	Upregulated
hsa-miR-4707-5p	1.3614	3.0074	0.308243	9.7566	1.72851e-22	1.09199e-21	Upregulated
hsa-miR-3680-3p	1.07878	3.00288	0.297886	10.0806	6.7298e-24	4.62413e-23	Upregulated
hsa-miR-6514-3p	1.05657	3.00147	0.308231	9.73774	2.08131e-22	1.30867e-21	Upregulated
hsa-miR-7156-5p	0.976799	2.99597	0.339507	8.82445	1.09999e-18	6.03409e-18	Upregulated
hsa-miR-6730-3p	1.44215	2.99085	0.423734	7.05832	1.68533e-12	7.31772e-12	Upregulated
hsa-miR-6769a-3p	1.07121	2.98901	0.354293	8.43654	3.26856e-17	1.68224e-16	Upregulated
hsa-miR-1258	1.00374	2.98749	0.4308	6.93474	4.06974e-12	1.71676e-11	Upregulated
hsa-miR-4469	1.11617	2.98443	0.286595	10.4134	2.15387e-25	1.56038e-24	Upregulated
hsa-miR-765	1.04859	2.98179	0.325091	9.17216	4.63643e-20	2.6188e-19	Upregulated
hsa-miR-4665-5p	1.15117	2.97572	0.319663	9.30893	1.29128e-20	7.48379e-20	Upregulated
hsa-miR-7112-3p	1.05725	2.9746	0.303137	9.81273	9.92481e-23	6.36046e-22	Upregulated
hsa-miR-3609	1.11591	2.96834	0.283735	10.4617	1.29547e-25	9.59365e-25	Upregulated
hsa-miR-6852-5p	1.01394	2.96343	0.30455	9.73051	2.23468e-22	1.39198e-21	Upregulated
hsa-miR-6750-3p	1.05059	2.9601	0.341269	8.6738	4.17922e-18	2.22836e-17	Upregulated
hsa-miR-20b-3p	1.0547	2.95784	0.400572	7.38403	1.53566e-13	6.86922e-13	Upregulated
hsa-miR-1304-3p	0.983645	2.9538	0.686871	4.30037	1.70513e-05	5.09628e-05	Upregulated
hsa-miR-1288-3p	0.999669	2.9425	0.346065	8.50274	1.85164e-17	9.64156e-17	Upregulated
hsa-miR-4788	0.965362	2.93707	0.408846	7.18381	6.77961e-13	2.98258e-12	Upregulated
hsa-miR-6814-3p	1.03427	2.92041	0.315587	9.2539	2.16448e-20	1.24364e-19	Upregulated
hsa-miR-4632-3p	1.06186	2.91702	0.324697	8.98382	2.61522e-19	1.46474e-18	Upregulated
hsa-miR-1248	1.07883	2.914	0.336279	8.66544	4.49783e-18	2.38869e-17	Upregulated
hsa-miR-4479	1.0868	2.90795	0.31609	9.19974	3.58807e-20	2.04397e-19	Upregulated
hsa-miR-4674	0.976517	2.90358	0.416279	6.97509	3.05674e-12	1.3018e-11	Upregulated
hsa-miR-3922-3p	0.99428	2.90342	0.294393	9.86241	6.05798e-23	3.95847e-22	Upregulated
hsa-miR-942-3p	0.983416	2.89823	0.293972	9.85885	6.27616e-23	4.08104e-22	Upregulated
hsa-miR-642a-5p	2.07826	2.89619	0.286549	10.1071	5.13797e-24	3.54866e-23	Upregulated
hsa-miR-6764-5p	0.980779	2.89519	0.302908	9.558	1.20053e-21	7.30731e-21	Upregulated
hsa-miR-1291	0.992188	2.89485	0.304939	9.4932	2.24059e-21	1.33933e-20	Upregulated
hsa-miR-6726-3p	1.15405	2.89255	0.364442	7.93693	2.07247e-15	9.86646e-15	Upregulated
hsa-miR-5193	0.95845	2.886	0.294157	9.81109	1.00876e-22	6.43384e-22	Upregulated
hsa-miR-4533	0.944119	2.88137	0.52169	5.52314	3.32993e-08	1.20948e-07	Upregulated
hsa-miR-6880-3p	1.01616	2.87558	0.303692	9.46874	2.83246e-21	1.68557e-20	Upregulated
hsa-miR-4725-3p	1.12502	2.87502	0.35421	8.11672	4.78947e-16	2.33859e-15	Upregulated
hsa-miR-1237-3p	1.0725	2.86404	0.310712	9.21767	3.03633e-20	1.73709e-19	Upregulated
hsa-miR-4758-5p	0.952993	2.84491	0.313615	9.07135	1.17549e-19	6.61154e-19	Upregulated
hsa-miR-6737-3p	0.992268	2.83385	0.324124	8.74311	2.26789e-18	1.2289e-17	Upregulated
hsa-miR-665	0.968408	2.83207	0.425432	6.65692	2.79629e-11	1.1612e-10	Upregulated
hsa-miR-4800-3p	0.892626	2.83138	0.347395	8.15032	3.62948e-16	1.78528e-15	Upregulated
hsa-miR-342-3p	21.079	2.80996	0.319375	8.79828	1.38926e-18	7.58968e-18	Upregulated
hsa-miR-141-5p	20.9925	2.80612	0.339461	8.26641	1.38048e-16	6.89204e-16	Upregulated
hsa-miR-6746-3p	0.979701	2.79871	0.320379	8.73564	2.42285e-18	1.30756e-17	Upregulated
hsa-miR-4754	1.01039	2.79695	0.312219	8.95828	3.29792e-19	1.83938e-18	Upregulated
hsa-miR-662	0.860396	2.78326	0.493116	5.64424	1.65915e-08	6.07596e-08	Upregulated
hsa-miR-3944-3p	2.60235	2.78314	0.363075	7.66547	1.78181e-14	8.16202e-14	Upregulated
hsa-miR-3157-5p	0.90665	2.77732	0.318989	8.70666	3.12971e-18	1.68222e-17	Upregulated
hsa-miR-6837-5p	0.870034	2.75853	0.289509	9.52832	1.59854e-21	9.64188e-21	Upregulated
hsa-miR-6748-5p	0.896891	2.75095	0.289391	9.50599	1.98161e-21	1.18986e-20	Upregulated
hsa-miR-4738-3p	0.86691	2.75039	0.328616	8.36962	5.78037e-17	2.9522e-16	Upregulated
hsa-miR-6784-3p	0.898876	2.74865	0.345414	7.95757	1.75451e-15	8.38264e-15	Upregulated
hsa-miR-5581-3p	1.19552	2.74783	0.308904	8.89541	5.82035e-19	3.206e-18	Upregulated
hsa-miR-6781-3p	0.906233	2.73905	0.353368	7.75126	9.09844e-15	4.21119e-14	Upregulated
hsa-miR-6731-5p	0.912144	2.73777	0.412856	6.63128	3.32785e-11	1.37338e-10	Upregulated
hsa-miR-3911	0.9352	2.72839	0.412368	6.61639	3.68067e-11	1.5143e-10	Upregulated
hsa-miR-6895-3p	1.00061	2.72584	0.349674	7.79536	6.42253e-15	3.00394e-14	Upregulated
hsa-miR-3622b-3p	0.940141	2.72527	0.448343	6.07853	1.21288e-09	4.65929e-09	Upregulated
hsa-miR-675-5p	0.840984	2.71557	0.598405	4.53802	5.67857e-06	1.77272e-05	Upregulated
hsa-miR-6805-5p	0.819507	2.70132	0.318339	8.48567	2.1447e-17	1.1081e-16	Upregulated
hsa-miR-7846-3p	0.840156	2.68613	0.360276	7.45574	8.93653e-14	4.0381e-13	Upregulated
hsa-miR-522-3p	1.01417	2.67377	0.434718	6.15059	7.7196e-10	2.98267e-09	Upregulated
hsa-miR-1276	0.877464	2.67123	0.343665	7.77278	7.67843e-15	3.57879e-14	Upregulated
hsa-miR-6743-3p	0.945505	2.67068	0.322634	8.27775	1.25529e-16	6.29063e-16	Upregulated
hsa-miR-6874-3p	0.854425	2.65875	0.316465	8.40141	4.41132e-17	2.26165e-16	Upregulated
hsa-miR-6763-5p	0.896323	2.65563	0.335546	7.91437	2.48517e-15	1.17058e-14	Upregulated
hsa-miR-202-5p	0.789083	2.6499	0.605381	4.37725	1.20186e-05	3.64939e-05	Upregulated
hsa-miR-8072	0.911369	2.63138	0.329719	7.98065	1.45559e-15	7.00471e-15	Upregulated
hsa-miR-885-5p	14.6143	2.63103	0.382156	6.88471	5.7905e-12	2.41967e-11	Upregulated
hsa-miR-6853-3p	0.888559	2.62992	0.323937	8.11861	4.71562e-16	2.311e-15	Upregulated
hsa-miR-516a-5p	1.07915	2.62593	0.482176	5.446	5.15157e-08	1.86099e-07	Upregulated
hsa-miR-4755-3p	0.814529	2.61539	0.345646	7.56665	3.82961e-14	1.74824e-13	Upregulated
hsa-miR-6815-3p	0.806675	2.6105	0.338427	7.71362	1.22294e-14	5.62132e-14	Upregulated
hsa-miR-6721-5p	0.96523	2.60225	0.351431	7.40471	1.31436e-13	5.89913e-13	Upregulated
hsa-miR-3191-3p	0.944601	2.59236	0.349652	7.41411	1.22441e-13	5.514e-13	Upregulated
hsa-miR-6882-3p	0.781217	2.59009	0.344023	7.52884	5.11947e-14	2.3291e-13	Upregulated
hsa-miR-3150a-5p	0.782131	2.5885	0.334369	7.74144	9.82949e-15	4.53381e-14	Upregulated
hsa-miR-4515	0.86563	2.58685	0.38765	6.67317	2.50343e-11	1.04284e-10	Upregulated
hsa-miR-5008-3p	0.825358	2.58631	0.330663	7.82158	5.21652e-15	2.44846e-14	Upregulated
hsa-miR-6788-3p	0.986695	2.58628	0.496606	5.20792	1.90972e-07	6.68153e-07	Upregulated
hsa-miR-3678-5p	0.798705	2.58351	0.35002	7.38104	1.57054e-13	7.00179e-13	Upregulated
hsa-miR-1908-3p	1.03968	2.57069	0.389223	6.60468	3.98384e-11	1.62898e-10	Upregulated
hsa-miR-4640-5p	0.791526	2.56522	0.330287	7.76664	8.05981e-15	3.74346e-14	Upregulated
hsa-miR-4683	0.761407	2.56407	0.394077	6.50651	7.69151e-11	3.08819e-10	Upregulated
hsa-miR-4707-3p	0.765172	2.56216	0.544105	4.70894	2.4901e-06	8.07615e-06	Upregulated
hsa-miR-5001-3p	0.882184	2.56106	0.361845	7.07778	1.46482e-12	6.38107e-12	Upregulated
hsa-miR-3677-5p	0.720132	2.55127	0.386234	6.60549	3.96201e-11	1.62503e-10	Upregulated
hsa-miR-6845-3p	0.902907	2.54833	0.416227	6.12245	9.21502e-10	3.55018e-09	Upregulated
hsa-miR-3679-5p	0.745009	2.54093	0.401373	6.33059	2.44227e-10	9.63179e-10	Upregulated
hsa-miR-3157-3p	0.767067	2.53953	0.402635	6.30729	2.83964e-10	1.11331e-09	Upregulated
hsa-miR-6794-5p	0.964335	2.53803	0.492414	5.15425	2.54646e-07	8.88596e-07	Upregulated
hsa-miR-4522	0.757735	2.53463	0.384951	6.58431	4.57015e-11	1.85167e-10	Upregulated
hsa-miR-4647	0.710389	2.5236	0.348505	7.24122	4.44663e-13	1.97579e-12	Upregulated
hsa-miR-676-5p	1.32855	2.52304	0.313532	8.04716	8.47382e-16	4.10749e-15	Upregulated
hsa-miR-5000-3p	0.72224	2.51724	0.54133	4.6501	3.3177e-06	1.06823e-05	Upregulated
hsa-miR-4701-5p	0.839882	2.51496	0.378126	6.65112	2.90879e-11	1.20417e-10	Upregulated
hsa-miR-3193	0.704013	2.51447	0.381109	6.59776	4.17418e-11	1.6964e-10	Upregulated
hsa-miR-584-5p	10.0234	2.51249	0.286498	8.76966	1.79204e-18	9.75013e-18	Upregulated
hsa-miR-6851-3p	0.795743	2.50368	0.357825	6.99695	2.6159e-12	1.12122e-11	Upregulated
hsa-miR-7155-5p	0.748138	2.49451	0.353812	7.05038	1.78429e-12	7.69727e-12	Upregulated
hsa-miR-490-3p	0.715586	2.47923	0.619495	4.00201	6.28059e-05	0.000178508	Upregulated
hsa-miR-584-3p	0.763141	2.47499	0.433779	5.70566	1.15893e-08	4.25578e-08	Upregulated
hsa-miR-4664-5p	0.734998	2.47204	0.391734	6.31051	2.78126e-10	1.09363e-09	Upregulated
hsa-miR-6875-3p	0.714615	2.45126	0.352188	6.96008	3.40088e-12	1.44375e-11	Upregulated
hsa-miR-6894-5p	0.803007	2.44848	0.345055	7.09591	1.28499e-12	5.61604e-12	Upregulated
hsa-miR-3129-3p	0.701893	2.44362	0.39547	6.17903	6.44982e-10	2.50659e-09	Upregulated
hsa-miR-7152-5p	0.68854	2.44171	0.37007	6.59796	4.16844e-11	1.6964e-10	Upregulated
hsa-miR-4728-5p	0.681344	2.44076	0.446671	5.46432	4.64673e-08	1.68318e-07	Upregulated
hsa-miR-3613-3p	0.671172	2.44024	0.346026	7.05218	1.76134e-12	7.62296e-12	Upregulated
hsa-miR-31-3p	1.4232	2.43265	0.369952	6.5756	4.84582e-11	1.95742e-10	Upregulated
hsa-miR-197-5p	1.51839	2.40599	0.2999	8.02263	1.03508e-15	4.99912e-15	Upregulated
hsa-miR-4433b-5p	0.735072	2.40253	0.533781	4.50096	6.7647e-06	2.07773e-05	Upregulated
hsa-miR-3619-3p	1.37774	2.39528	0.332917	7.19483	6.25368e-13	2.76031e-12	Upregulated
hsa-miR-181b-3p	0.798145	2.3945	0.523339	4.57542	4.75267e-06	1.49418e-05	Upregulated
hsa-miR-3620-5p	0.704108	2.39105	0.414308	5.7712	7.8709e-09	2.92254e-08	Upregulated
hsa-miR-4473	0.690731	2.38135	0.414078	5.75096	8.87398e-09	3.27673e-08	Upregulated
hsa-miR-6782-3p	0.678257	2.37661	0.406066	5.85278	4.83421e-09	1.81011e-08	Upregulated
hsa-miR-6516-3p	0.716202	2.37158	0.453609	5.22826	1.71116e-07	6.01841e-07	Upregulated
hsa-miR-7109-3p	0.760144	2.3694	0.454135	5.2174	1.81456e-07	6.36528e-07	Upregulated
hsa-miR-6871-5p	0.701636	2.3669	0.368192	6.42843	1.28929e-10	5.14559e-10	Upregulated
hsa-miR-4797-3p	0.655942	2.36275	0.401956	5.87813	4.14916e-09	1.56238e-08	Upregulated
hsa-miR-4444	0.640285	2.34428	0.4642	5.05016	4.41433e-07	1.51657e-06	Upregulated
hsa-miR-3655	0.664647	2.3394	0.442929	5.28167	1.28014e-07	4.53838e-07	Upregulated
hsa-miR-668-3p	0.628888	2.33937	0.530219	4.41208	1.02383e-05	3.1302e-05	Upregulated
hsa-miR-4709-3p	0.651954	2.32604	0.384514	6.04931	1.4547e-09	5.55621e-09	Upregulated
hsa-miR-6786-3p	0.72863	2.32418	0.433166	5.36556	8.06966e-08	2.88387e-07	Upregulated
hsa-miR-4690-5p	0.838328	2.31497	0.486053	4.76279	1.90933e-06	6.26882e-06	Upregulated
hsa-miR-4433b-3p	0.761685	2.30984	0.511435	4.51639	6.29032e-06	1.94097e-05	Upregulated
hsa-miR-5088-3p	0.622025	2.29712	0.465319	4.93666	7.94719e-07	2.70245e-06	Upregulated
hsa-miR-5002-3p	0.646478	2.28381	0.450019	5.07492	3.87662e-07	1.34222e-06	Upregulated
hsa-miR-6858-5p	0.690744	2.26844	0.386542	5.86854	4.39637e-09	1.65081e-08	Upregulated
hsa-miR-3190-5p	0.720472	2.2673	0.39669	5.71554	1.09354e-08	4.02675e-08	Upregulated
hsa-miR-4726-3p	0.685247	2.25393	0.415332	5.42681	5.73705e-08	2.05946e-07	Upregulated
hsa-miR-6715b-3p	0.733058	2.24993	0.578014	3.89252	9.9208e-05	0.000276084	Upregulated
hsa-miR-7155-3p	0.604163	2.24342	0.379805	5.90677	3.4888e-09	1.32119e-08	Upregulated
hsa-miR-4749-5p	0.717149	2.24326	0.442144	5.0736	3.90365e-07	1.34807e-06	Upregulated
hsa-miR-1180-5p	0.773376	2.24234	0.508747	4.40757	1.04536e-05	3.1887e-05	Upregulated
hsa-miR-1292-3p	0.805615	2.24195	0.478323	4.6871	2.771e-06	8.9654e-06	Upregulated
hsa-miR-3616-3p	0.619518	2.23742	0.57459	3.89393	9.86311e-05	0.000275053	Upregulated
hsa-miR-3622a-3p	6.08109	2.23642	0.267761	8.35229	6.69502e-17	3.40629e-16	Upregulated
hsa-miR-589-3p	1.83992	2.22605	0.280781	7.92806	2.22593e-15	1.05219e-14	Upregulated
hsa-miR-2355-5p	1.92703	2.22061	0.270897	8.19727	2.45918e-16	1.2141e-15	Upregulated
hsa-miR-6787-3p	0.683269	2.21534	0.461975	4.79536	1.62384e-06	5.38844e-06	Upregulated
hsa-miR-6826-3p	0.585496	2.20764	0.449796	4.9081	9.19647e-07	3.11931e-06	Upregulated
hsa-miR-6751-5p	0.612062	2.19984	0.47509	4.63036	3.65033e-06	1.16968e-05	Upregulated
hsa-miR-5588-3p	0.611357	2.19695	0.479614	4.58065	4.63524e-06	1.46416e-05	Upregulated
hsa-miR-6748-3p	0.59418	2.19034	0.433278	5.05527	4.29787e-07	1.48038e-06	Upregulated
hsa-miR-6855-3p	0.563335	2.17774	0.429012	5.07617	3.8511e-07	1.33685e-06	Upregulated
hsa-miR-6890-5p	0.680131	2.17727	0.454688	4.7885	1.68032e-06	5.54423e-06	Upregulated
hsa-miR-6780b-3p	0.591952	2.17593	0.41601	5.23047	1.69076e-07	5.9624e-07	Upregulated
hsa-miR-4505	0.673312	2.16764	0.471244	4.59984	4.22821e-06	1.34195e-05	Upregulated
hsa-miR-4734	0.622643	2.16617	0.458328	4.72623	2.28722e-06	7.43626e-06	Upregulated
hsa-miR-937-5p	0.58236	2.16458	0.46742	4.6309	3.64079e-06	1.16944e-05	Upregulated
hsa-miR-6779-5p	0.59626	2.15902	0.479391	4.50368	6.6788e-06	2.05608e-05	Upregulated
hsa-miR-301b-5p	0.808539	2.15624	0.42804	5.03747	4.7172e-07	1.61646e-06	Upregulated
hsa-miR-3939	0.562337	2.14449	0.439177	4.88297	1.04498e-06	3.52647e-06	Upregulated
hsa-miR-6766-3p	0.700063	2.14355	0.54049	3.96594	7.31065e-05	0.000206464	Upregulated
hsa-miR-6793-3p	0.681082	2.14338	0.498799	4.29709	1.73055e-05	5.16068e-05	Upregulated
hsa-miR-6847-5p	0.545166	2.14127	0.494981	4.32596	1.51872e-05	4.58021e-05	Upregulated
hsa-miR-4749-3p	0.787912	2.13374	0.515138	4.14208	3.44176e-05	0.000100172	Upregulated
hsa-miR-3064-5p	0.561765	2.13333	0.448652	4.75498	1.98468e-06	6.5002e-06	Upregulated
hsa-miR-4785	0.567104	2.1322	0.440661	4.83864	1.30734e-06	4.3786e-06	Upregulated
hsa-miR-6807-5p	0.548964	2.13175	0.464947	4.58492	4.54154e-06	1.43798e-05	Upregulated
hsa-miR-7854-3p	1.22642	2.13149	0.33282	6.40433	1.51032e-10	6.00974e-10	Upregulated
hsa-miR-4697-3p	0.56107	2.12423	0.548648	3.87175	0.000108055	0.000300078	Upregulated
hsa-miR-4654	0.535821	2.12036	0.436234	4.8606	1.17029e-06	3.9394e-06	Upregulated
hsa-miR-4786-3p	0.530936	2.10844	0.463694	4.54705	5.44038e-06	1.70235e-05	Upregulated
hsa-miR-3937	0.538719	2.10234	0.778841	2.69932	0.00694804	0.0161636	Upregulated
hsa-miR-6813-3p	0.685786	2.09999	0.435531	4.82167	1.4236e-06	4.75603e-06	Upregulated
hsa-miR-4726-5p	0.540746	2.09573	0.506795	4.13527	3.54531e-05	0.000102514	Upregulated
hsa-miR-577	0.789094	2.09487	0.545759	3.83845	0.000123813	0.000341703	Upregulated
hsa-miR-6727-5p	0.741577	2.08723	0.436486	4.78191	1.73641e-06	5.71516e-06	Upregulated
hsa-miR-4453	0.549326	2.08696	0.514598	4.05552	5.00233e-05	0.000143092	Upregulated
hsa-miR-934	0.730844	2.07738	0.433444	4.79272	1.64532e-06	5.44221e-06	Upregulated
hsa-miR-6729-3p	0.546674	2.07595	0.453478	4.57784	4.69811e-06	1.48052e-05	Upregulated
hsa-miR-541-3p	2.08655	2.06253	0.340541	6.05665	1.38987e-09	5.32383e-09	Upregulated
hsa-miR-5003-3p	0.520923	2.05442	0.45337	4.53143	5.85855e-06	1.82038e-05	Upregulated
hsa-miR-943	0.523507	2.05328	0.550327	3.73102	0.000190703	0.000520916	Upregulated
hsa-miR-378i	0.563148	2.05102	0.718375	2.85508	0.00430257	0.0102968	Upregulated
hsa-miR-16-1-3p	0.966336	2.05073	0.479793	4.2742	1.91824e-05	5.6949e-05	Upregulated
hsa-miR-935	16.0168	2.03879	0.340756	5.98314	2.18881e-09	8.31248e-09	Upregulated
hsa-miR-3176	0.596413	2.03765	0.516706	3.94354	8.02886e-05	0.00022579	Upregulated
hsa-miR-6810-5p	0.504958	2.03508	0.441655	4.60786	4.06834e-06	1.2943e-05	Upregulated
hsa-miR-2116-3p	2.15109	2.03336	0.236705	8.59025	8.67836e-18	4.55443e-17	Upregulated
hsa-miR-504-3p	0.732348	2.03038	0.50809	3.9961	6.43933e-05	0.00018263	Upregulated
hsa-miR-6507-5p	0.503427	2.0281	0.793822	2.55486	0.0106232	0.0240011	Upregulated
hsa-miR-6773-5p	0.672476	2.0259	0.470869	4.30247	1.68908e-05	5.07105e-05	Upregulated
hsa-miR-188-3p	0.966394	2.02192	0.371757	5.43883	5.36321e-08	1.9322e-07	Upregulated
hsa-miR-135b-3p	1.13898	2.02003	0.421261	4.79521	1.62502e-06	5.38844e-06	Upregulated
hsa-miR-33b-3p	1.48873	2.00676	0.332328	6.03849	1.55562e-09	5.92468e-09	Upregulated
hsa-miR-873-3p	0.685804	2.00291	0.518997	3.85919	0.000113762	0.00031527	Upregulated
hsa-miR-3161	0.49817	1.99289	0.732606	2.72028	0.00652275	0.0152809	Upregulated
hsa-miR-6754-5p	0.560946	1.98532	0.463829	4.28027	1.86667e-05	5.55417e-05	Upregulated
hsa-miR-4725-5p	0.512669	1.97882	0.486606	4.06657	4.77097e-05	0.000136768	Upregulated
hsa-miR-6829-3p	0.624902	1.96963	0.568365	3.46542	0.000529397	0.00139189	Upregulated
hsa-miR-4714-3p	0.504094	1.96373	0.460954	4.26014	2.04303e-05	6.02512e-05	Upregulated
hsa-miR-3690	1.2871	1.96243	0.308031	6.37088	1.87942e-10	7.45616e-10	Upregulated
hsa-miR-6769b-3p	0.60822	1.96024	0.4965	3.94812	7.87683e-05	0.000221983	Upregulated
hsa-miR-4657	0.480148	1.9554	0.548212	3.56686	0.000361279	0.000961247	Upregulated
hsa-miR-4710	0.503389	1.9548	0.51255	3.81388	0.000136802	0.000376772	Upregulated
hsa-miR-4753-5p	0.508417	1.9544	0.482789	4.04815	5.16239e-05	0.00014704	Upregulated
hsa-miR-6772-3p	0.53232	1.94127	0.446769	4.34514	1.39187e-05	4.21675e-05	Upregulated
hsa-miR-6731-3p	0.624752	1.93052	0.533339	3.61969	0.000294954	0.000791094	Upregulated
hsa-miR-4646-5p	0.568833	1.92984	0.465689	4.14405	3.41233e-05	9.95324e-05	Upregulated
hsa-miR-211-5p	1.59765	1.92342	0.433122	4.44082	8.96157e-06	2.74615e-05	Upregulated
hsa-miR-4700-5p	0.4661	1.92223	0.464697	4.13653	3.52601e-05	0.000102178	Upregulated
hsa-miR-6738-3p	0.481171	1.92209	0.466869	4.11697	3.83885e-05	0.000110762	Upregulated
hsa-miR-767-3p	0.485851	1.91404	0.831289	2.30249	0.0213074	0.0455904	Upregulated
hsa-miR-4651	0.520185	1.91341	0.459552	4.16365	3.13202e-05	9.17579e-05	Upregulated
hsa-miR-6854-5p	0.479399	1.90989	0.510636	3.74022	0.000183862	0.000503262	Upregulated
hsa-miR-6800-3p	0.65663	1.90524	0.570459	3.33985	0.000838247	0.00217813	Upregulated
hsa-miR-103a-2-5p	1.30258	1.90524	0.322961	5.89928	3.65089e-09	1.37865e-08	Upregulated
hsa-miR-618	0.552157	1.90113	0.501645	3.7898	0.000150768	0.000414379	Upregulated
hsa-miR-6717-5p	0.497299	1.89599	0.601021	3.15461	0.00160711	0.00401928	Upregulated
hsa-miR-449b-5p	0.477779	1.89587	0.698538	2.71405	0.00664654	0.0155164	Upregulated
hsa-miR-6807-3p	0.704692	1.89499	0.5373	3.52687	0.000420507	0.0011166	Upregulated
hsa-miR-3198	0.627639	1.88745	0.51504	3.66466	0.000247668	0.000668302	Upregulated
hsa-miR-3605-5p	0.480973	1.88582	0.441499	4.2714	1.94245e-05	5.75398e-05	Upregulated
hsa-miR-4733-5p	0.470871	1.88415	0.455273	4.1385	3.49589e-05	0.000101526	Upregulated
hsa-miR-320e	0.492808	1.87981	0.505512	3.71862	0.000200314	0.000544937	Upregulated
hsa-miR-6735-3p	0.543428	1.87792	0.588671	3.1901	0.00142222	0.00357702	Upregulated
hsa-miR-548o-3p	0.449892	1.87614	0.478498	3.92091	8.82164e-05	0.000246525	Upregulated
hsa-miR-4999-5p	0.449785	1.86563	0.53643	3.47786	0.000505437	0.00133152	Upregulated
hsa-miR-1238-3p	0.45894	1.85729	0.473545	3.92211	8.77769e-05	0.000245812	Upregulated
hsa-miR-4776-5p	0.444035	1.85458	0.617763	3.00208	0.00268141	0.0065584	Upregulated
hsa-miR-150-3p	3.26805	1.83412	0.262376	6.99042	2.74064e-12	1.17092e-11	Upregulated
hsa-miR-6825-3p	0.574218	1.82723	0.571596	3.19671	0.00139004	0.00350933	Upregulated
hsa-miR-6827-3p	0.455257	1.81561	0.545469	3.32852	0.000873089	0.00224677	Upregulated
hsa-miR-3662	0.446467	1.81056	0.497382	3.64017	0.000272456	0.000732226	Upregulated
hsa-miR-3197	0.586883	1.80057	0.54631	3.29588	0.000981132	0.00251509	Upregulated
hsa-miR-3614-3p	0.439224	1.79907	0.790905	2.2747	0.022924	0.0486588	Upregulated
hsa-miR-4717-3p	0.453005	1.79503	0.622411	2.88399	0.00392673	0.00948249	Upregulated
hsa-miR-7114-5p	0.548156	1.78751	0.641439	2.78671	0.00532454	0.0126743	Upregulated
hsa-miR-192-3p	1.74125	1.77779	0.258175	6.88597	5.73938e-12	2.40585e-11	Upregulated
hsa-miR-3191-5p	0.444881	1.77467	0.415901	4.26704	1.98081e-05	5.8546e-05	Upregulated
hsa-miR-5010-5p	0.433641	1.77384	0.58392	3.03782	0.00238298	0.00588242	Upregulated
hsa-miR-1284	0.416121	1.77055	0.491897	3.59942	0.000318923	0.000850248	Upregulated
hsa-miR-3192-5p	0.433917	1.76841	0.524793	3.36973	0.000752419	0.00196277	Upregulated
hsa-miR-6825-5p	0.428012	1.76291	0.528286	3.33703	0.000846788	0.00219605	Upregulated
hsa-miR-6736-5p	0.425057	1.75269	0.552258	3.17368	0.00150519	0.00377857	Upregulated
hsa-miR-6802-5p	0.428881	1.74935	0.590413	2.96293	0.00304724	0.00741236	Upregulated
hsa-miR-5088-5p	0.410955	1.7479	0.537701	3.25069	0.00115127	0.00293992	Upregulated
hsa-miR-7114-3p	0.483699	1.74609	0.454857	3.83876	0.000123658	0.000341703	Upregulated
hsa-miR-6754-3p	0.464702	1.73386	0.519679	3.3364	0.000848725	0.0021968	Upregulated
hsa-miR-4667-3p	0.534229	1.73122	0.558757	3.09834	0.00194608	0.00483076	Upregulated
hsa-miR-5690	0.397538	1.73104	0.473531	3.6556	0.00025658	0.000690951	Upregulated
hsa-miR-4691-3p	0.397801	1.72663	0.602321	2.86662	0.00414882	0.00996464	Upregulated
hsa-miR-6737-5p	0.396189	1.72429	0.534037	3.22879	0.00124315	0.00316244	Upregulated
hsa-miR-6870-3p	0.413619	1.72317	0.477443	3.60916	0.000307186	0.0008206	Upregulated
hsa-miR-488-5p	0.694361	1.72101	0.516717	3.33066	0.000866411	0.0022339	Upregulated
hsa-miR-1250-5p	0.395982	1.71973	0.678708	2.53383	0.0112822	0.0253612	Upregulated
hsa-miR-4689	0.465736	1.71388	0.580654	2.95163	0.00316104	0.00766121	Upregulated
hsa-miR-6832-3p	0.409017	1.71247	0.461715	3.70892	0.000208146	0.00056394	Upregulated
hsa-miR-4435	0.412773	1.71192	0.522758	3.27478	0.00105744	0.00270551	Upregulated
hsa-miR-449a	6.85099	1.69849	0.525992	3.22912	0.00124171	0.00316244	Upregulated
hsa-miR-4757-5p	0.494695	1.67795	0.529961	3.16619	0.00154452	0.00387002	Upregulated
hsa-miR-1246	0.449856	1.67102	0.683022	2.4465	0.014425	0.0318822	Upregulated
hsa-miR-1913	0.472647	1.66474	0.628714	2.64785	0.00810043	0.018617	Upregulated
hsa-miR-1225-5p	0.54629	1.66307	0.624667	2.66233	0.00776019	0.0179278	Upregulated
hsa-miR-4793-3p	0.436551	1.66214	0.60577	2.74384	0.00607244	0.0143013	Upregulated
hsa-miR-3131	0.389125	1.66129	0.639593	2.59741	0.00939289	0.0213664	Upregulated
hsa-miR-6756-3p	0.438254	1.65691	0.593191	2.79321	0.00521883	0.0124449	Upregulated
hsa-miR-3913-3p	0.382732	1.65124	0.527746	3.12885	0.00175494	0.00438078	Upregulated
hsa-miR-6501-3p	0.514502	1.64526	0.557012	2.95372	0.00313968	0.0076233	Upregulated
hsa-miR-4723-3p	0.450805	1.63983	0.590932	2.77499	0.00552028	0.0130702	Upregulated
hsa-miR-381-5p	1.0107	1.61575	0.345979	4.67008	3.01081e-06	9.71769e-06	Upregulated
hsa-miR-4727-5p	0.38301	1.60585	0.648347	2.47684	0.013255	0.0294482	Upregulated
hsa-miR-6761-3p	0.391738	1.60535	0.593567	2.70457	0.00683919	0.0159382	Upregulated
hsa-miR-6727-3p	0.41651	1.6027	0.654783	2.44769	0.0143777	0.0318363	Upregulated
hsa-miR-6884-3p	0.37913	1.59969	0.538298	2.97175	0.00296103	0.00721582	Upregulated
hsa-miR-4512	0.357531	1.58815	0.617203	2.57314	0.010078	0.022847	Upregulated
hsa-miR-4804-3p	0.403227	1.58494	0.551266	2.87509	0.00403917	0.0097188	Upregulated
hsa-miR-3187-3p	5.02767	1.58089	0.298103	5.30316	1.13815e-07	4.04574e-07	Upregulated
hsa-miR-3934-5p	2.36986	1.5775	0.252615	6.2447	4.24626e-10	1.65505e-09	Upregulated
hsa-miR-3127-5p	11.4507	1.571	0.269979	5.81898	5.92086e-09	2.21079e-08	Upregulated
hsa-miR-6849-3p	0.513426	1.55486	0.579197	2.68452	0.00726345	0.0168679	Upregulated
hsa-miR-6872-3p	0.480908	1.55049	0.588625	2.63408	0.00843662	0.0192899	Upregulated
hsa-miR-6503-5p	0.379531	1.54223	0.558229	2.76272	0.00573219	0.0135479	Upregulated
hsa-miR-6884-5p	0.363787	1.53345	0.614408	2.49582	0.0125667	0.0280593	Upregulated
hsa-miR-6804-3p	0.507621	1.52519	0.52856	2.88555	0.00390726	0.00945258	Upregulated
hsa-miR-6767-5p	0.348097	1.52399	0.596425	2.55522	0.0106122	0.0240011	Upregulated
hsa-miR-4519	0.356914	1.5217	0.639774	2.3785	0.0173833	0.0378975	Upregulated
hsa-miR-4739	0.347845	1.5121	0.580415	2.60521	0.0091817	0.0209217	Upregulated
hsa-miR-486-3p	2.57762	1.50664	0.288025	5.23095	1.6864e-07	5.9624e-07	Upregulated
hsa-miR-6886-3p	0.518634	1.50339	0.639934	2.34929	0.0188092	0.0407686	Upregulated
hsa-miR-6827-5p	0.381147	1.49547	0.601076	2.48798	0.012847	0.0286372	Upregulated
hsa-miR-6885-5p	0.380313	1.47937	0.641294	2.30686	0.0210628	0.0451394	Upregulated
hsa-miR-496	1.78704	1.46951	0.341036	4.30895	1.64031e-05	4.93573e-05	Upregulated
hsa-miR-6801-5p	0.333729	1.44782	0.597019	2.42508	0.0153048	0.0335548	Upregulated
hsa-miR-7703	0.341837	1.44536	0.62395	2.31647	0.0205324	0.0440735	Upregulated
hsa-miR-6733-3p	0.320139	1.42984	0.594767	2.40404	0.0162149	0.0354336	Upregulated
hsa-miR-6732-3p	0.373093	1.41298	0.607942	2.3242	0.020115	0.043317	Upregulated
hsa-miR-4649-3p	0.324383	1.40085	0.604628	2.31688	0.0205102	0.0440735	Upregulated
hsa-miR-6845-5p	0.400856	1.40062	0.616798	2.27079	0.0231596	0.0490806	Upregulated
hsa-miR-375-3p	1958.59	1.35057	0.48526	2.78319	0.00538273	0.01279	Upregulated
hsa-miR-766-5p	0.418916	1.32727	0.544681	2.43679	0.0148183	0.0325416	Upregulated
hsa-miR-605-5p	1.86676	1.31848	0.274445	4.80416	1.55403e-06	5.17882e-06	Upregulated
hsa-miR-4466	0.407645	1.31142	0.536154	2.44597	0.0144462	0.0318822	Upregulated
hsa-miR-616-3p	2.07161	1.29869	0.281279	4.61708	3.89178e-06	1.24109e-05	Upregulated
hsa-miR-3679-3p	0.421786	1.2912	0.510878	2.52742	0.0114903	0.0257854	Upregulated
hsa-miR-550a-3p	4.61215	1.26912	0.20166	6.29339	3.10612e-10	1.21421e-09	Upregulated
hsa-miR-551b-3p	0.797218	1.19355	0.487295	2.44933	0.0143121	0.0317438	Upregulated
hsa-miR-181d-3p	0.384503	1.18714	0.506807	2.34239	0.0191608	0.0414632	Upregulated
hsa-miR-31-5p	6.09935	1.1154	0.320309	3.48225	0.000497221	0.00131247	Upregulated
hsa-miR-551a	3.09539	1.06484	0.290206	3.66928	0.000243239	0.000657682	Upregulated
hsa-miR-744-3p	7.73331	1.05759	0.222479	4.75365	1.99777e-06	6.52702e-06	Upregulated
hsa-miR-454-5p	0.521973	1.02744	0.45146	2.27582	0.0228565	0.0485928	Upregulated
hsa-miR-200b-5p	42.6768	1.00045	0.312153	3.20499	0.00135067	0.00341639	Upregulated
hsa-miR-34c-3p	14.2226	0.909574	0.305379	2.9785	0.0028966	0.00707174	Upregulated
hsa-miR-96-5p	5.70074	0.907583	0.298996	3.03543	0.0024019	0.00591817	Upregulated
hsa-miR-3127-3p	5.21272	0.878079	0.292128	3.00581	0.00264876	0.00649043	Upregulated
hsa-miR-128-1-5p	19.0681	0.84203	0.261227	3.22337	0.00126692	0.00321678	Upregulated
hsa-miR-217-5p	2.10566	0.831929	0.327222	2.5424	0.0110093	0.0248315	Upregulated
hsa-miR-29b-3p	14.2371	0.798295	0.277349	2.87831	0.00399815	0.00963749	Upregulated
hsa-miR-194-3p	8.18106	0.74145	0.211279	3.50935	0.000449205	0.00119044	Upregulated
hsa-miR-210-5p	9.41239	0.726525	0.191943	3.78512	0.000153636	0.000421393	Upregulated
hsa-miR-3065-3p	12.0063	0.675172	0.209557	3.2219	0.00127341	0.00322711	Upregulated
hsa-miR-1287-3p	3.91967	0.636927	0.251291	2.53462	0.011257	0.0253472	Upregulated
hsa-miR-222-5p	3.5976	0.623968	0.233928	2.66734	0.00764532	0.0176931	Upregulated
hsa-miR-181a-3p	29.437	0.59307	0.223443	2.65423	0.00794892	0.0183004	Upregulated
hsa-miR-503-3p	8.57307	0.540269	0.174321	3.09929	0.00193987	0.00482435	Upregulated
hsa-miR-101-3p	4245.72	-0.541396	0.189427	-2.85807	0.00426225	0.0102187	Downregulated
hsa-miR-129-5p	86.3663	-0.638836	0.20013	-3.19211	0.00141238	0.00355899	Downregulated
hsa-let-7f-1-3p	2.811	-0.714682	0.302019	-2.36635	0.0179646	0.0390014	Downregulated
hsa-miR-9-5p	936.578	-0.759205	0.217991	-3.48274	0.000496313	0.00131247	Downregulated
hsa-miR-542-3p	56.8406	-0.803811	0.258278	-3.11219	0.00185707	0.00462704	Downregulated
hsa-miR-507	1.63319	-0.821934	0.345676	-2.37776	0.0174181	0.0378975	Downregulated
hsa-miR-514a-3p	753.01	-0.829001	0.361326	-2.29433	0.0217715	0.0464342	Downregulated
hsa-miR-190b-5p	1.31574	-0.891072	0.335042	-2.65958	0.0078238	0.0180435	Downregulated
hsa-miR-450a-5p	33.3097	-0.934311	0.361589	-2.5839	0.00976896	0.022184	Downregulated
hsa-miR-513b-5p	11.6321	-0.954762	0.391179	-2.44073	0.0146577	0.032242	Downregulated
hsa-miR-374a-5p	74.2865	-0.958529	0.423469	-2.26352	0.0236039	0.0499428	Downregulated
hsa-miR-136-3p	11.7623	-1.00059	0.397285	-2.51856	0.0117835	0.0263989	Downregulated
hsa-miR-374b-3p	3.03932	-1.0304	0.393939	-2.61564	0.00890615	0.0203286	Downregulated
hsa-miR-3194-3p	0.964668	-1.06819	0.404298	-2.64208	0.00823976	0.0189047	Downregulated
hsa-miR-26a-2-3p	8.09835	-1.08679	0.406591	-2.67294	0.00751903	0.0174311	Downregulated
hsa-miR-487a-3p	2.57929	-1.16817	0.323181	-3.61459	0.000300824	0.000805218	Downregulated
hsa-miR-655-3p	4.69939	-1.24161	0.373902	-3.32068	0.000897991	0.0023064	Downregulated
hsa-miR-514a-5p	4.90157	-1.24313	0.403147	-3.08356	0.00204539	0.00506786	Downregulated
hsa-miR-4524a-3p	1.43342	-1.24547	0.368271	-3.38194	0.000719746	0.00188122	Downregulated
hsa-miR-190a-5p	3.40535	-1.24945	0.459859	-2.71702	0.0065872	0.0154048	Downregulated
hsa-miR-1-3p	16.2191	-1.3018	0.431491	-3.01698	0.00255304	0.00626741	Downregulated
hsa-miR-369-3p	11.0041	-1.33571	0.38561	-3.46389	0.000532415	0.00139706	Downregulated
hsa-miR-1908-5p	1.92447	-1.34967	0.362736	-3.72081	0.000198588	0.000541344	Downregulated
hsa-miR-380-3p	0.481796	-1.39323	0.461682	-3.01773	0.00254678	0.00626358	Downregulated
hsa-miR-186-3p	0.345673	-1.42883	0.575264	-2.48378	0.0129997	0.0289292	Downregulated
hsa-miR-889-5p	0.454945	-1.44874	0.575491	-2.5174	0.0118225	0.0264418	Downregulated
hsa-miR-144-3p	1.71513	-1.46057	0.478545	-3.0521	0.00227249	0.00562008	Downregulated
hsa-miR-329-5p	0.471915	-1.4706	0.440254	-3.34034	0.000836769	0.00217813	Downregulated
hsa-miR-590-3p	4.96167	-1.47935	0.519576	-2.84723	0.00441013	0.0105353	Downregulated
hsa-miR-488-3p	1.7104	-1.53554	0.46068	-3.3332	0.000858531	0.00221787	Downregulated
hsa-miR-4677-5p	0.91919	-1.5649	0.361249	-4.3319	1.47825e-05	4.46828e-05	Downregulated
hsa-miR-32-3p	3.27489	-1.56687	0.364225	-4.30193	1.69314e-05	5.07181e-05	Downregulated
hsa-miR-653-3p	0.324922	-1.62035	0.589673	-2.74788	0.00599811	0.0141513	Downregulated
hsa-miR-1185-1-3p	2.12444	-1.64983	0.339794	-4.85538	1.20156e-06	4.03445e-06	Downregulated
hsa-miR-362-3p	2.4199	-1.66551	0.399688	-4.16702	3.08603e-05	9.06095e-05	Downregulated
hsa-miR-4524a-5p	0.605874	-1.67908	0.494375	-3.39637	0.000682854	0.0017883	Downregulated
hsa-miR-122-5p	1.37912	-1.70814	0.626044	-2.72846	0.00636305	0.014933	Downregulated
hsa-miR-154-3p	3.13188	-1.71114	0.374901	-4.56424	5.01315e-06	1.57236e-05	Downregulated
hsa-miR-138-5p	1.38652	-1.75316	0.441293	-3.97279	7.10345e-05	0.000201038	Downregulated
hsa-miR-147b-3p	0.5749	-1.77421	0.433702	-4.09084	4.2981e-05	0.000123744	Downregulated
hsa-miR-376a-3p	3.37563	-1.82108	0.366131	-4.97385	6.5637e-07	2.2377e-06	Downregulated
hsa-miR-450a-2-3p	2.00101	-1.85427	0.36424	-5.09079	3.56569e-07	1.24101e-06	Downregulated
hsa-miR-196a-3p	0.293982	-1.87399	0.802828	-2.33424	0.0195834	0.0423091	Downregulated
hsa-miR-219a-5p	1.06964	-1.89222	0.480674	-3.9366	8.26446e-05	0.000231927	Downregulated
hsa-miR-4731-5p	0.408058	-1.89358	0.509689	-3.71516	0.000203073	0.000551316	Downregulated
hsa-miR-1295b-3p	0.745009	-1.90879	0.451941	-4.22355	2.40489e-05	7.07664e-05	Downregulated
hsa-miR-337-5p	2.25102	-1.92727	0.355159	-5.42649	5.74733e-08	2.05946e-07	Downregulated
hsa-miR-513c-3p	1.23719	-1.94234	0.429147	-4.52604	6.00996e-06	1.85877e-05	Downregulated
hsa-miR-513a-3p	1.10142	-1.94654	0.441736	-4.40658	1.05017e-05	3.19605e-05	Downregulated
hsa-let-7f-2-3p	1.19948	-1.97822	0.394902	-5.00939	5.46028e-07	1.8663e-06	Downregulated
hsa-miR-9-3p	7.08087	-2.04683	0.44306	-4.61976	3.84184e-06	1.2281e-05	Downregulated
hsa-miR-383-3p	0.421296	-2.05559	0.507503	-4.05041	5.11286e-05	0.000145941	Downregulated
hsa-miR-376c-5p	0.710761	-2.10883	0.380833	-5.53741	3.06981e-08	1.11805e-07	Downregulated
hsa-miR-376b-5p	0.697592	-2.11055	0.395001	-5.34315	9.13447e-08	3.25568e-07	Downregulated
hsa-miR-124-3p	1.12293	-2.17156	0.523603	-4.14734	3.36361e-05	9.83266e-05	Downregulated
hsa-miR-376a-2-5p	0.374271	-2.19355	0.447596	-4.90074	9.54762e-07	3.2302e-06	Downregulated
hsa-miR-510-5p	1.34769	-2.2235	0.386128	-5.75846	8.48845e-09	3.14308e-08	Downregulated
hsa-miR-299-3p	2.56056	-2.24216	0.342211	-6.55198	5.6779e-11	2.2866e-10	Downregulated
hsa-miR-579-3p	0.423755	-2.28332	0.483108	-4.72631	2.28641e-06	7.43626e-06	Downregulated
hsa-miR-3617-5p	0.300435	-2.29499	0.506519	-4.5309	5.87329e-06	1.82072e-05	Downregulated
hsa-miR-153-3p	2.13898	-2.30208	0.410249	-5.61143	2.00667e-08	7.32846e-08	Downregulated
hsa-miR-506-5p	0.587465	-2.3068	0.508954	-4.53242	5.83107e-06	1.81608e-05	Downregulated
hsa-miR-376b-3p	1.05755	-2.40634	0.379264	-6.34477	2.22754e-10	8.81103e-10	Downregulated
hsa-miR-377-3p	3.03165	-2.55961	0.370425	-6.90992	4.84928e-12	2.03914e-11	Downregulated
hsa-miR-539-3p	1.16943	-2.64228	0.365886	-7.2216	5.13793e-13	2.27537e-12	Downregulated
hsa-miR-450a-1-3p	0.72711	-2.66525	0.378775	-7.0365	1.97122e-12	8.47624e-12	Downregulated
hsa-miR-1185-2-3p	1.02653	-2.78357	0.335398	-8.2993	1.0473e-16	5.26811e-16	Downregulated
hsa-miR-137-3p	0.702979	-3.00647	0.419848	-7.16084	8.01827e-13	3.51591e-12	Downregulated
hsa-miR-656-3p	1.29812	-3.02053	0.315617	-9.57026	1.06642e-21	6.52081e-21	Downregulated
hsa-miR-100-3p	1.54401	-3.10557	0.373269	-8.31994	8.80099e-17	4.46073e-16	Downregulated
hsa-miR-499a-5p	2.26731	-3.39376	0.328462	-10.3323	5.03582e-25	3.5897e-24	Downregulated
hsa-miR-1278	0.859238	-3.43799	0.36344	-9.45958	3.09177e-21	1.8317e-20	Downregulated
hsa-miR-561-5p	1.20808	-3.67088	0.354613	-10.3518	4.10754e-25	2.95965e-24	Downregulated
hsa-miR-576-3p	1.43118	-4.39842	0.273464	-16.0841	3.30001e-58	6.28416e-57	Downregulated
hsa-miR-574-5p	5.54799	-6.14525	0.226693	-27.1082	7.87777e-162	6.1771e-160	Downregulated

## Sheet: Significant_Upregulated
Gene	log2FoldChange	lfcSE	stat	pvalue	padj
hsa-let-7a-5p	11.9431	0.244614	48.824	0	0
hsa-miR-10a-5p	10.8469	0.284364	38.1445	0	0
hsa-let-7c-5p	10.7737	0.249528	43.1765	0	0
hsa-miR-103a-3p	10.7569	0.246057	43.7168	0	0
hsa-miR-182-5p	10.0834	0.28863	34.9353	2.16309e-267	3.20377e-265
hsa-miR-30a-5p	9.70485	0.244507	39.6916	0	0
hsa-miR-181a-5p	9.64625	0.240498	40.1094	0	0
hsa-miR-320a-3p	9.30229	0.24858	37.4217	1.73112e-306	3.29654e-304
hsa-let-7f-5p	9.17214	0.260721	35.1799	4.06298e-271	6.76995e-269
hsa-miR-625-3p	8.63982	0.250311	34.5164	4.55262e-261	5.51695e-259
hsa-miR-200b-3p	8.46373	0.245111	34.5303	2.82098e-261	3.76036e-259
hsa-miR-500a-3p	8.03216	0.255109	31.4852	1.38465e-217	1.4198e-215
hsa-miR-675-3p	7.82581	0.353407	22.1439	1.19515e-108	4.19245e-107
hsa-miR-423-3p	7.77575	0.238273	32.6338	1.35839e-233	1.50895e-231
hsa-miR-484	7.49082	0.257827	29.0537	1.3837e-185	1.31748e-183
hsa-miR-486-5p	7.12293	0.298489	23.8633	7.36892e-126	3.63806e-124
hsa-miR-1269b	7.1031	0.500036	14.2052	8.50973e-46	1.09072e-44
hsa-miR-17-5p	6.95405	0.252164	27.5775	2.0722e-167	1.7264e-165
hsa-miR-222-3p	6.87783	0.245504	28.0152	1.06095e-172	9.4283e-171
hsa-miR-202-3p	6.78884	0.40905	16.5966	7.37549e-62	1.46739e-60
hsa-miR-16-5p	6.76196	0.265265	25.4914	2.45571e-143	1.63673e-141
hsa-miR-200a-5p	6.74219	0.339144	19.88	6.06394e-88	1.61665e-86
hsa-miR-192-5p	6.67848	0.272629	24.4965	1.60789e-132	9.31875e-131
hsa-miR-937-3p	6.50678	0.266475	24.418	1.10203e-131	6.12084e-130
hsa-miR-1306-5p	6.49701	0.254561	25.5224	1.11257e-143	7.80558e-142
hsa-miR-106b-5p	6.32632	0.267277	23.6695	7.42944e-124	3.53694e-122
hsa-miR-139-5p	6.24526	0.241188	25.8938	7.83088e-148	5.7992e-146
hsa-miR-664a-3p	6.22731	0.245369	25.3794	4.2583e-142	2.70301e-140
hsa-miR-34a-5p	6.03889	0.24941	24.2127	1.63317e-129	8.70804e-128
hsa-miR-1226-3p	6.02341	0.250962	24.0013	2.69744e-127	1.38296e-125
hsa-miR-320b	6.01354	0.268171	22.4243	2.28286e-111	8.95017e-110
hsa-miR-200c-5p	5.91904	0.265557	22.2891	4.71235e-110	1.69772e-108
hsa-miR-451a	5.91689	0.287101	20.6091	2.27538e-94	6.74018e-93
hsa-miR-1976	5.88007	0.238275	24.6776	1.86036e-134	1.12721e-132
hsa-miR-877-5p	5.86014	0.255864	22.9033	4.3039e-116	1.85068e-114
hsa-miR-891a-5p	5.82516	0.300317	19.3967	8.22864e-84	2.06958e-82
hsa-miR-1468-5p	5.71807	0.256157	22.3226	2.23118e-110	8.49761e-109
hsa-miR-3074-5p	5.68587	0.270335	21.0327	3.29368e-98	1.04535e-96
hsa-miR-3615	5.67406	0.249391	22.7517	1.38087e-114	5.75218e-113
hsa-miR-4728-3p	5.67226	0.242658	23.3755	7.5835e-121	3.48579e-119
hsa-miR-6511b-3p	5.66978	0.242661	23.365	9.70294e-121	4.31134e-119
hsa-miR-3917	5.66135	0.252161	22.4513	1.24336e-111	5.02244e-110
hsa-miR-940	5.49249	0.269121	20.409	1.39163e-92	3.9469e-91
hsa-miR-664b-3p	5.49123	0.246254	22.2991	3.77243e-110	1.39685e-108
hsa-miR-6892-5p	5.4907	0.25353	21.657	5.22532e-104	1.74134e-102
hsa-miR-378c	5.47037	0.250594	21.8296	1.21517e-105	4.15338e-104
hsa-miR-4326	5.41357	0.310755	17.4207	5.74903e-68	1.2563e-66
hsa-miR-191-3p	5.39596	0.263647	20.4666	4.27336e-93	1.23834e-91
hsa-miR-3130-5p	5.34954	0.256447	20.8602	1.23213e-96	3.73279e-95
hsa-miR-7706	5.33954	0.254408	20.9881	8.43145e-98	2.61375e-96
hsa-miR-767-5p	5.30082	0.350363	15.1295	1.03502e-51	1.60428e-50
hsa-miR-3605-3p	5.21557	0.245891	21.2109	7.57687e-100	2.46341e-98
hsa-miR-2110	5.16842	0.253752	20.368	3.21488e-92	8.92798e-91
hsa-miR-203b-3p	5.13335	0.264175	19.4316	4.16751e-84	1.06833e-82
hsa-miR-4449	4.92264	0.246517	19.9687	1.0303e-88	2.80283e-87
hsa-miR-6842-3p	4.91394	0.252707	19.4452	3.19983e-84	8.36347e-83
hsa-miR-3928-3p	4.89512	0.257292	19.0255	1.04786e-80	2.58667e-79
hsa-miR-3614-5p	4.86783	0.270865	17.9714	3.26152e-72	7.62737e-71
hsa-miR-4758-3p	4.76708	0.283357	16.8236	1.63899e-63	3.31026e-62
hsa-miR-4746-5p	4.76319	0.270407	17.6149	1.89354e-69	4.20682e-68
hsa-miR-582-3p	4.72997	0.298847	15.8274	2.01378e-56	3.4862e-55
hsa-miR-320c	4.7046	0.25928	18.1449	1.4095e-73	3.3551e-72
hsa-miR-1292-5p	4.69758	0.269775	17.4129	6.58256e-68	1.41525e-66
hsa-miR-449b-3p	4.66845	0.380933	12.2553	1.57357e-34	1.49826e-33
hsa-miR-184	4.61446	0.280143	16.4718	5.85003e-61	1.14678e-59
hsa-miR-1306-3p	4.58939	0.25016	18.3458	3.56861e-75	8.64901e-74
hsa-miR-1229-3p	4.56212	0.264962	17.218	1.94629e-66	4.05377e-65
hsa-miR-4652-5p	4.53125	0.310885	14.5753	4.03317e-48	5.84371e-47
hsa-miR-491-5p	4.529	0.254254	17.8129	5.6127e-71	1.28995e-69
hsa-miR-6509-5p	4.51585	0.265286	17.0225	5.58955e-65	1.14629e-63
hsa-miR-877-3p	4.51062	0.336192	13.4168	4.82146e-41	5.63773e-40
hsa-miR-4787-3p	4.49776	0.281014	16.0054	1.17068e-57	2.1377e-56
hsa-miR-3940-3p	4.49394	0.313754	14.3231	1.56889e-46	2.09134e-45
hsa-miR-1228-3p	4.45216	0.288964	15.4073	1.46156e-53	2.40525e-52
hsa-miR-320d	4.4047	0.275011	16.0165	9.80629e-58	1.81553e-56
hsa-miR-625-5p	4.3938	0.271209	16.2008	4.9788e-59	9.61847e-58
hsa-miR-1275	4.39205	0.329077	13.3466	1.24021e-40	1.43757e-39
hsa-miR-3651	4.38103	0.277701	15.7761	4.54556e-56	7.66992e-55
hsa-miR-3610	4.36221	0.278454	15.6658	2.59069e-55	4.31675e-54
hsa-miR-5698	4.35742	0.29029	15.0106	6.25875e-51	9.58955e-50
hsa-miR-664a-5p	4.34935	0.24688	17.6172	1.81652e-69	4.1041e-68
hsa-miR-942-5p	4.32169	0.271728	15.9045	5.90064e-57	1.04874e-55
hsa-miR-6875-5p	4.24979	0.309114	13.7483	5.21231e-43	6.43334e-42
hsa-miR-7702	4.24461	0.292582	14.5074	1.08727e-47	1.50972e-46
hsa-miR-1224-5p	4.24204	0.284438	14.9138	2.68104e-50	4.01554e-49
hsa-miR-106a-5p	4.2219	0.27897	15.1339	9.67684e-52	1.51756e-50
hsa-miR-6808-3p	4.21389	0.244615	17.2266	1.67604e-66	3.54629e-65
hsa-miR-939-5p	4.16263	0.281978	14.7623	2.56557e-49	3.75814e-48
hsa-miR-6798-3p	4.15416	0.318122	13.0584	5.69123e-39	6.38123e-38
hsa-miR-1295a	4.15195	0.262782	15.8	3.11175e-56	5.3179e-55
hsa-miR-6810-3p	4.13781	0.279289	14.8155	1.16335e-49	1.72305e-48
hsa-miR-6820-3p	4.07857	0.265168	15.3811	2.19235e-53	3.5639e-52
hsa-miR-1260b	4.03089	0.347876	11.5871	4.78814e-31	4.14454e-30
hsa-miR-6877-5p	4.02498	0.265363	15.1679	5.77332e-52	9.16171e-51
hsa-miR-3150b-3p	4.02178	0.277198	14.5087	1.06697e-47	1.49713e-46
hsa-miR-519a-5p	4.00958	0.367869	10.8995	1.15924e-27	9.09974e-27
hsa-miR-5010-3p	4.00271	0.250621	15.9712	2.03005e-57	3.65683e-56
hsa-miR-105-5p	3.9927	0.386814	10.322	5.60306e-25	3.97281e-24
hsa-miR-6716-3p	3.97966	0.250628	15.8788	8.89233e-57	1.55967e-55
hsa-miR-3188	3.97943	0.326465	12.1894	3.53852e-34	3.34528e-33
hsa-miR-6802-3p	3.97918	0.266721	14.9189	2.4828e-50	3.76087e-49
hsa-miR-16-2-3p	3.9658	0.275696	14.3847	6.45628e-47	8.78186e-46
hsa-miR-5001-5p	3.96127	0.260415	15.2114	2.97187e-52	4.7729e-51
hsa-miR-1269a	3.95415	0.496013	7.97186	1.56304e-15	7.49471e-15
hsa-miR-330-3p	3.93678	0.244875	16.0767	3.71581e-58	6.9763e-57
hsa-miR-550a-5p	3.93413	0.301905	13.031	8.14959e-39	8.97802e-38
hsa-miR-639	3.91573	0.277052	14.1336	2.3592e-45	2.99506e-44
hsa-miR-3940-5p	3.91055	0.317735	12.3076	8.24459e-35	7.9638e-34
hsa-miR-4745-3p	3.89906	0.339518	11.4841	1.58585e-30	1.33794e-29
hsa-miR-1266-5p	3.88875	0.288783	13.466	2.48037e-41	2.92596e-40
hsa-miR-1228-5p	3.88655	0.285956	13.5914	4.50288e-42	5.40751e-41
hsa-miR-5091	3.885	0.269135	14.4352	3.10956e-47	4.27325e-46
hsa-miR-5090	3.86531	0.266348	14.5123	1.0131e-47	1.43667e-46
hsa-miR-218-1-3p	3.85692	0.26826	14.3776	7.15539e-47	9.63449e-46
hsa-miR-3620-3p	3.8539	0.28067	13.7311	6.61528e-43	8.09007e-42
hsa-miR-2277-3p	3.82607	0.30285	12.6335	1.37959e-36	1.42558e-35
hsa-miR-5187-5p	3.80816	0.305948	12.4471	1.45069e-35	1.45396e-34
hsa-miR-1301-5p	3.80454	0.296646	12.8252	1.18461e-37	1.2838e-36
hsa-miR-3652	3.80113	0.265806	14.3004	2.17559e-46	2.87135e-45
hsa-miR-6806-3p	3.79556	0.261188	14.5319	7.60959e-48	1.09071e-46
hsa-miR-636	3.79258	0.299466	12.6645	9.30379e-37	9.78008e-36
hsa-miR-4724-5p	3.77747	0.346079	10.9151	9.76638e-28	7.74916e-27
hsa-miR-4443	3.75267	0.268085	13.9981	1.60148e-44	2.01394e-43
hsa-miR-3170	3.73853	0.293308	12.7461	3.27777e-37	3.5236e-36
hsa-miR-6803-3p	3.70633	0.270694	13.692	1.13396e-42	1.37415e-41
hsa-miR-7110-3p	3.6986	0.293253	12.6123	1.80559e-36	1.85143e-35
hsa-miR-183-3p	3.69532	0.321752	11.485	1.56922e-30	1.33234e-29
hsa-miR-6834-5p	3.69074	0.291428	12.6644	9.31786e-37	9.78008e-36
hsa-miR-6860	3.6643	0.305929	11.9776	4.65402e-33	4.24918e-32
hsa-miR-151b	3.66279	0.27569	13.2859	2.79617e-40	3.21318e-39
hsa-miR-659-5p	3.65364	0.256964	14.2185	7.03291e-46	9.19105e-45
hsa-miR-6747-3p	3.62557	0.259353	13.9793	2.08561e-44	2.59824e-43
hsa-miR-3199	3.62515	0.269035	13.4746	2.20609e-41	2.62564e-40
hsa-miR-4676-5p	3.62341	0.254973	14.211	7.83535e-46	1.01403e-44
hsa-miR-1227-3p	3.62043	0.28205	12.8361	1.02906e-37	1.12437e-36
hsa-miR-6510-3p	3.61688	0.371534	9.73499	2.13845e-22	1.33829e-21
hsa-miR-6777-5p	3.59363	0.282947	12.7007	5.85991e-37	6.24901e-36
hsa-miR-4662a-5p	3.58314	0.292263	12.26	1.48523e-34	1.42432e-33
hsa-miR-4685-3p	3.57813	0.301673	11.861	1.88794e-32	1.68901e-31
hsa-miR-885-3p	3.57679	0.335831	10.6506	1.73291e-26	1.31248e-25
hsa-miR-4732-3p	3.57577	0.310189	11.5277	9.56596e-31	8.22672e-30
hsa-miR-664b-5p	3.57041	0.268956	13.2751	3.22894e-40	3.67878e-39
hsa-miR-6797-3p	3.57021	0.307582	11.6074	3.78123e-31	3.29436e-30
hsa-miR-4640-3p	3.56687	0.298668	11.9426	7.09847e-33	6.43691e-32
hsa-miR-1262	3.53648	0.294938	11.9906	3.98123e-33	3.65999e-32
hsa-miR-3677-3p	3.53353	0.285387	12.3815	3.28986e-35	3.24844e-34
hsa-miR-149-3p	3.53351	0.332107	10.6397	1.94791e-26	1.46699e-25
hsa-miR-1911-5p	3.52818	0.542598	6.50238	7.90603e-11	3.16478e-10
hsa-miR-4741	3.52405	0.360027	9.78829	1.26415e-22	8.02436e-22
hsa-miR-4664-3p	3.51411	0.353012	9.95465	2.40661e-23	1.61207e-22
hsa-miR-5703	3.50152	0.279966	12.5069	6.84043e-36	6.9078e-35
hsa-miR-6718-5p	3.49879	0.355555	9.84035	7.54472e-23	4.85851e-22
hsa-miR-6815-5p	3.49003	0.275599	12.6634	9.42734e-37	9.81769e-36
hsa-miR-6833-3p	3.47379	0.266259	13.0467	6.63818e-39	7.37391e-38
hsa-miR-187-5p	3.46524	0.297219	11.6589	2.06701e-31	1.81272e-30
hsa-miR-4658	3.46423	0.296694	11.6761	1.6887e-31	1.49075e-30
hsa-miR-3158-5p	3.45853	0.291916	11.8477	2.2121e-32	1.96582e-31
hsa-miR-1915-5p	3.45618	0.386796	8.93542	4.05628e-19	2.25293e-18
hsa-miR-18b-3p	3.45149	0.345241	9.99733	1.56562e-23	1.05403e-22
hsa-miR-6843-3p	3.45134	0.31167	11.0737	1.68307e-28	1.3764e-27
hsa-miR-4742-3p	3.42669	0.27804	12.3245	6.68901e-35	6.55621e-34
hsa-miR-4772-3p	3.42225	0.318904	10.7313	7.25928e-27	5.62595e-26
hsa-miR-4745-5p	3.41562	0.430796	7.92863	2.21575e-15	1.0511e-14
hsa-miR-4423-5p	3.40853	0.489912	6.95743	3.46535e-12	1.46645e-11
hsa-miR-758-5p	3.38734	0.2594	13.0583	5.69668e-39	6.38123e-38
hsa-miR-6885-3p	3.3843	0.309605	10.931	8.19124e-28	6.57766e-27
hsa-miR-4786-5p	3.37271	0.269618	12.5092	6.64866e-36	6.7654e-35
hsa-miR-4442	3.35331	0.275312	12.1801	3.9696e-34	3.72639e-33
hsa-miR-6879-3p	3.34199	0.27634	12.0937	1.13975e-33	1.06244e-32
hsa-miR-7845-5p	3.33794	0.276667	12.0648	1.62032e-33	1.49992e-32
hsa-miR-1304-5p	3.33541	0.27071	12.321	6.98427e-35	6.79564e-34
hsa-miR-1251-5p	3.33194	0.374528	8.89637	5.77028e-19	3.19161e-18
hsa-miR-1915-3p	3.33041	0.387572	8.59301	8.47209e-18	4.48147e-17
hsa-miR-18a-5p	3.3303	0.357617	9.31246	1.24904e-20	7.27063e-20
hsa-miR-4784	3.32757	0.298639	11.1424	7.79469e-29	6.41378e-28
hsa-miR-6728-5p	3.32633	0.353657	9.40553	5.17694e-21	3.05348e-20
hsa-miR-632	3.32441	0.294029	11.3064	1.22005e-29	1.01646e-28
hsa-miR-3130-3p	3.32106	0.278768	11.9134	1.00823e-32	9.08086e-32
hsa-miR-6514-5p	3.31772	0.266822	12.4342	1.70444e-35	1.69553e-34
hsa-miR-1251-3p	3.30598	0.397593	8.31499	9.17638e-17	4.63338e-16
hsa-miR-6761-5p	3.29475	0.307933	10.6996	1.0224e-26	7.83252e-26
hsa-miR-6730-5p	3.29007	0.319967	10.2825	8.44844e-25	5.95861e-24
hsa-miR-6125	3.28316	0.28497	11.5211	1.03318e-30	8.82839e-30
hsa-miR-6837-3p	3.27835	0.29853	10.9816	4.68391e-28	3.8071e-27
hsa-miR-3177-3p	3.27561	0.30561	10.7182	8.35725e-27	6.43943e-26
hsa-miR-1234-3p	3.27197	0.310542	10.5363	5.87604e-26	4.40042e-25
hsa-miR-6715a-3p	3.25255	0.436024	7.45958	8.67983e-14	3.93545e-13
hsa-miR-6501-5p	3.24905	0.31067	10.4582	1.34367e-25	9.89564e-25
hsa-miR-4521	3.24216	0.304082	10.6621	1.53077e-26	1.16601e-25
hsa-miR-6720-3p	3.23293	0.322462	10.0258	1.17432e-23	7.94606e-23
hsa-miR-1538	3.23159	0.295808	10.9246	8.78927e-28	7.01562e-27
hsa-miR-658	3.22523	0.283021	11.3957	4.39139e-30	3.68158e-29
hsa-miR-6499-5p	3.22467	0.392567	8.21433	2.13355e-16	1.0612e-15
hsa-miR-6891-5p	3.211	0.373733	8.59168	8.57046e-18	4.51558e-17
hsa-miR-3691-5p	3.20386	0.292001	10.9721	5.20734e-28	4.2069e-27
hsa-miR-3682-3p	3.19919	0.28367	11.2779	1.68795e-29	1.39754e-28
hsa-miR-1910-5p	3.17929	0.338242	9.39945	5.48469e-21	3.22074e-20
hsa-miR-6762-3p	3.17522	0.320355	9.91156	3.70828e-23	2.4471e-22
hsa-miR-32-5p	3.16621	0.774573	4.08769	4.35697e-05	0.000125169
hsa-miR-183-5p	3.16323	0.546403	5.78919	7.0725e-09	2.63342e-08
hsa-miR-3158-3p	3.16126	0.290041	10.8994	1.16051e-27	9.09974e-27
hsa-miR-7974	3.15124	0.384122	8.20376	2.32986e-16	1.15454e-15
hsa-miR-378d	3.15057	0.304569	10.3443	4.43978e-25	3.18184e-24
hsa-miR-6783-3p	3.14358	0.338985	9.27352	1.80096e-20	1.03926e-19
hsa-miR-1914-5p	3.12619	0.288228	10.8462	2.07777e-27	1.61969e-26
hsa-miR-6741-3p	3.11893	0.297314	10.4904	9.56515e-26	7.1231e-25
hsa-miR-6793-5p	3.08549	0.301255	10.2421	1.28408e-24	8.91501e-24
hsa-miR-6755-5p	3.0841	0.296116	10.4152	2.11463e-25	1.54033e-24
hsa-miR-4660	3.08233	0.309809	9.9491	2.54466e-23	1.69602e-22
hsa-miR-323a-5p	3.08165	0.361156	8.53273	1.42939e-17	7.47206e-17
hsa-miR-3913-5p	3.07944	0.316952	9.71577	2.583e-22	1.60146e-21
hsa-miR-4523	3.07213	0.305904	10.0428	9.88439e-24	6.7224e-23
hsa-miR-4286	3.06708	0.316675	9.68526	3.48333e-22	2.14967e-21
hsa-miR-2277-5p	3.0634	0.298268	10.2706	9.56098e-25	6.70778e-24
hsa-miR-4763-5p	3.05707	0.351152	8.70583	3.15261e-18	1.68772e-17
hsa-miR-4781-3p	3.05585	0.292928	10.4321	1.76969e-25	1.29615e-24
hsa-miR-4638-3p	3.04984	0.297745	10.2431	1.27056e-24	8.86731e-24
hsa-miR-3154	3.04286	0.331025	9.19223	3.84765e-20	2.18252e-19
hsa-miR-6734-5p	3.0416	0.302574	10.0524	8.96505e-24	6.12842e-23
hsa-miR-3934-3p	3.0401	0.358068	8.4903	2.061e-17	1.06899e-16
hsa-miR-1181	3.02495	0.304777	9.92515	3.23601e-23	2.14607e-22
hsa-miR-6850-5p	3.01916	0.489415	6.16891	6.8763e-10	2.66457e-09
hsa-miR-6812-3p	3.01743	0.323628	9.32376	1.1229e-20	6.56504e-20
hsa-miR-6749-3p	3.01514	0.315961	9.54273	1.39114e-21	8.42905e-21
hsa-miR-4713-5p	3.01222	0.374064	8.0527	8.09884e-16	3.94005e-15
hsa-miR-6894-3p	3.01011	0.304309	9.89161	4.52666e-23	2.97243e-22
hsa-miR-6735-5p	3.00909	0.305482	9.85028	6.83547e-23	4.42315e-22
hsa-miR-4646-3p	3.00881	0.313698	9.59143	8.68701e-22	5.33631e-21
hsa-miR-4707-5p	3.0074	0.308243	9.7566	1.72851e-22	1.09199e-21
hsa-miR-3680-3p	3.00288	0.297886	10.0806	6.7298e-24	4.62413e-23
hsa-miR-6514-3p	3.00147	0.308231	9.73774	2.08131e-22	1.30867e-21
hsa-miR-7156-5p	2.99597	0.339507	8.82445	1.09999e-18	6.03409e-18
hsa-miR-6730-3p	2.99085	0.423734	7.05832	1.68533e-12	7.31772e-12
hsa-miR-6769a-3p	2.98901	0.354293	8.43654	3.26856e-17	1.68224e-16
hsa-miR-1258	2.98749	0.4308	6.93474	4.06974e-12	1.71676e-11
hsa-miR-4469	2.98443	0.286595	10.4134	2.15387e-25	1.56038e-24
hsa-miR-765	2.98179	0.325091	9.17216	4.63643e-20	2.6188e-19
hsa-miR-4665-5p	2.97572	0.319663	9.30893	1.29128e-20	7.48379e-20
hsa-miR-7112-3p	2.9746	0.303137	9.81273	9.92481e-23	6.36046e-22
hsa-miR-3609	2.96834	0.283735	10.4617	1.29547e-25	9.59365e-25
hsa-miR-6852-5p	2.96343	0.30455	9.73051	2.23468e-22	1.39198e-21
hsa-miR-6750-3p	2.9601	0.341269	8.6738	4.17922e-18	2.22836e-17
hsa-miR-20b-3p	2.95784	0.400572	7.38403	1.53566e-13	6.86922e-13
hsa-miR-1304-3p	2.9538	0.686871	4.30037	1.70513e-05	5.09628e-05
hsa-miR-1288-3p	2.9425	0.346065	8.50274	1.85164e-17	9.64156e-17
hsa-miR-4788	2.93707	0.408846	7.18381	6.77961e-13	2.98258e-12
hsa-miR-6814-3p	2.92041	0.315587	9.2539	2.16448e-20	1.24364e-19
hsa-miR-4632-3p	2.91702	0.324697	8.98382	2.61522e-19	1.46474e-18
hsa-miR-1248	2.914	0.336279	8.66544	4.49783e-18	2.38869e-17
hsa-miR-4479	2.90795	0.31609	9.19974	3.58807e-20	2.04397e-19
hsa-miR-4674	2.90358	0.416279	6.97509	3.05674e-12	1.3018e-11
hsa-miR-3922-3p	2.90342	0.294393	9.86241	6.05798e-23	3.95847e-22
hsa-miR-942-3p	2.89823	0.293972	9.85885	6.27616e-23	4.08104e-22
hsa-miR-642a-5p	2.89619	0.286549	10.1071	5.13797e-24	3.54866e-23
hsa-miR-6764-5p	2.89519	0.302908	9.558	1.20053e-21	7.30731e-21
hsa-miR-1291	2.89485	0.304939	9.4932	2.24059e-21	1.33933e-20
hsa-miR-6726-3p	2.89255	0.364442	7.93693	2.07247e-15	9.86646e-15
hsa-miR-5193	2.886	0.294157	9.81109	1.00876e-22	6.43384e-22
hsa-miR-4533	2.88137	0.52169	5.52314	3.32993e-08	1.20948e-07
hsa-miR-6880-3p	2.87558	0.303692	9.46874	2.83246e-21	1.68557e-20
hsa-miR-4725-3p	2.87502	0.35421	8.11672	4.78947e-16	2.33859e-15
hsa-miR-1237-3p	2.86404	0.310712	9.21767	3.03633e-20	1.73709e-19
hsa-miR-4758-5p	2.84491	0.313615	9.07135	1.17549e-19	6.61154e-19
hsa-miR-6737-3p	2.83385	0.324124	8.74311	2.26789e-18	1.2289e-17
hsa-miR-665	2.83207	0.425432	6.65692	2.79629e-11	1.1612e-10
hsa-miR-4800-3p	2.83138	0.347395	8.15032	3.62948e-16	1.78528e-15
hsa-miR-342-3p	2.80996	0.319375	8.79828	1.38926e-18	7.58968e-18
hsa-miR-141-5p	2.80612	0.339461	8.26641	1.38048e-16	6.89204e-16
hsa-miR-6746-3p	2.79871	0.320379	8.73564	2.42285e-18	1.30756e-17
hsa-miR-4754	2.79695	0.312219	8.95828	3.29792e-19	1.83938e-18
hsa-miR-662	2.78326	0.493116	5.64424	1.65915e-08	6.07596e-08
hsa-miR-3944-3p	2.78314	0.363075	7.66547	1.78181e-14	8.16202e-14
hsa-miR-3157-5p	2.77732	0.318989	8.70666	3.12971e-18	1.68222e-17
hsa-miR-6837-5p	2.75853	0.289509	9.52832	1.59854e-21	9.64188e-21
hsa-miR-6748-5p	2.75095	0.289391	9.50599	1.98161e-21	1.18986e-20
hsa-miR-4738-3p	2.75039	0.328616	8.36962	5.78037e-17	2.9522e-16
hsa-miR-6784-3p	2.74865	0.345414	7.95757	1.75451e-15	8.38264e-15
hsa-miR-5581-3p	2.74783	0.308904	8.89541	5.82035e-19	3.206e-18
hsa-miR-6781-3p	2.73905	0.353368	7.75126	9.09844e-15	4.21119e-14
hsa-miR-6731-5p	2.73777	0.412856	6.63128	3.32785e-11	1.37338e-10
hsa-miR-3911	2.72839	0.412368	6.61639	3.68067e-11	1.5143e-10
hsa-miR-6895-3p	2.72584	0.349674	7.79536	6.42253e-15	3.00394e-14
hsa-miR-3622b-3p	2.72527	0.448343	6.07853	1.21288e-09	4.65929e-09
hsa-miR-675-5p	2.71557	0.598405	4.53802	5.67857e-06	1.77272e-05
hsa-miR-6805-5p	2.70132	0.318339	8.48567	2.1447e-17	1.1081e-16
hsa-miR-7846-3p	2.68613	0.360276	7.45574	8.93653e-14	4.0381e-13
hsa-miR-522-3p	2.67377	0.434718	6.15059	7.7196e-10	2.98267e-09
hsa-miR-1276	2.67123	0.343665	7.77278	7.67843e-15	3.57879e-14
hsa-miR-6743-3p	2.67068	0.322634	8.27775	1.25529e-16	6.29063e-16
hsa-miR-6874-3p	2.65875	0.316465	8.40141	4.41132e-17	2.26165e-16
hsa-miR-6763-5p	2.65563	0.335546	7.91437	2.48517e-15	1.17058e-14
hsa-miR-202-5p	2.6499	0.605381	4.37725	1.20186e-05	3.64939e-05
hsa-miR-8072	2.63138	0.329719	7.98065	1.45559e-15	7.00471e-15
hsa-miR-885-5p	2.63103	0.382156	6.88471	5.7905e-12	2.41967e-11
hsa-miR-6853-3p	2.62992	0.323937	8.11861	4.71562e-16	2.311e-15
hsa-miR-516a-5p	2.62593	0.482176	5.446	5.15157e-08	1.86099e-07
hsa-miR-4755-3p	2.61539	0.345646	7.56665	3.82961e-14	1.74824e-13
hsa-miR-6815-3p	2.6105	0.338427	7.71362	1.22294e-14	5.62132e-14
hsa-miR-6721-5p	2.60225	0.351431	7.40471	1.31436e-13	5.89913e-13
hsa-miR-3191-3p	2.59236	0.349652	7.41411	1.22441e-13	5.514e-13
hsa-miR-6882-3p	2.59009	0.344023	7.52884	5.11947e-14	2.3291e-13
hsa-miR-3150a-5p	2.5885	0.334369	7.74144	9.82949e-15	4.53381e-14
hsa-miR-4515	2.58685	0.38765	6.67317	2.50343e-11	1.04284e-10
hsa-miR-5008-3p	2.58631	0.330663	7.82158	5.21652e-15	2.44846e-14
hsa-miR-6788-3p	2.58628	0.496606	5.20792	1.90972e-07	6.68153e-07
hsa-miR-3678-5p	2.58351	0.35002	7.38104	1.57054e-13	7.00179e-13
hsa-miR-1908-3p	2.57069	0.389223	6.60468	3.98384e-11	1.62898e-10
hsa-miR-4640-5p	2.56522	0.330287	7.76664	8.05981e-15	3.74346e-14
hsa-miR-4683	2.56407	0.394077	6.50651	7.69151e-11	3.08819e-10
hsa-miR-4707-3p	2.56216	0.544105	4.70894	2.4901e-06	8.07615e-06
hsa-miR-5001-3p	2.56106	0.361845	7.07778	1.46482e-12	6.38107e-12
hsa-miR-3677-5p	2.55127	0.386234	6.60549	3.96201e-11	1.62503e-10
hsa-miR-6845-3p	2.54833	0.416227	6.12245	9.21502e-10	3.55018e-09
hsa-miR-3679-5p	2.54093	0.401373	6.33059	2.44227e-10	9.63179e-10
hsa-miR-3157-3p	2.53953	0.402635	6.30729	2.83964e-10	1.11331e-09
hsa-miR-6794-5p	2.53803	0.492414	5.15425	2.54646e-07	8.88596e-07
hsa-miR-4522	2.53463	0.384951	6.58431	4.57015e-11	1.85167e-10
hsa-miR-4647	2.5236	0.348505	7.24122	4.44663e-13	1.97579e-12
hsa-miR-676-5p	2.52304	0.313532	8.04716	8.47382e-16	4.10749e-15
hsa-miR-5000-3p	2.51724	0.54133	4.6501	3.3177e-06	1.06823e-05
hsa-miR-4701-5p	2.51496	0.378126	6.65112	2.90879e-11	1.20417e-10
hsa-miR-3193	2.51447	0.381109	6.59776	4.17418e-11	1.6964e-10
hsa-miR-584-5p	2.51249	0.286498	8.76966	1.79204e-18	9.75013e-18
hsa-miR-6851-3p	2.50368	0.357825	6.99695	2.6159e-12	1.12122e-11
hsa-miR-7155-5p	2.49451	0.353812	7.05038	1.78429e-12	7.69727e-12
hsa-miR-490-3p	2.47923	0.619495	4.00201	6.28059e-05	0.000178508
hsa-miR-584-3p	2.47499	0.433779	5.70566	1.15893e-08	4.25578e-08
hsa-miR-4664-5p	2.47204	0.391734	6.31051	2.78126e-10	1.09363e-09
hsa-miR-6875-3p	2.45126	0.352188	6.96008	3.40088e-12	1.44375e-11
hsa-miR-6894-5p	2.44848	0.345055	7.09591	1.28499e-12	5.61604e-12
hsa-miR-3129-3p	2.44362	0.39547	6.17903	6.44982e-10	2.50659e-09
hsa-miR-7152-5p	2.44171	0.37007	6.59796	4.16844e-11	1.6964e-10
hsa-miR-4728-5p	2.44076	0.446671	5.46432	4.64673e-08	1.68318e-07
hsa-miR-3613-3p	2.44024	0.346026	7.05218	1.76134e-12	7.62296e-12
hsa-miR-31-3p	2.43265	0.369952	6.5756	4.84582e-11	1.95742e-10
hsa-miR-197-5p	2.40599	0.2999	8.02263	1.03508e-15	4.99912e-15
hsa-miR-4433b-5p	2.40253	0.533781	4.50096	6.7647e-06	2.07773e-05
hsa-miR-3619-3p	2.39528	0.332917	7.19483	6.25368e-13	2.76031e-12
hsa-miR-181b-3p	2.3945	0.523339	4.57542	4.75267e-06	1.49418e-05
hsa-miR-3620-5p	2.39105	0.414308	5.7712	7.8709e-09	2.92254e-08
hsa-miR-4473	2.38135	0.414078	5.75096	8.87398e-09	3.27673e-08
hsa-miR-6782-3p	2.37661	0.406066	5.85278	4.83421e-09	1.81011e-08
hsa-miR-6516-3p	2.37158	0.453609	5.22826	1.71116e-07	6.01841e-07
hsa-miR-7109-3p	2.3694	0.454135	5.2174	1.81456e-07	6.36528e-07
hsa-miR-6871-5p	2.3669	0.368192	6.42843	1.28929e-10	5.14559e-10
hsa-miR-4797-3p	2.36275	0.401956	5.87813	4.14916e-09	1.56238e-08
hsa-miR-4444	2.34428	0.4642	5.05016	4.41433e-07	1.51657e-06
hsa-miR-3655	2.3394	0.442929	5.28167	1.28014e-07	4.53838e-07
hsa-miR-668-3p	2.33937	0.530219	4.41208	1.02383e-05	3.1302e-05
hsa-miR-4709-3p	2.32604	0.384514	6.04931	1.4547e-09	5.55621e-09
hsa-miR-6786-3p	2.32418	0.433166	5.36556	8.06966e-08	2.88387e-07
hsa-miR-4690-5p	2.31497	0.486053	4.76279	1.90933e-06	6.26882e-06
hsa-miR-4433b-3p	2.30984	0.511435	4.51639	6.29032e-06	1.94097e-05
hsa-miR-5088-3p	2.29712	0.465319	4.93666	7.94719e-07	2.70245e-06
hsa-miR-5002-3p	2.28381	0.450019	5.07492	3.87662e-07	1.34222e-06
hsa-miR-6858-5p	2.26844	0.386542	5.86854	4.39637e-09	1.65081e-08
hsa-miR-3190-5p	2.2673	0.39669	5.71554	1.09354e-08	4.02675e-08
hsa-miR-4726-3p	2.25393	0.415332	5.42681	5.73705e-08	2.05946e-07
hsa-miR-6715b-3p	2.24993	0.578014	3.89252	9.9208e-05	0.000276084
hsa-miR-7155-3p	2.24342	0.379805	5.90677	3.4888e-09	1.32119e-08
hsa-miR-4749-5p	2.24326	0.442144	5.0736	3.90365e-07	1.34807e-06
hsa-miR-1180-5p	2.24234	0.508747	4.40757	1.04536e-05	3.1887e-05
hsa-miR-1292-3p	2.24195	0.478323	4.6871	2.771e-06	8.9654e-06
hsa-miR-3616-3p	2.23742	0.57459	3.89393	9.86311e-05	0.000275053
hsa-miR-3622a-3p	2.23642	0.267761	8.35229	6.69502e-17	3.40629e-16
hsa-miR-589-3p	2.22605	0.280781	7.92806	2.22593e-15	1.05219e-14
hsa-miR-2355-5p	2.22061	0.270897	8.19727	2.45918e-16	1.2141e-15
hsa-miR-6787-3p	2.21534	0.461975	4.79536	1.62384e-06	5.38844e-06
hsa-miR-6826-3p	2.20764	0.449796	4.9081	9.19647e-07	3.11931e-06
hsa-miR-6751-5p	2.19984	0.47509	4.63036	3.65033e-06	1.16968e-05
hsa-miR-5588-3p	2.19695	0.479614	4.58065	4.63524e-06	1.46416e-05
hsa-miR-6748-3p	2.19034	0.433278	5.05527	4.29787e-07	1.48038e-06
hsa-miR-6855-3p	2.17774	0.429012	5.07617	3.8511e-07	1.33685e-06
hsa-miR-6890-5p	2.17727	0.454688	4.7885	1.68032e-06	5.54423e-06
hsa-miR-6780b-3p	2.17593	0.41601	5.23047	1.69076e-07	5.9624e-07
hsa-miR-4505	2.16764	0.471244	4.59984	4.22821e-06	1.34195e-05
hsa-miR-4734	2.16617	0.458328	4.72623	2.28722e-06	7.43626e-06
hsa-miR-937-5p	2.16458	0.46742	4.6309	3.64079e-06	1.16944e-05
hsa-miR-6779-5p	2.15902	0.479391	4.50368	6.6788e-06	2.05608e-05
hsa-miR-301b-5p	2.15624	0.42804	5.03747	4.7172e-07	1.61646e-06
hsa-miR-3939	2.14449	0.439177	4.88297	1.04498e-06	3.52647e-06
hsa-miR-6766-3p	2.14355	0.54049	3.96594	7.31065e-05	0.000206464
hsa-miR-6793-3p	2.14338	0.498799	4.29709	1.73055e-05	5.16068e-05
hsa-miR-6847-5p	2.14127	0.494981	4.32596	1.51872e-05	4.58021e-05
hsa-miR-4749-3p	2.13374	0.515138	4.14208	3.44176e-05	0.000100172
hsa-miR-3064-5p	2.13333	0.448652	4.75498	1.98468e-06	6.5002e-06
hsa-miR-4785	2.1322	0.440661	4.83864	1.30734e-06	4.3786e-06
hsa-miR-6807-5p	2.13175	0.464947	4.58492	4.54154e-06	1.43798e-05
hsa-miR-7854-3p	2.13149	0.33282	6.40433	1.51032e-10	6.00974e-10
hsa-miR-4697-3p	2.12423	0.548648	3.87175	0.000108055	0.000300078
hsa-miR-4654	2.12036	0.436234	4.8606	1.17029e-06	3.9394e-06
hsa-miR-4786-3p	2.10844	0.463694	4.54705	5.44038e-06	1.70235e-05
hsa-miR-3937	2.10234	0.778841	2.69932	0.00694804	0.0161636
hsa-miR-6813-3p	2.09999	0.435531	4.82167	1.4236e-06	4.75603e-06
hsa-miR-4726-5p	2.09573	0.506795	4.13527	3.54531e-05	0.000102514
hsa-miR-577	2.09487	0.545759	3.83845	0.000123813	0.000341703
hsa-miR-6727-5p	2.08723	0.436486	4.78191	1.73641e-06	5.71516e-06
hsa-miR-4453	2.08696	0.514598	4.05552	5.00233e-05	0.000143092
hsa-miR-934	2.07738	0.433444	4.79272	1.64532e-06	5.44221e-06
hsa-miR-6729-3p	2.07595	0.453478	4.57784	4.69811e-06	1.48052e-05
hsa-miR-541-3p	2.06253	0.340541	6.05665	1.38987e-09	5.32383e-09
hsa-miR-5003-3p	2.05442	0.45337	4.53143	5.85855e-06	1.82038e-05
hsa-miR-943	2.05328	0.550327	3.73102	0.000190703	0.000520916
hsa-miR-378i	2.05102	0.718375	2.85508	0.00430257	0.0102968
hsa-miR-16-1-3p	2.05073	0.479793	4.2742	1.91824e-05	5.6949e-05
hsa-miR-935	2.03879	0.340756	5.98314	2.18881e-09	8.31248e-09
hsa-miR-3176	2.03765	0.516706	3.94354	8.02886e-05	0.00022579
hsa-miR-6810-5p	2.03508	0.441655	4.60786	4.06834e-06	1.2943e-05
hsa-miR-2116-3p	2.03336	0.236705	8.59025	8.67836e-18	4.55443e-17
hsa-miR-504-3p	2.03038	0.50809	3.9961	6.43933e-05	0.00018263
hsa-miR-6507-5p	2.0281	0.793822	2.55486	0.0106232	0.0240011
hsa-miR-6773-5p	2.0259	0.470869	4.30247	1.68908e-05	5.07105e-05
hsa-miR-188-3p	2.02192	0.371757	5.43883	5.36321e-08	1.9322e-07
hsa-miR-135b-3p	2.02003	0.421261	4.79521	1.62502e-06	5.38844e-06
hsa-miR-33b-3p	2.00676	0.332328	6.03849	1.55562e-09	5.92468e-09
hsa-miR-873-3p	2.00291	0.518997	3.85919	0.000113762	0.00031527
hsa-miR-3161	1.99289	0.732606	2.72028	0.00652275	0.0152809
hsa-miR-6754-5p	1.98532	0.463829	4.28027	1.86667e-05	5.55417e-05
hsa-miR-4725-5p	1.97882	0.486606	4.06657	4.77097e-05	0.000136768
hsa-miR-6829-3p	1.96963	0.568365	3.46542	0.000529397	0.00139189
hsa-miR-4714-3p	1.96373	0.460954	4.26014	2.04303e-05	6.02512e-05
hsa-miR-3690	1.96243	0.308031	6.37088	1.87942e-10	7.45616e-10
hsa-miR-6769b-3p	1.96024	0.4965	3.94812	7.87683e-05	0.000221983
hsa-miR-4657	1.9554	0.548212	3.56686	0.000361279	0.000961247
hsa-miR-4710	1.9548	0.51255	3.81388	0.000136802	0.000376772
hsa-miR-4753-5p	1.9544	0.482789	4.04815	5.16239e-05	0.00014704
hsa-miR-6772-3p	1.94127	0.446769	4.34514	1.39187e-05	4.21675e-05
hsa-miR-6731-3p	1.93052	0.533339	3.61969	0.000294954	0.000791094
hsa-miR-4646-5p	1.92984	0.465689	4.14405	3.41233e-05	9.95324e-05
hsa-miR-211-5p	1.92342	0.433122	4.44082	8.96157e-06	2.74615e-05
hsa-miR-4700-5p	1.92223	0.464697	4.13653	3.52601e-05	0.000102178
hsa-miR-6738-3p	1.92209	0.466869	4.11697	3.83885e-05	0.000110762
hsa-miR-767-3p	1.91404	0.831289	2.30249	0.0213074	0.0455904
hsa-miR-4651	1.91341	0.459552	4.16365	3.13202e-05	9.17579e-05
hsa-miR-6854-5p	1.90989	0.510636	3.74022	0.000183862	0.000503262
hsa-miR-6800-3p	1.90524	0.570459	3.33985	0.000838247	0.00217813
hsa-miR-103a-2-5p	1.90524	0.322961	5.89928	3.65089e-09	1.37865e-08
hsa-miR-618	1.90113	0.501645	3.7898	0.000150768	0.000414379
hsa-miR-6717-5p	1.89599	0.601021	3.15461	0.00160711	0.00401928
hsa-miR-449b-5p	1.89587	0.698538	2.71405	0.00664654	0.0155164
hsa-miR-6807-3p	1.89499	0.5373	3.52687	0.000420507	0.0011166
hsa-miR-3198	1.88745	0.51504	3.66466	0.000247668	0.000668302
hsa-miR-3605-5p	1.88582	0.441499	4.2714	1.94245e-05	5.75398e-05
hsa-miR-4733-5p	1.88415	0.455273	4.1385	3.49589e-05	0.000101526
hsa-miR-320e	1.87981	0.505512	3.71862	0.000200314	0.000544937
hsa-miR-6735-3p	1.87792	0.588671	3.1901	0.00142222	0.00357702
hsa-miR-548o-3p	1.87614	0.478498	3.92091	8.82164e-05	0.000246525
hsa-miR-4999-5p	1.86563	0.53643	3.47786	0.000505437	0.00133152
hsa-miR-1238-3p	1.85729	0.473545	3.92211	8.77769e-05	0.000245812
hsa-miR-4776-5p	1.85458	0.617763	3.00208	0.00268141	0.0065584
hsa-miR-150-3p	1.83412	0.262376	6.99042	2.74064e-12	1.17092e-11
hsa-miR-6825-3p	1.82723	0.571596	3.19671	0.00139004	0.00350933
hsa-miR-6827-3p	1.81561	0.545469	3.32852	0.000873089	0.00224677
hsa-miR-3662	1.81056	0.497382	3.64017	0.000272456	0.000732226
hsa-miR-3197	1.80057	0.54631	3.29588	0.000981132	0.00251509
hsa-miR-3614-3p	1.79907	0.790905	2.2747	0.022924	0.0486588
hsa-miR-4717-3p	1.79503	0.622411	2.88399	0.00392673	0.00948249
hsa-miR-7114-5p	1.78751	0.641439	2.78671	0.00532454	0.0126743
hsa-miR-192-3p	1.77779	0.258175	6.88597	5.73938e-12	2.40585e-11
hsa-miR-3191-5p	1.77467	0.415901	4.26704	1.98081e-05	5.8546e-05
hsa-miR-5010-5p	1.77384	0.58392	3.03782	0.00238298	0.00588242
hsa-miR-1284	1.77055	0.491897	3.59942	0.000318923	0.000850248
hsa-miR-3192-5p	1.76841	0.524793	3.36973	0.000752419	0.00196277
hsa-miR-6825-5p	1.76291	0.528286	3.33703	0.000846788	0.00219605
hsa-miR-6736-5p	1.75269	0.552258	3.17368	0.00150519	0.00377857
hsa-miR-6802-5p	1.74935	0.590413	2.96293	0.00304724	0.00741236
hsa-miR-5088-5p	1.7479	0.537701	3.25069	0.00115127	0.00293992
hsa-miR-7114-3p	1.74609	0.454857	3.83876	0.000123658	0.000341703
hsa-miR-6754-3p	1.73386	0.519679	3.3364	0.000848725	0.0021968
hsa-miR-4667-3p	1.73122	0.558757	3.09834	0.00194608	0.00483076
hsa-miR-5690	1.73104	0.473531	3.6556	0.00025658	0.000690951
hsa-miR-4691-3p	1.72663	0.602321	2.86662	0.00414882	0.00996464
hsa-miR-6737-5p	1.72429	0.534037	3.22879	0.00124315	0.00316244
hsa-miR-6870-3p	1.72317	0.477443	3.60916	0.000307186	0.0008206
hsa-miR-488-5p	1.72101	0.516717	3.33066	0.000866411	0.0022339
hsa-miR-1250-5p	1.71973	0.678708	2.53383	0.0112822	0.0253612
hsa-miR-4689	1.71388	0.580654	2.95163	0.00316104	0.00766121
hsa-miR-6832-3p	1.71247	0.461715	3.70892	0.000208146	0.00056394
hsa-miR-4435	1.71192	0.522758	3.27478	0.00105744	0.00270551
hsa-miR-449a	1.69849	0.525992	3.22912	0.00124171	0.00316244
hsa-miR-4757-5p	1.67795	0.529961	3.16619	0.00154452	0.00387002
hsa-miR-1246	1.67102	0.683022	2.4465	0.014425	0.0318822
hsa-miR-1913	1.66474	0.628714	2.64785	0.00810043	0.018617
hsa-miR-1225-5p	1.66307	0.624667	2.66233	0.00776019	0.0179278
hsa-miR-4793-3p	1.66214	0.60577	2.74384	0.00607244	0.0143013
hsa-miR-3131	1.66129	0.639593	2.59741	0.00939289	0.0213664
hsa-miR-6756-3p	1.65691	0.593191	2.79321	0.00521883	0.0124449
hsa-miR-3913-3p	1.65124	0.527746	3.12885	0.00175494	0.00438078
hsa-miR-6501-3p	1.64526	0.557012	2.95372	0.00313968	0.0076233
hsa-miR-4723-3p	1.63983	0.590932	2.77499	0.00552028	0.0130702
hsa-miR-381-5p	1.61575	0.345979	4.67008	3.01081e-06	9.71769e-06
hsa-miR-4727-5p	1.60585	0.648347	2.47684	0.013255	0.0294482
hsa-miR-6761-3p	1.60535	0.593567	2.70457	0.00683919	0.0159382
hsa-miR-6727-3p	1.6027	0.654783	2.44769	0.0143777	0.0318363
hsa-miR-6884-3p	1.59969	0.538298	2.97175	0.00296103	0.00721582
hsa-miR-4512	1.58815	0.617203	2.57314	0.010078	0.022847
hsa-miR-4804-3p	1.58494	0.551266	2.87509	0.00403917	0.0097188
hsa-miR-3187-3p	1.58089	0.298103	5.30316	1.13815e-07	4.04574e-07
hsa-miR-3934-5p	1.5775	0.252615	6.2447	4.24626e-10	1.65505e-09
hsa-miR-3127-5p	1.571	0.269979	5.81898	5.92086e-09	2.21079e-08
hsa-miR-6849-3p	1.55486	0.579197	2.68452	0.00726345	0.0168679
hsa-miR-6872-3p	1.55049	0.588625	2.63408	0.00843662	0.0192899
hsa-miR-6503-5p	1.54223	0.558229	2.76272	0.00573219	0.0135479
hsa-miR-6884-5p	1.53345	0.614408	2.49582	0.0125667	0.0280593
hsa-miR-6804-3p	1.52519	0.52856	2.88555	0.00390726	0.00945258
hsa-miR-6767-5p	1.52399	0.596425	2.55522	0.0106122	0.0240011
hsa-miR-4519	1.5217	0.639774	2.3785	0.0173833	0.0378975
hsa-miR-4739	1.5121	0.580415	2.60521	0.0091817	0.0209217
hsa-miR-486-3p	1.50664	0.288025	5.23095	1.6864e-07	5.9624e-07
hsa-miR-6886-3p	1.50339	0.639934	2.34929	0.0188092	0.0407686
hsa-miR-6827-5p	1.49547	0.601076	2.48798	0.012847	0.0286372
hsa-miR-6885-5p	1.47937	0.641294	2.30686	0.0210628	0.0451394
hsa-miR-496	1.46951	0.341036	4.30895	1.64031e-05	4.93573e-05
hsa-miR-6801-5p	1.44782	0.597019	2.42508	0.0153048	0.0335548
hsa-miR-7703	1.44536	0.62395	2.31647	0.0205324	0.0440735
hsa-miR-6733-3p	1.42984	0.594767	2.40404	0.0162149	0.0354336
hsa-miR-6732-3p	1.41298	0.607942	2.3242	0.020115	0.043317
hsa-miR-4649-3p	1.40085	0.604628	2.31688	0.0205102	0.0440735
hsa-miR-6845-5p	1.40062	0.616798	2.27079	0.0231596	0.0490806
hsa-miR-375-3p	1.35057	0.48526	2.78319	0.00538273	0.01279
hsa-miR-766-5p	1.32727	0.544681	2.43679	0.0148183	0.0325416
hsa-miR-605-5p	1.31848	0.274445	4.80416	1.55403e-06	5.17882e-06
hsa-miR-4466	1.31142	0.536154	2.44597	0.0144462	0.0318822
hsa-miR-616-3p	1.29869	0.281279	4.61708	3.89178e-06	1.24109e-05
hsa-miR-3679-3p	1.2912	0.510878	2.52742	0.0114903	0.0257854
hsa-miR-550a-3p	1.26912	0.20166	6.29339	3.10612e-10	1.21421e-09
hsa-miR-551b-3p	1.19355	0.487295	2.44933	0.0143121	0.0317438
hsa-miR-181d-3p	1.18714	0.506807	2.34239	0.0191608	0.0414632
hsa-miR-31-5p	1.1154	0.320309	3.48225	0.000497221	0.00131247
hsa-miR-551a	1.06484	0.290206	3.66928	0.000243239	0.000657682
hsa-miR-744-3p	1.05759	0.222479	4.75365	1.99777e-06	6.52702e-06
hsa-miR-454-5p	1.02744	0.45146	2.27582	0.0228565	0.0485928
hsa-miR-200b-5p	1.00045	0.312153	3.20499	0.00135067	0.00341639
hsa-miR-34c-3p	0.909574	0.305379	2.9785	0.0028966	0.00707174
hsa-miR-96-5p	0.907583	0.298996	3.03543	0.0024019	0.00591817
hsa-miR-3127-3p	0.878079	0.292128	3.00581	0.00264876	0.00649043
hsa-miR-128-1-5p	0.84203	0.261227	3.22337	0.00126692	0.00321678
hsa-miR-217-5p	0.831929	0.327222	2.5424	0.0110093	0.0248315
hsa-miR-29b-3p	0.798295	0.277349	2.87831	0.00399815	0.00963749
hsa-miR-194-3p	0.74145	0.211279	3.50935	0.000449205	0.00119044
hsa-miR-210-5p	0.726525	0.191943	3.78512	0.000153636	0.000421393
hsa-miR-3065-3p	0.675172	0.209557	3.2219	0.00127341	0.00322711
hsa-miR-1287-3p	0.636927	0.251291	2.53462	0.011257	0.0253472
hsa-miR-222-5p	0.623968	0.233928	2.66734	0.00764532	0.0176931
hsa-miR-181a-3p	0.59307	0.223443	2.65423	0.00794892	0.0183004
hsa-miR-503-3p	0.540269	0.174321	3.09929	0.00193987	0.00482435

## Sheet: Significant_Downregulated
Gene	log2FoldChange	lfcSE	stat	pvalue	padj
hsa-miR-574-5p	-6.14525	0.226693	-27.1082	7.87777e-162	6.1771e-160
hsa-miR-576-3p	-4.39842	0.273464	-16.0841	3.30001e-58	6.28416e-57
hsa-miR-561-5p	-3.67088	0.354613	-10.3518	4.10754e-25	2.95965e-24
hsa-miR-1278	-3.43799	0.36344	-9.45958	3.09177e-21	1.8317e-20
hsa-miR-499a-5p	-3.39376	0.328462	-10.3323	5.03582e-25	3.5897e-24
hsa-miR-100-3p	-3.10557	0.373269	-8.31994	8.80099e-17	4.46073e-16
hsa-miR-656-3p	-3.02053	0.315617	-9.57026	1.06642e-21	6.52081e-21
hsa-miR-137-3p	-3.00647	0.419848	-7.16084	8.01827e-13	3.51591e-12
hsa-miR-1185-2-3p	-2.78357	0.335398	-8.2993	1.0473e-16	5.26811e-16
hsa-miR-450a-1-3p	-2.66525	0.378775	-7.0365	1.97122e-12	8.47624e-12
hsa-miR-539-3p	-2.64228	0.365886	-7.2216	5.13793e-13	2.27537e-12
hsa-miR-377-3p	-2.55961	0.370425	-6.90992	4.84928e-12	2.03914e-11
hsa-miR-376b-3p	-2.40634	0.379264	-6.34477	2.22754e-10	8.81103e-10
hsa-miR-506-5p	-2.3068	0.508954	-4.53242	5.83107e-06	1.81608e-05
hsa-miR-153-3p	-2.30208	0.410249	-5.61143	2.00667e-08	7.32846e-08
hsa-miR-3617-5p	-2.29499	0.506519	-4.5309	5.87329e-06	1.82072e-05
hsa-miR-579-3p	-2.28332	0.483108	-4.72631	2.28641e-06	7.43626e-06
hsa-miR-299-3p	-2.24216	0.342211	-6.55198	5.6779e-11	2.2866e-10
hsa-miR-510-5p	-2.2235	0.386128	-5.75846	8.48845e-09	3.14308e-08
hsa-miR-376a-2-5p	-2.19355	0.447596	-4.90074	9.54762e-07	3.2302e-06
hsa-miR-124-3p	-2.17156	0.523603	-4.14734	3.36361e-05	9.83266e-05
hsa-miR-376b-5p	-2.11055	0.395001	-5.34315	9.13447e-08	3.25568e-07
hsa-miR-376c-5p	-2.10883	0.380833	-5.53741	3.06981e-08	1.11805e-07
hsa-miR-383-3p	-2.05559	0.507503	-4.05041	5.11286e-05	0.000145941
hsa-miR-9-3p	-2.04683	0.44306	-4.61976	3.84184e-06	1.2281e-05
hsa-let-7f-2-3p	-1.97822	0.394902	-5.00939	5.46028e-07	1.8663e-06
hsa-miR-513a-3p	-1.94654	0.441736	-4.40658	1.05017e-05	3.19605e-05
hsa-miR-513c-3p	-1.94234	0.429147	-4.52604	6.00996e-06	1.85877e-05
hsa-miR-337-5p	-1.92727	0.355159	-5.42649	5.74733e-08	2.05946e-07
hsa-miR-1295b-3p	-1.90879	0.451941	-4.22355	2.40489e-05	7.07664e-05
hsa-miR-4731-5p	-1.89358	0.509689	-3.71516	0.000203073	0.000551316
hsa-miR-219a-5p	-1.89222	0.480674	-3.9366	8.26446e-05	0.000231927
hsa-miR-196a-3p	-1.87399	0.802828	-2.33424	0.0195834	0.0423091
hsa-miR-450a-2-3p	-1.85427	0.36424	-5.09079	3.56569e-07	1.24101e-06
hsa-miR-376a-3p	-1.82108	0.366131	-4.97385	6.5637e-07	2.2377e-06
hsa-miR-147b-3p	-1.77421	0.433702	-4.09084	4.2981e-05	0.000123744
hsa-miR-138-5p	-1.75316	0.441293	-3.97279	7.10345e-05	0.000201038
hsa-miR-154-3p	-1.71114	0.374901	-4.56424	5.01315e-06	1.57236e-05
hsa-miR-122-5p	-1.70814	0.626044	-2.72846	0.00636305	0.014933
hsa-miR-4524a-5p	-1.67908	0.494375	-3.39637	0.000682854	0.0017883
hsa-miR-362-3p	-1.66551	0.399688	-4.16702	3.08603e-05	9.06095e-05
hsa-miR-1185-1-3p	-1.64983	0.339794	-4.85538	1.20156e-06	4.03445e-06
hsa-miR-653-3p	-1.62035	0.589673	-2.74788	0.00599811	0.0141513
hsa-miR-32-3p	-1.56687	0.364225	-4.30193	1.69314e-05	5.07181e-05
hsa-miR-4677-5p	-1.5649	0.361249	-4.3319	1.47825e-05	4.46828e-05
hsa-miR-488-3p	-1.53554	0.46068	-3.3332	0.000858531	0.00221787
hsa-miR-590-3p	-1.47935	0.519576	-2.84723	0.00441013	0.0105353
hsa-miR-329-5p	-1.4706	0.440254	-3.34034	0.000836769	0.00217813
hsa-miR-144-3p	-1.46057	0.478545	-3.0521	0.00227249	0.00562008
hsa-miR-889-5p	-1.44874	0.575491	-2.5174	0.0118225	0.0264418
hsa-miR-186-3p	-1.42883	0.575264	-2.48378	0.0129997	0.0289292
hsa-miR-380-3p	-1.39323	0.461682	-3.01773	0.00254678	0.00626358
hsa-miR-1908-5p	-1.34967	0.362736	-3.72081	0.000198588	0.000541344
hsa-miR-369-3p	-1.33571	0.38561	-3.46389	0.000532415	0.00139706
hsa-miR-1-3p	-1.3018	0.431491	-3.01698	0.00255304	0.00626741
hsa-miR-190a-5p	-1.24945	0.459859	-2.71702	0.0065872	0.0154048
hsa-miR-4524a-3p	-1.24547	0.368271	-3.38194	0.000719746	0.00188122
hsa-miR-514a-5p	-1.24313	0.403147	-3.08356	0.00204539	0.00506786
hsa-miR-655-3p	-1.24161	0.373902	-3.32068	0.000897991	0.0023064
hsa-miR-487a-3p	-1.16817	0.323181	-3.61459	0.000300824	0.000805218
hsa-miR-26a-2-3p	-1.08679	0.406591	-2.67294	0.00751903	0.0174311
hsa-miR-3194-3p	-1.06819	0.404298	-2.64208	0.00823976	0.0189047
hsa-miR-374b-3p	-1.0304	0.393939	-2.61564	0.00890615	0.0203286
hsa-miR-136-3p	-1.00059	0.397285	-2.51856	0.0117835	0.0263989
hsa-miR-374a-5p	-0.958529	0.423469	-2.26352	0.0236039	0.0499428
hsa-miR-513b-5p	-0.954762	0.391179	-2.44073	0.0146577	0.032242
hsa-miR-450a-5p	-0.934311	0.361589	-2.5839	0.00976896	0.022184
hsa-miR-190b-5p	-0.891072	0.335042	-2.65958	0.0078238	0.0180435
hsa-miR-514a-3p	-0.829001	0.361326	-2.29433	0.0217715	0.0464342
hsa-miR-507	-0.821934	0.345676	-2.37776	0.0174181	0.0378975
hsa-miR-542-3p	-0.803811	0.258278	-3.11219	0.00185707	0.00462704
hsa-miR-9-5p	-0.759205	0.217991	-3.48274	0.000496313	0.00131247
hsa-let-7f-1-3p	-0.714682	0.302019	-2.36635	0.0179646	0.0390014
hsa-miR-129-5p	-0.638836	0.20013	-3.19211	0.00141238	0.00355899
hsa-miR-101-3p	-0.541396	0.189427	-2.85807	0.00426225	0.0102187
