# Supplementary material for: Integrative In Silico mRNA–miRNA Profiling of mTOR Pathway Dysregulation in High-Grade Serous Ovarian Carcinoma
Source: Cancers (Basel). 2026 Mar 7;18(5):866. doi: 10.3390/cancers18050866 (PMC12984994; doi:10.3390/cancers18050866)
Supplement: Supplementary file 1 [file cancers-18-00866-s001.zip › Supplementary_table_S3.xlsx]

## Sheet: miRNA-RNA pairs  predicted=>2
mature_mirna_id	target_symbol	n_databases	databases
hsa-let-7a-5p	fnip1	4	diana_microt, miranda, mirdb, targetscan
hsa-let-7a-5p	fnip2	2	diana_microt, targetscan
hsa-let-7a-5p	insr	2	diana_microt, mirdb
hsa-let-7a-5p	nras	3	diana_microt, mirdb, targetscan
hsa-let-7a-5p	rictor	4	diana_microt, miranda, mirdb, targetscan
hsa-let-7a-5p	rps6kb2	2	diana_microt, miranda
hsa-let-7a-5p	tsc1	2	diana_microt, targetscan
hsa-let-7a-5p	wnt9a	2	diana_microt, targetscan
hsa-let-7c-5p	fnip1	4	diana_microt, miranda, mirdb, targetscan
hsa-let-7c-5p	fnip2	2	diana_microt, targetscan
hsa-let-7c-5p	insr	2	diana_microt, mirdb
hsa-let-7c-5p	nras	3	diana_microt, mirdb, targetscan
hsa-let-7c-5p	rictor	4	diana_microt, miranda, mirdb, targetscan
hsa-let-7c-5p	rps6kb2	2	diana_microt, miranda
hsa-let-7c-5p	tsc1	2	diana_microt, targetscan
hsa-let-7c-5p	wnt9a	2	diana_microt, targetscan
hsa-let-7f-1-3p	fnip1	2	diana_microt, miranda
hsa-let-7f-1-3p	gsk3b	2	diana_microt, mirdb
hsa-let-7f-1-3p	kras	2	miranda, mirdb
hsa-let-7f-1-3p	rictor	2	miranda, mirdb
hsa-let-7f-1-3p	wnt5b	2	miranda, mirdb
hsa-let-7f-2-3p	gsk3b	2	diana_microt, miranda
hsa-let-7f-2-3p	mtor	3	diana_microt, miranda, mirdb
hsa-let-7f-5p	fnip1	3	miranda, mirdb, targetscan
hsa-let-7f-5p	fnip2	2	diana_microt, targetscan
hsa-let-7f-5p	insr	2	diana_microt, mirdb
hsa-let-7f-5p	nras	3	diana_microt, mirdb, targetscan
hsa-let-7f-5p	rictor	3	diana_microt, miranda, mirdb
hsa-let-7f-5p	rps6kb2	2	diana_microt, miranda
hsa-let-7f-5p	tsc1	2	diana_microt, targetscan
hsa-let-7f-5p	wnt9a	2	diana_microt, targetscan
hsa-mir-1-3p	atp6v1a	3	diana_microt, miranda, mirdb
hsa-mir-1-3p	igf1	3	diana_microt, mirdb, targetscan
hsa-mir-1-3p	kras	2	diana_microt, targetscan
hsa-mir-1-3p	rictor	2	diana_microt, mirdb
hsa-mir-101-3p	akt3	3	diana_microt, miranda, mirdb
hsa-mir-101-3p	gsk3b	2	diana_microt, mirdb
hsa-mir-101-3p	mtor	2	diana_microt, miranda
hsa-mir-101-3p	sgk1	2	miranda, mirdb
hsa-mir-103a-2-5p	nras	3	diana_microt, miranda, mirdb
hsa-mir-103a-2-5p	rheb	2	diana_microt, mirdb
hsa-mir-103a-3p	wnt3a	3	diana_microt, miranda, targetscan
hsa-mir-105-5p	kras	2	diana_microt, miranda
hsa-mir-105-5p	lpin1	3	diana_microt, miranda, mirdb
hsa-mir-106a-5p	lamtor1	2	diana_microt, miranda
hsa-mir-106a-5p	rragd	3	diana_microt, miranda, mirdb
hsa-mir-106a-5p	ulk1	2	diana_microt, mirdb
hsa-mir-106b-5p	rragd	3	diana_microt, miranda, mirdb
hsa-mir-106b-5p	ulk1	2	diana_microt, mirdb
hsa-mir-1185-1-3p	mtor	2	diana_microt, mirdb
hsa-mir-1185-1-3p	rictor	2	diana_microt, mirdb
hsa-mir-1185-2-3p	mtor	2	diana_microt, mirdb
hsa-mir-1185-2-3p	rictor	2	diana_microt, mirdb
hsa-mir-122-5p	akt3	2	diana_microt, miranda
hsa-mir-1226-3p	insr	2	diana_microt, mirdb
hsa-mir-1226-3p	nras	2	diana_microt, miranda
hsa-mir-1226-3p	rps6kb1	2	diana_microt, mirdb
hsa-mir-1228-3p	tsc1	2	diana_microt, miranda
hsa-mir-1229-3p	mtor	3	diana_microt, miranda, mirdb
hsa-mir-1238-3p	sec13	2	diana_microt, miranda
hsa-mir-124-3p	akt1s1	2	diana_microt, mirdb
hsa-mir-124-3p	grb2	2	diana_microt, mirdb
hsa-mir-124-3p	lpin1	2	diana_microt, mirdb
hsa-mir-124-3p	rragd	3	diana_microt, miranda, mirdb
hsa-mir-124-3p	sgk1	2	miranda, mirdb
hsa-mir-124-3p	ulk2	2	diana_microt, mirdb
hsa-mir-1275	igf1	2	diana_microt, mirdb
hsa-mir-1275	prkca	2	diana_microt, mirdb
hsa-mir-1276	ikbkb	2	diana_microt, miranda
hsa-mir-1276	rps6kb1	3	diana_microt, miranda, mirdb
hsa-mir-129-5p	eif4b	2	diana_microt, miranda
hsa-mir-129-5p	igf1	2	diana_microt, mirdb
hsa-mir-129-5p	pik3r1	2	diana_microt, mirdb
hsa-mir-129-5p	rps6kb1	3	diana_microt, miranda, mirdb
hsa-mir-129-5p	wnt5a	2	diana_microt, mirdb
hsa-mir-1291	wnt11	2	diana_microt, mirdb
hsa-mir-1304-5p	nras	2	diana_microt, miranda
hsa-mir-1304-5p	wnt3a	2	diana_microt, mirdb
hsa-mir-137-3p	fnip1	2	diana_microt, mirdb
hsa-mir-137-3p	rictor	2	miranda, mirdb
hsa-mir-137-3p	wnt7a	2	miranda, mirdb
hsa-mir-138-5p	eif4ebp1	3	diana_microt, miranda, targetscan
hsa-mir-138-5p	rps6ka1	3	diana_microt, mirdb, targetscan
hsa-mir-138-5p	seh1l	3	diana_microt, miranda, targetscan
hsa-mir-141-5p	sgk1	2	miranda, mirdb
hsa-mir-141-5p	wnt5a	3	diana_microt, miranda, mirdb
hsa-mir-144-3p	mtor	3	diana_microt, miranda, mirdb
hsa-mir-1468-5p	eif4e2	2	diana_microt, miranda
hsa-mir-1468-5p	tti1	2	diana_microt, miranda
hsa-mir-149-3p	akt1s1	2	diana_microt, miranda
hsa-mir-149-3p	fnip1	3	diana_microt, miranda, mirdb
hsa-mir-149-3p	prkca	2	diana_microt, mirdb
hsa-mir-153-3p	ddit4	4	diana_microt, miranda, mirdb, targetscan
hsa-mir-153-3p	grb2	4	diana_microt, miranda, mirdb, targetscan
hsa-mir-153-3p	pik3r1	2	diana_microt, mirdb
hsa-mir-153-3p	rictor	2	diana_microt, mirdb
hsa-mir-153-3p	rps6kb1	3	diana_microt, mirdb, targetscan
hsa-mir-16-5p	akt3	4	diana_microt, miranda, mirdb, targetscan
hsa-mir-16-5p	deptor	2	miranda, targetscan
hsa-mir-16-5p	fzd10	2	diana_microt, miranda
hsa-mir-16-5p	ikbkb	3	diana_microt, mirdb, targetscan
hsa-mir-16-5p	insr	2	diana_microt, mirdb
hsa-mir-16-5p	pik3r1	2	diana_microt, mirdb
hsa-mir-16-5p	raf1	2	diana_microt, targetscan
hsa-mir-16-5p	seh1l	4	diana_microt, miranda, mirdb, targetscan
hsa-mir-16-5p	sgk1	3	miranda, mirdb, targetscan
hsa-mir-16-5p	wnt3a	4	diana_microt, miranda, mirdb, targetscan
hsa-mir-16-5p	wnt7a	3	diana_microt, mirdb, targetscan
hsa-mir-17-5p	akt3	2	diana_microt, miranda
hsa-mir-17-5p	rragd	2	miranda, mirdb
hsa-mir-17-5p	ulk1	2	diana_microt, mirdb
hsa-mir-181a-5p	akt3	3	diana_microt, miranda, mirdb
hsa-mir-181a-5p	ddit4	3	diana_microt, miranda, targetscan
hsa-mir-181a-5p	grb10	3	diana_microt, miranda, mirdb
hsa-mir-181a-5p	rps6kb1	3	diana_microt, miranda, mirdb
hsa-mir-181a-5p	tnf	3	miranda, mirdb, targetscan
hsa-mir-182-5p	deptor	2	diana_microt, mirdb
hsa-mir-182-5p	grb2	2	diana_microt, mirdb
hsa-mir-183-5p	irs1	3	diana_microt, miranda, mirdb
hsa-mir-183-5p	nras	2	diana_microt, miranda
hsa-mir-186-3p	rictor	2	miranda, mirdb
hsa-mir-186-3p	wnt11	2	miranda, mirdb
hsa-mir-187-5p	atp6v1g2	2	diana_microt, miranda
hsa-mir-187-5p	mapkap1	2	miranda, mirdb
hsa-mir-188-3p	fzd5	2	miranda, mirdb
hsa-mir-18b-3p	fzd1	2	diana_microt, miranda
hsa-mir-190a-5p	depdc5	2	miranda, mirdb
hsa-mir-190b-5p	depdc5	2	miranda, mirdb
hsa-mir-1910-5p	akt3	2	diana_microt, miranda
hsa-mir-1913	pik3r1	2	miranda, mirdb
hsa-mir-1915-3p	lamtor1	2	diana_microt, miranda
hsa-mir-1915-3p	wnt3a	2	diana_microt, mirdb
hsa-mir-192-3p	atp6v1g2	2	miranda, mirdb
hsa-mir-200a-5p	depdc5	2	diana_microt, miranda
hsa-mir-200a-5p	fzd1	2	diana_microt, miranda
hsa-mir-200a-5p	sgk1	2	miranda, mirdb
hsa-mir-200b-3p	ikbkb	2	diana_microt, miranda
hsa-mir-200b-3p	rps6kb1	2	diana_microt, mirdb
hsa-mir-200b-3p	ulk2	2	diana_microt, mirdb
hsa-mir-200b-5p	depdc5	2	diana_microt, miranda
hsa-mir-200b-5p	fzd1	2	diana_microt, miranda
hsa-mir-200b-5p	sgk1	2	miranda, mirdb
hsa-mir-202-5p	kras	3	diana_microt, mirdb, targetscan
hsa-mir-202-5p	wnt5a	2	diana_microt, miranda
hsa-mir-211-5p	pik3cb	2	mirdb, targetscan
hsa-mir-2110	atp6v1g2	3	diana_microt, miranda, mirdb
hsa-mir-2110	braf	2	diana_microt, mirdb
hsa-mir-2110	nras	2	diana_microt, mirdb
hsa-mir-2110	wnt5a	2	diana_microt, mirdb
hsa-mir-217-5p	kras	2	diana_microt, mirdb
hsa-mir-217-5p	sgk1	2	diana_microt, miranda
hsa-mir-218-1-3p	fnip1	3	diana_microt, miranda, mirdb
hsa-mir-219a-5p	fzd5	2	miranda, targetscan
hsa-mir-219a-5p	gsk3b	2	diana_microt, targetscan
hsa-mir-222-3p	fnip2	2	diana_microt, mirdb
hsa-mir-222-3p	grb10	2	diana_microt, mirdb
hsa-mir-222-3p	pik3r1	3	diana_microt, mirdb, targetscan
hsa-mir-26a-2-3p	tsc1	2	diana_microt, mirdb
hsa-mir-29b-3p	akt3	4	diana_microt, miranda, mirdb, targetscan
hsa-mir-29b-3p	eif4e2	3	miranda, mirdb, targetscan
hsa-mir-29b-3p	fzd5	2	diana_microt, targetscan
hsa-mir-29b-3p	igf1	3	diana_microt, mirdb, targetscan
hsa-mir-29b-3p	nras	2	diana_microt, targetscan
hsa-mir-29b-3p	pik3r1	3	diana_microt, mirdb, targetscan
hsa-mir-29b-3p	sgk1	3	miranda, mirdb, targetscan
hsa-mir-3064-5p	fzd5	2	diana_microt, mirdb
hsa-mir-30a-5p	ddit4	4	diana_microt, miranda, mirdb, targetscan
hsa-mir-30a-5p	fnip2	2	diana_microt, mirdb
hsa-mir-30a-5p	grb10	2	diana_microt, miranda
hsa-mir-30a-5p	irs1	2	diana_microt, mirdb
hsa-mir-30a-5p	seh1l	2	diana_microt, miranda
hsa-mir-30a-5p	skp2	2	diana_microt, mirdb
hsa-mir-3157-5p	akt3	2	diana_microt, miranda
hsa-mir-3161	prkcb	2	diana_microt, mirdb
hsa-mir-3161	rictor	3	diana_microt, miranda, mirdb
hsa-mir-3161	rps6ka6	3	diana_microt, miranda, mirdb
hsa-mir-3161	rragb	2	diana_microt, miranda
hsa-mir-3170	dvl2	2	diana_microt, miranda
hsa-mir-3191-5p	atp6v1c2	2	diana_microt, mirdb
hsa-mir-3191-5p	nras	2	diana_microt, mirdb
hsa-mir-3192-5p	fnip1	2	diana_microt, miranda
hsa-mir-32-3p	deptor	2	diana_microt, miranda
hsa-mir-32-3p	fnip2	2	diana_microt, miranda
hsa-mir-32-3p	kras	2	diana_microt, mirdb
hsa-mir-32-5p	fnip1	4	diana_microt, miranda, mirdb, targetscan
hsa-mir-32-5p	fnip2	2	diana_microt, mirdb
hsa-mir-32-5p	fzd10	3	diana_microt, mirdb, targetscan
hsa-mir-32-5p	pik3cb	3	diana_microt, mirdb, targetscan
hsa-mir-320a-3p	prkcg	2	diana_microt, mirdb
hsa-mir-320a-3p	tsc1	2	diana_microt, mirdb
hsa-mir-320b	prkcg	2	diana_microt, mirdb
hsa-mir-320b	tsc1	2	diana_microt, mirdb
hsa-mir-320c	prkcg	2	diana_microt, mirdb
hsa-mir-320c	tsc1	2	diana_microt, mirdb
hsa-mir-320d	prkcg	2	diana_microt, mirdb
hsa-mir-320d	tsc1	2	diana_microt, mirdb
hsa-mir-320e	akt3	2	diana_microt, miranda
hsa-mir-320e	ulk1	2	diana_microt, mirdb
hsa-mir-330-3p	tbc1d7	2	miranda, mirdb
hsa-mir-342-3p	eif4b	2	diana_microt, miranda
hsa-mir-34c-3p	cab39l	2	diana_microt, miranda
hsa-mir-3609	fzd1	2	diana_microt, mirdb
hsa-mir-3613-3p	flcn	2	diana_microt, mirdb
hsa-mir-3613-3p	grb10	2	diana_microt, mirdb
hsa-mir-3613-3p	gsk3b	2	diana_microt, mirdb
hsa-mir-3613-3p	irs1	2	diana_microt, mirdb
hsa-mir-3613-3p	rictor	2	diana_microt, mirdb
hsa-mir-3613-3p	rps6ka2	2	diana_microt, mirdb
hsa-mir-3613-3p	rps6kb1	2	diana_microt, mirdb
hsa-mir-3613-3p	seh1l	2	diana_microt, mirdb
hsa-mir-3613-3p	sgk1	2	diana_microt, mirdb
hsa-mir-3613-3p	skp2	2	diana_microt, mirdb
hsa-mir-3614-3p	akt3	2	diana_microt, mirdb
hsa-mir-3614-3p	pik3r1	2	diana_microt, mirdb
hsa-mir-3617-5p	atp6v1c2	2	diana_microt, mirdb
hsa-mir-3617-5p	fnip1	2	diana_microt, mirdb
hsa-mir-3617-5p	fzd8	2	diana_microt, mirdb
hsa-mir-362-3p	grb2	2	diana_microt, mirdb
hsa-mir-3662	cab39l	2	diana_microt, mirdb
hsa-mir-3662	gsk3b	2	diana_microt, mirdb
hsa-mir-3662	igf1	2	diana_microt, mirdb
hsa-mir-3662	pik3r1	2	diana_microt, mirdb
hsa-mir-3662	rictor	2	diana_microt, mirdb
hsa-mir-3662	wnt5a	2	diana_microt, mirdb
hsa-mir-3680-3p	grb2	2	diana_microt, mirdb
hsa-mir-3680-3p	igf1	2	diana_microt, mirdb
hsa-mir-3680-3p	pik3r1	2	diana_microt, mirdb
hsa-mir-3680-3p	prkcb	2	diana_microt, mirdb
hsa-mir-3680-3p	rictor	2	diana_microt, mirdb
hsa-mir-3680-3p	rps6kb1	2	diana_microt, mirdb
hsa-mir-369-3p	fnip1	3	diana_microt, miranda, mirdb
hsa-mir-369-3p	fzd5	3	diana_microt, miranda, mirdb
hsa-mir-369-3p	ikbkb	2	diana_microt, miranda
hsa-mir-369-3p	nras	2	diana_microt, miranda
hsa-mir-3690	eif4e2	2	diana_microt, mirdb
hsa-mir-374a-5p	akt1	2	diana_microt, miranda
hsa-mir-374a-5p	fnip1	3	diana_microt, miranda, mirdb
hsa-mir-374a-5p	wnt5a	3	diana_microt, miranda, mirdb
hsa-mir-374b-3p	rps6ka6	2	miranda, mirdb
hsa-mir-376a-3p	atp6v1g1	4	diana_microt, miranda, mirdb, targetscan
hsa-mir-376a-3p	eif4b	4	diana_microt, miranda, mirdb, targetscan
hsa-mir-376b-3p	atp6v1g1	4	diana_microt, miranda, mirdb, targetscan
hsa-mir-376b-3p	eif4b	4	diana_microt, miranda, mirdb, targetscan
hsa-mir-377-3p	rps6kb1	2	diana_microt, mirdb
hsa-mir-377-3p	ulk1	2	diana_microt, mirdb
hsa-mir-380-3p	fnip1	2	diana_microt, miranda
hsa-mir-3928-3p	insr	2	diana_microt, mirdb
hsa-mir-4326	tsc1	2	diana_microt, mirdb
hsa-mir-4469	gsk3b	2	diana_microt, mirdb
hsa-mir-449b-3p	fzd10	2	diana_microt, miranda
hsa-mir-4519	kras	2	diana_microt, mirdb
hsa-mir-4522	deptor	2	diana_microt, mirdb
hsa-mir-4524a-5p	akt3	2	diana_microt, mirdb
hsa-mir-4524a-5p	ikbkb	2	diana_microt, mirdb
hsa-mir-4533	atp6v1a	2	diana_microt, mirdb
hsa-mir-4646-3p	eif4e2	2	diana_microt, mirdb
hsa-mir-4646-3p	pik3r1	2	diana_microt, mirdb
hsa-mir-4647	gsk3b	2	diana_microt, mirdb
hsa-mir-4649-3p	rictor	2	diana_microt, mirdb
hsa-mir-4649-3p	strada	2	diana_microt, mirdb
hsa-mir-4651	fzd8	2	diana_microt, mirdb
hsa-mir-4660	pik3r1	2	diana_microt, mirdb
hsa-mir-4665-5p	igf1	2	diana_microt, mirdb
hsa-mir-4665-5p	prkca	2	diana_microt, mirdb
hsa-mir-4677-5p	prkca	2	diana_microt, mirdb
hsa-mir-4677-5p	ulk2	2	diana_microt, mirdb
hsa-mir-4690-5p	eif4b	2	diana_microt, mirdb
hsa-mir-4700-5p	prkcg	2	diana_microt, mirdb
hsa-mir-4710	gsk3b	2	diana_microt, mirdb
hsa-mir-4713-5p	pik3r1	2	diana_microt, mirdb
hsa-mir-4725-3p	braf	2	diana_microt, mirdb
hsa-mir-4726-3p	eif4b	2	diana_microt, mirdb
hsa-mir-4728-5p	fnip1	2	diana_microt, mirdb
hsa-mir-4728-5p	prkca	2	diana_microt, mirdb
hsa-mir-4728-5p	rps6ka2	2	diana_microt, mirdb
hsa-mir-4738-3p	atp6v1a	2	diana_microt, mirdb
hsa-mir-4742-3p	grb10	2	diana_microt, mirdb
hsa-mir-4757-5p	pik3r1	2	diana_microt, mirdb
hsa-mir-4757-5p	prkca	2	diana_microt, mirdb
hsa-mir-4758-3p	ulk1	2	diana_microt, mirdb
hsa-mir-4786-5p	akt3	2	diana_microt, mirdb
hsa-mir-484	wnt2b	2	diana_microt, miranda
hsa-mir-486-3p	wnt5b	2	miranda, mirdb
hsa-mir-486-5p	igf1	2	diana_microt, mirdb
hsa-mir-486-5p	mapkap1	2	diana_microt, miranda
hsa-mir-486-5p	pik3r1	3	diana_microt, mirdb, targetscan
hsa-mir-488-3p	igf1	2	diana_microt, mirdb
hsa-mir-488-3p	rps6ka6	3	diana_microt, mirdb, targetscan
hsa-mir-496	mtor	2	diana_microt, miranda
hsa-mir-499a-5p	fnip1	2	diana_microt, mirdb
hsa-mir-499a-5p	rragb	4	diana_microt, miranda, mirdb, targetscan
hsa-mir-499a-5p	seh1l	3	diana_microt, miranda, mirdb
hsa-mir-5003-3p	atp6v1g1	2	diana_microt, mirdb
hsa-mir-5003-3p	gsk3b	2	diana_microt, mirdb
hsa-mir-5003-3p	tti1	2	diana_microt, mirdb
hsa-mir-500a-3p	fnip2	2	diana_microt, mirdb
hsa-mir-507	rps6kb1	3	diana_microt, miranda, mirdb
hsa-mir-510-5p	fnip1	2	diana_microt, mirdb
hsa-mir-513a-3p	atp6v1g2	2	diana_microt, miranda
hsa-mir-513a-3p	rictor	3	diana_microt, miranda, mirdb
hsa-mir-513a-3p	rps6kb1	2	diana_microt, miranda
hsa-mir-513b-5p	mapkap1	2	diana_microt, miranda
hsa-mir-513c-3p	rictor	2	diana_microt, mirdb
hsa-mir-514a-3p	fzd1	2	diana_microt, miranda
hsa-mir-514a-5p	nras	2	diana_microt, mirdb
hsa-mir-5187-5p	lamtor1	2	diana_microt, mirdb
hsa-mir-5187-5p	wnt7b	2	diana_microt, mirdb
hsa-mir-522-3p	fzd2	2	diana_microt, miranda
hsa-mir-541-3p	akt3	2	diana_microt, miranda
hsa-mir-541-3p	eif4e2	2	diana_microt, miranda
hsa-mir-541-3p	irs1	2	diana_microt, mirdb
hsa-mir-548o-3p	fnip1	2	diana_microt, mirdb
hsa-mir-548o-3p	grb2	2	diana_microt, miranda
hsa-mir-548o-3p	rictor	2	miranda, mirdb
hsa-mir-550a-3p	irs1	3	diana_microt, miranda, mirdb
hsa-mir-574-5p	fnip1	2	diana_microt, miranda
hsa-mir-577	atp6v1g1	2	diana_microt, miranda
hsa-mir-577	fzd1	3	diana_microt, miranda, mirdb
hsa-mir-577	skp2	2	diana_microt, mirdb
hsa-mir-577	ulk2	2	diana_microt, mirdb
hsa-mir-579-3p	atp6v1c2	3	diana_microt, miranda, mirdb
hsa-mir-579-3p	fnip1	3	diana_microt, miranda, mirdb
hsa-mir-579-3p	pik3r1	2	diana_microt, mirdb
hsa-mir-579-3p	prkcb	3	diana_microt, miranda, mirdb
hsa-mir-579-3p	rps6kb1	2	diana_microt, miranda
hsa-mir-589-3p	fnip1	2	diana_microt, mirdb
hsa-mir-589-3p	seh1l	2	diana_microt, miranda
hsa-mir-590-3p	atp6v1a	2	diana_microt, miranda
hsa-mir-590-3p	fnip1	3	diana_microt, miranda, mirdb
hsa-mir-590-3p	igf1	2	diana_microt, mirdb
hsa-mir-590-3p	nras	2	diana_microt, miranda
hsa-mir-590-3p	rictor	2	diana_microt, miranda
hsa-mir-590-3p	rps6kb1	2	diana_microt, miranda
hsa-mir-590-3p	strada	3	diana_microt, miranda, mirdb
hsa-mir-605-5p	lrp5	2	diana_microt, mirdb
hsa-mir-605-5p	rps6kb1	2	diana_microt, miranda
hsa-mir-605-5p	seh1l	2	diana_microt, miranda
hsa-mir-618	dvl2	2	diana_microt, miranda
hsa-mir-655-3p	atp6v1g1	2	diana_microt, miranda
hsa-mir-655-3p	fnip1	3	diana_microt, miranda, mirdb
hsa-mir-655-3p	rps6kb1	2	diana_microt, mirdb
hsa-mir-655-3p	seh1l	2	diana_microt, miranda
hsa-mir-656-3p	akt1	3	diana_microt, miranda, mirdb
hsa-mir-656-3p	cab39l	2	diana_microt, miranda
hsa-mir-656-3p	pik3cb	2	diana_microt, mirdb
hsa-mir-656-3p	pik3r1	2	diana_microt, miranda
hsa-mir-656-3p	prkcb	2	diana_microt, miranda
hsa-mir-656-3p	seh1l	2	diana_microt, miranda
hsa-mir-656-3p	wnt7a	2	diana_microt, miranda
hsa-mir-664a-3p	nras	3	diana_microt, miranda, mirdb
hsa-mir-664a-3p	rps6kb1	2	diana_microt, miranda
hsa-mir-664b-3p	atp6v1c2	2	diana_microt, mirdb
hsa-mir-664b-3p	fnip1	2	diana_microt, mirdb
hsa-mir-664b-3p	pik3r1	2	diana_microt, mirdb
hsa-mir-664b-3p	prkcb	2	diana_microt, mirdb
hsa-mir-765	ikbkb	2	diana_microt, miranda
hsa-mir-765	seh1l	2	diana_microt, mirdb
hsa-mir-767-3p	eif4e2	2	diana_microt, mirdb
hsa-mir-767-3p	mtor	3	diana_microt, miranda, mirdb
hsa-mir-767-3p	wnt2b	2	diana_microt, miranda
hsa-mir-767-5p	fnip2	2	diana_microt, mirdb
hsa-mir-767-5p	rps6kb1	3	diana_microt, miranda, mirdb
hsa-mir-877-3p	atp6v1a	2	diana_microt, mirdb
hsa-mir-877-3p	fzd1	2	diana_microt, miranda
hsa-mir-877-3p	irs1	2	diana_microt, miranda
hsa-mir-877-3p	lamtor1	2	diana_microt, miranda
hsa-mir-877-5p	kras	2	diana_microt, targetscan
hsa-mir-885-5p	wnt5a	2	diana_microt, mirdb
hsa-mir-9-3p	lpin3	2	diana_microt, mirdb
hsa-mir-9-5p	braf	2	miranda, targetscan
hsa-mir-9-5p	ulk2	3	diana_microt, mirdb, targetscan
hsa-mir-934	akt3	2	diana_microt, miranda
hsa-mir-939-5p	tnf	2	diana_microt, mirdb
hsa-mir-940	deptor	2	diana_microt, mirdb
hsa-mir-940	rps6kb1	2	diana_microt, miranda
hsa-mir-96-5p	deptor	4	diana_microt, miranda, mirdb, targetscan
hsa-mir-96-5p	grb2	2	diana_microt, mirdb
hsa-mir-96-5p	irs1	3	diana_microt, mirdb, targetscan
hsa-mir-96-5p	kras	3	diana_microt, mirdb, targetscan
hsa-mir-96-5p	mtor	4	diana_microt, miranda, mirdb, targetscan
hsa-mir-96-5p	rps6ka6	2	mirdb, targetscan

## Sheet: miRNA_RNA validated 
mature_mirna_id	target_symbol	n_databases	databases	validated	n_experiments	experiments	support_type	pubmed_ids
hsa-let-7a-5p	fnip1	4	diana_microt, miranda, mirdb, targetscan	TRUE	2	CLASH, PAR-CLIP//HITS-CLIP//qCLASH	, Functional MTI (Weak), negative	23622248, 22100165,22100165,23592263,24038734,24389009,24389009,24398324,24906430,26061048,26061048,26701625,27150721,27150721,27292025,27292025,27292025,27292025,33406413,34031238,29386283,29386283,29386283,29386283
hsa-let-7a-5p	fnip2	2	diana_microt, targetscan	TRUE	1	PAR-CLIP//HITS-CLIP	negative	22100165,22291592,23313552,24038734,24038734,24038734,24374217,24374217,24374217,24389009,24389009,24906430,26061048,26061048,26061048,27150721,27418678,30455455,30455455,30455455,30455455,30455455,30455455,33406413,33406413
hsa-let-7a-5p	insr	2	diana_microt, mirdb	TRUE	1	HITS-CLIP//PAR-CLIP//qCLASH	negative	23024010,23313552,23313552,23592263,24038734,24038734,24389009,24389009,24389009,24389009,24389009,24389009,24389009,24389009,24389009,24389009,24389009,24389009,24906430,26602609,26701625,26962949,27150721,27150721,27292025,27418678,274186
hsa-let-7a-5p	nras	3	diana_microt, mirdb, targetscan	TRUE	5	, Western blot//Luciferase reporter assay//Microarray//Other, Western blot, Luciferase reporter assay//Microarray, PAR-CLIP//HITS-CLIP//qCLASH	, Functional MTI, negative	15766527, 19110058, 22012620,22012620,22012620,22291592,22291592,22291592,22291592,23313552,23313552,23313552,23313552,23592263,23592263,23592263,24038734,24038734,24389009,24389009,24389009,24389009,24389009,24906430,24906430,26061048,26061048,26061048,267016
hsa-let-7a-5p	rictor	4	diana_microt, miranda, mirdb, targetscan	TRUE	1	PAR-CLIP//HITS-CLIP	negative	22012620,22012620,22100165,22100165,22291592,22291592,22291592,22927820,23313552,23313552,23313552,23313552,23313552,23313552,23592263,23592263,24374217,24389009,24389009,24389009,24389009,24389009,24389009,24389009,24389009,24389009,243890
hsa-let-7a-5p	rps6kb2	2	diana_microt, miranda	TRUE	1	PAR-CLIP//HITS-CLIP//qCLASH	negative	23592263,23592263,23592263,24038734,24906430,24906430,24906430,24906430,24906430,26061048,26701625,27150721,27150721,27150721,27150721,27292025,27292025,27292025,27292025,27418678,33406413,33406413,34031238,34031238,35269913,29386283,293862
hsa-let-7a-5p	tsc1	2	diana_microt, targetscan	TRUE	1	PAR-CLIP//HITS-CLIP	negative	22100165,22291592,23313552,24038734,24038734,24038734,24374217,24389009,24389009,24389009,24389009,24389009,24389009,24389009,24389009,24906430,24906430,24906430,24906430,26061048,27150721,27150721,27150721,27292025,27292025,27292025,274186
hsa-let-7a-5p	wnt9a	2	diana_microt, targetscan	TRUE	1	PAR-CLIP//HITS-CLIP	negative	21572407,23024010,24906430,24906430,26701625,27150721,27292025,33406413,35269913
hsa-let-7c-5p	fnip1	4	diana_microt, miranda, mirdb, targetscan	TRUE	1	PAR-CLIP//HITS-CLIP	negative	22100165,22100165,23592263,24038734,24389009,24398324,24906430,26061048,26701625,27150721,27150721,27292025,33406413,34031238
hsa-let-7c-5p	fnip2	2	diana_microt, targetscan	TRUE	1	PAR-CLIP//HITS-CLIP	negative	22100165,23313552,23592263,24038734,24038734,24038734,24374217,24374217,24389009,24668909,24906430,26061048,26061048,27150721,27418678,30455455,30455455,30455455,30455455,30455455,30455455,33406413,33406413
hsa-let-7c-5p	insr	2	diana_microt, mirdb	TRUE	1	HITS-CLIP//PAR-CLIP	negative	23313552,23313552,23592263,24038734,24038734,24389009,24389009,24389009,24389009,24906430,24906430,26602609,26701625,26962949,27150721,27292025,27418678,27418678,30455455,30455455,30455455,30455455,33406413,33406413,33406413,35269913
hsa-let-7c-5p	nras	3	diana_microt, mirdb, targetscan	TRUE	3	Microarray//Northern blot//qRT-PCR//Western blot//Other, Microarray//Northern blot//qRT-PCR//Western blot, PAR-CLIP//HITS-CLIP//RNA-Seq	, Functional MTI, negative	15766527, 22291592,22291592,22291592,22291592,23313552,23313552,23592263,23592263,23592263,24906430,26061048,26061048,26701625,26701625,27150721,27150721,27292025,30455455,30455455,30455455,30670076
hsa-let-7c-5p	rictor	4	diana_microt, miranda, mirdb, targetscan	TRUE	2	Luciferase reporter assay, PAR-CLIP//HITS-CLIP	, Functional MTI, negative	25311506, 22100165,22100165,22291592,22291592,22291592,22291592,22291592,23313552,23592263,23592263,24374217,24389009,24389009,24389009,24668909,24668909,24906430,26061048,26701625,26701625,27150721,27292025,30455455,33406413
hsa-let-7c-5p	rps6kb2	2	diana_microt, miranda	TRUE	1	PAR-CLIP//HITS-CLIP//qCLASH//RNA-Seq	negative	23592263,23592263,23592263,24038734,24906430,24906430,24906430,24906430,24906430,26061048,26701625,26701625,27150721,27150721,27150721,27150721,27292025,27292025,27292025,27292025,27418678,33406413,34031238,34031238,29386283,30670076
hsa-let-7c-5p	tsc1	2	diana_microt, targetscan	TRUE	1	PAR-CLIP//HITS-CLIP	negative	22291592,23313552,23592263,24038734,24038734,24374217,24389009,24389009,24389009,24389009,24906430,24906430,24906430,26061048,27150721,27150721,27292025,27292025,27418678,30455455,30455455,30455455,33406413,33406413,35269913
hsa-let-7c-5p	wnt9a	2	diana_microt, targetscan	TRUE	2	ELISA//Immunofluorescence//Immunoprecipitaion (IP)//Luciferase reporter assay//qRT-PCR//Western blotting, PAR-CLIP//HITS-CLIP	, negative	33982124, 21572407,23024010,24906430,24906430,26701625,27150721,27292025,27292025,33406413,35269913
hsa-let-7f-5p	fnip1	3	miranda, mirdb, targetscan	TRUE	1	PAR-CLIP//HITS-CLIP//qCLASH	negative	22100165,22100165,23313552,23592263,24038734,24389009,24398324,26061048,26061048,26701625,27150721,27292025,27292025,27292025,27292025,33406413,34031238,29386283,29386283
hsa-let-7f-5p	fnip2	2	diana_microt, targetscan	TRUE	1	PAR-CLIP//HITS-CLIP	negative	22291592,23313552,24038734,24038734,24038734,24374217,24389009,24906430,26061048,26061048,27150721,27418678,30455455,30455455,30455455,30455455,30455455,33406413,33406413
hsa-let-7f-5p	insr	2	diana_microt, mirdb	TRUE	1	HITS-CLIP//PAR-CLIP	negative	26061048,26701625,34031238
hsa-let-7f-5p	nras	3	diana_microt, mirdb, targetscan	TRUE	1	PAR-CLIP//HITS-CLIP//qCLASH	negative	22012620,22291592,22291592,22291592,22291592,23313552,23592263,23592263,24038734,24038734,24389009,24389009,24906430,24906430,26061048,26701625,27150721,27150721,27150721,27150721,27292025,30455455,30455455,30455455,33406413,35269913,293862
hsa-let-7f-5p	rictor	3	diana_microt, miranda, mirdb	TRUE	1	PAR-CLIP//HITS-CLIP//qCLASH	negative	22100165,22100165,22100165,22291592,22291592,22291592,22291592,23313552,23313552,23313552,23592263,24374217,24389009,24389009,24389009,24668909,24668909,24668909,24906430,24906430,26061048,26061048,26701625,30455455,33406413,29386283,293862
hsa-let-7f-5p	rps6kb2	2	diana_microt, miranda	TRUE	1	PAR-CLIP//HITS-CLIP//qCLASH	negative	23592263,23592263,23592263,24038734,24906430,24906430,24906430,26061048,26701625,27150721,27150721,27150721,27150721,27292025,27292025,27292025,27292025,27418678,33406413,34031238,35269913,35269913,29386283,29386283,29386283,29386283,293862
hsa-let-7f-5p	tsc1	2	diana_microt, targetscan	TRUE	1	HITS-CLIP//PAR-CLIP	negative	23313552,24038734,24038734,24374217,24389009,24389009,24389009,24389009,24906430,24906430,24906430,24906430,26061048,27150721,27150721,27292025,27292025,27418678,30455455,30455455,33406413,33406413,35269913
hsa-let-7f-5p	wnt9a	2	diana_microt, targetscan	TRUE	1	PAR-CLIP//HITS-CLIP	negative	21572407,24906430,24906430,26701625,27150721,27292025,33406413
hsa-mir-103a-3p	wnt3a	3	diana_microt, miranda, targetscan	TRUE	2	Sequencing, HITS-CLIP	, Functional MTI (Weak), negative	20371350, 24906430,27150721,27150721,33406413
hsa-mir-105-5p	kras	2	diana_microt, miranda	TRUE	1	HITS-CLIP	negative	24389009
hsa-mir-106a-5p	lamtor1	2	diana_microt, miranda	TRUE	1	PAR-CLIP	, Functional MTI (Weak), negative	23446348, 20371350, 24398324, 21572407,22100165,23446348,24668909,27292025,27292025,31101765
hsa-mir-106a-5p	rragd	3	diana_microt, miranda, mirdb	TRUE	2	PAR-CLIP, PAR-CLIP//HITS-CLIP	, Functional MTI (Weak), negative	23446348, 20371350, 22012620,22100165,23446348,23824327,23824327,24374217,24389009,24389009,24389009,24389009,24668909,30455455,30455455,30455455,34031238
hsa-mir-106a-5p	ulk1	2	diana_microt, mirdb	TRUE	2	PAR-CLIP//HITS-CLIP, Luciferase reporter assay//qRT-PCR//Western blot	, Functional MTI, Functional MTI (Weak), negative	27372519, 21572407, 20371350,21572407,22100165,22291592,22291592,22291592,22291592,23313552,23313552,23446348,24668909,24906430,27292025,31101765
hsa-mir-106b-5p	rragd	3	diana_microt, miranda, mirdb	TRUE	2	PAR-CLIP, PAR-CLIP//HITS-CLIP	, Functional MTI (Weak), negative	23446348, 20371350, 22012620,22100165,22927820,23446348,23824327,23824327,24374217,24389009,24389009,24389009,24389009,24668909,26701625,26962949,27418678,30455455,30455455,30455455,34031238,35269913
hsa-mir-106b-5p	ulk1	2	diana_microt, mirdb	TRUE	2	PAR-CLIP//HITS-CLIP, PAR-CLIP//HITS-CLIP//Chimeric fragments	, Functional MTI (Weak), negative	21572407, 20371350,21572407,22100165,22100165,22100165,22100165,22291592,22291592,22291592,22291592,22927820,23313552,23313552,23446348,23446348,24038734,24668909,24668909,24906430,26701625,26701625,27150721,27150721,27292025,27292025,27292025,272920
hsa-mir-1276	rps6kb1	3	diana_microt, miranda, mirdb	TRUE	1	HITS-CLIP	negative	27150721
hsa-mir-17-5p	akt3	2	diana_microt, miranda	TRUE	1	PAR-CLIP//HITS-CLIP	negative	21572407,22100165,22291592,22291592,22291592,22291592,22291592,22291592,23446348,23592263,24038734,24374217,24668909,26701625,27418678
hsa-mir-17-5p	rragd	2	miranda, mirdb	TRUE	2	PAR-CLIP, PAR-CLIP//HITS-CLIP//Chimeric fragments	, Functional MTI (Weak), negative	20371350, 23446348, 22012620,22100165,22927820,23446348,23824327,23824327,24374217,24389009,24389009,24389009,24389009,24668909,26962949,27418678,30455455,30455455,30455455,34031238,35269913,24857550
hsa-mir-17-5p	ulk1	2	diana_microt, mirdb	TRUE	2	PAR-CLIP//HITS-CLIP, PAR-CLIP//HITS-CLIP//qCLASH	, Functional MTI (Weak), negative	21572407, 20371350,21572407,22100165,22100165,22100165,22291592,22291592,22291592,22291592,22927820,23313552,23446348,23446348,24389009,24668909,24668909,26701625,27150721,27150721,27292025,27292025,27292025,31101765,29386283,29386283,33956915
hsa-mir-181a-5p	akt3	3	diana_microt, miranda, mirdb	TRUE	1	PAR-CLIP	negative	22291592
hsa-mir-181a-5p	ddit4	3	diana_microt, miranda, targetscan	TRUE	4	Immunoblot//Luciferase reporter assay//qRT-PCR//Other//PAR-CLIP, Immunoblot//Luciferase reporter assay//qRT-PCR, PAR-CLIP, PAR-CLIP//HITS-CLIP//qCLASH//Luciferase Reporter Assay	, Functional MTI, Functional MTI (Weak), negative	21274007, 24038734, 21572407, 21572407,22100165,22291592,22473208,22927820,23313552,23313552,23592263,23592263,24038734,24038734,24038734,24038734,24668909,24668909,24906430,24906430,26061048,26061048,26061048,26701625,27150721,27150721,27292025,27292025,31101765,334064
hsa-mir-181a-5p	grb10	3	diana_microt, miranda, mirdb	TRUE	1	HITS-CLIP	negative	23824327,24389009,24906430,27150721,34031238,35269913
hsa-mir-181a-5p	rps6kb1	3	diana_microt, miranda, mirdb	TRUE	1	HITS-CLIP//PAR-CLIP//qCLASH	negative	24389009,24389009,24389009,24906430,24906430,24906430,27150721,27150721,27150721,27150721,27150721,27292025,34031238,35269913,33956915
hsa-mir-182-5p	grb2	2	diana_microt, mirdb	TRUE	1	PAR-CLIP	negative	22100165,22100165,23592263,24668909,24668909,26701625,26701625,26701625,27292025,27292025
hsa-mir-183-5p	irs1	3	diana_microt, miranda, mirdb	TRUE	1	PAR-CLIP//HITS-CLIP	negative	22012620,23313552,24389009,24906430,25768906,26061048,26061048,26701625,26701625,26701625,26701625,26701625,26962949,27292025,27292025,27292025,35269913
hsa-mir-183-5p	nras	2	diana_microt, miranda	TRUE	1	PAR-CLIP//HITS-CLIP	negative	21572407,22100165,22100165,22291592,23592263,24374217,24389009,24389009,24398324,24668909,24668909,24906430,26061048,26701625,26701625,27150721,27150721,27150721,27150721,27150721,27292025,27292025,35269913
hsa-mir-200a-5p	fzd1	2	diana_microt, miranda	TRUE	1	HITS-CLIP	negative	26061048,26061048
hsa-mir-200a-5p	sgk1	2	miranda, mirdb	TRUE	1	HITS-CLIP	negative	26061048
hsa-mir-200b-3p	ikbkb	2	diana_microt, miranda	TRUE	2	Luciferase reporter assay//qRT-PCR//Western blot, HITS-CLIP//qCLASH	Functional MTI, negative	26433127, 24389009,33956915
hsa-mir-200b-3p	rps6kb1	2	diana_microt, mirdb	TRUE	2	Flow cytometry, HITS-CLIP//qCLASH//RNA-Seq	, negative	32435616, 27150721,27150721,33956915,33956915,30670076
hsa-mir-222-3p	fnip2	2	diana_microt, mirdb	TRUE	1	PAR-CLIP//HITS-CLIP	negative	22291592,23592263,24038734,24374217,24906430,26061048,26061048,27150721,27418678,30455455
hsa-mir-222-3p	grb10	2	diana_microt, mirdb	TRUE	3	CLASH, Luciferase reporter assay, HITS-CLIP	, Functional MTI, Functional MTI (Weak), negative	23622248, 26236014, 24038734,26061048,30455455
hsa-mir-222-3p	pik3r1	3	diana_microt, mirdb, targetscan	TRUE	1	HITS-CLIP//PAR-CLIP	negative	24389009,26701625,27150721,27150721,27292025
hsa-mir-30a-5p	ddit4	4	diana_microt, miranda, mirdb, targetscan	TRUE	1	PAR-CLIP//HITS-CLIP//qCLASH//Microarrays	negative	21572407,22291592,22927820,22927820,23313552,23592263,24038734,24038734,24038734,24374217,24906430,24906430,26061048,26602609,26962949,27150721,33406413,29386283,18668040
hsa-mir-30a-5p	fnip2	2	diana_microt, mirdb	TRUE	1	PAR-CLIP//HITS-CLIP	negative	22012620,22100165,22291592,24668909,26061048,26061048,26061048
hsa-mir-30a-5p	grb10	2	diana_microt, miranda	TRUE	1	HITS-CLIP	negative	24389009,24389009,24389009,26061048
hsa-mir-30a-5p	irs1	2	diana_microt, mirdb	TRUE	1	PAR-CLIP//HITS-CLIP	negative	23592263,24906430,24906430,26061048,26061048,27150721,27150721,27150721,27150721,27292025,30455455
hsa-mir-30a-5p	seh1l	2	diana_microt, miranda	TRUE	1	PAR-CLIP//HITS-CLIP	negative	22100165,23313552,24906430,24906430,26061048,26701625,27150721
hsa-mir-30a-5p	skp2	2	diana_microt, mirdb	TRUE	1	Luciferase reporter assay//Microarray//qRT-PCR	Functional MTI	25810374
hsa-mir-32-5p	fnip1	4	diana_microt, miranda, mirdb, targetscan	TRUE	2	PAR-CLIP, PAR-CLIP//HITS-CLIP//qCLASH	, Functional MTI (Weak), negative	21572407, 20371350,21572407,22012620,22100165,22100165,22100165,22291592,22473208,22927820,23024010,23313552,23313552,23313552,23313552,23446348,23592263,23824327,23824327,23824327,24389009,24389009,24398324,24668909,24668909,24906430,24906430,260610
hsa-mir-32-5p	fnip2	2	diana_microt, mirdb	TRUE	1	PAR-CLIP//HITS-CLIP	negative	22100165,23824327,23824327,24389009,24389009,24906430,24906430,26061048,30455455,30455455,30455455,31101765,35269913
hsa-mir-32-5p	fzd10	3	diana_microt, mirdb, targetscan	TRUE	1	HITS-CLIP	negative	23313552
hsa-mir-32-5p	pik3cb	3	diana_microt, mirdb, targetscan	TRUE	1	HITS-CLIP	negative	26061048,27150721
hsa-mir-330-3p	tbc1d7	2	miranda, mirdb	TRUE	1	HITS-CLIP	negative	26061048
hsa-mir-486-5p	mapkap1	2	diana_microt, miranda	TRUE	1	HITS-CLIP//PAR-CLIP	negative	24389009,26701625,27150721,27292025
hsa-mir-486-5p	pik3r1	3	diana_microt, mirdb, targetscan	TRUE	2	Luciferase reporter assay//Next Generation Sequencing (NGS)//qRT-PCR//Western blot, HITS-CLIP	Functional MTI, negative	25475121, 27150721,27418678
hsa-mir-577	atp6v1g1	2	diana_microt, miranda	TRUE	1	PAR-CLIP	, Functional MTI (Weak)	22291592, 22100165
hsa-mir-577	fzd1	3	diana_microt, miranda, mirdb	TRUE	1	HITS-CLIP	negative	26061048

## Sheet: mTOR miRNA-mRNA in HGSOC
source	target	sig	regulation	databases
hsa-let-7a-5p	fnip1	Upregulated	Downregulated	diana_microt, miranda, mirdb, targetscan
hsa-let-7a-5p	fnip2	Upregulated	Downregulated	diana_microt, targetscan
hsa-let-7a-5p	insr	Upregulated	Downregulated	diana_microt, mirdb
hsa-let-7a-5p	rictor	Upregulated	Downregulated	diana_microt, miranda, mirdb, targetscan
hsa-let-7a-5p	tsc1	Upregulated	Downregulated	diana_microt, targetscan
hsa-let-7a-5p	wnt9a	Upregulated	Downregulated	diana_microt, targetscan
hsa-let-7c-5p	fnip1	Upregulated	Downregulated	diana_microt, miranda, mirdb, targetscan
hsa-let-7c-5p	fnip2	Upregulated	Downregulated	diana_microt, targetscan
hsa-let-7c-5p	insr	Upregulated	Downregulated	diana_microt, mirdb
hsa-let-7c-5p	rictor	Upregulated	Downregulated	diana_microt, miranda, mirdb, targetscan
hsa-let-7c-5p	tsc1	Upregulated	Downregulated	diana_microt, targetscan
hsa-let-7c-5p	wnt9a	Upregulated	Downregulated	diana_microt, targetscan
hsa-let-7f-5p	fnip1	Upregulated	Downregulated	miranda, mirdb, targetscan
hsa-let-7f-5p	fnip2	Upregulated	Downregulated	diana_microt, targetscan
hsa-let-7f-5p	insr	Upregulated	Downregulated	diana_microt, mirdb
hsa-let-7f-5p	rictor	Upregulated	Downregulated	diana_microt, miranda, mirdb
hsa-let-7f-5p	tsc1	Upregulated	Downregulated	diana_microt, targetscan
hsa-let-7f-5p	wnt9a	Upregulated	Downregulated	diana_microt, targetscan
hsa-mir-106a-5p	ulk1	Upregulated	Downregulated	diana_microt, mirdb
hsa-mir-106b-5p	ulk1	Upregulated	Downregulated	diana_microt, mirdb
hsa-mir-1276	rps6kb1	Upregulated	Downregulated	diana_microt, miranda, mirdb
hsa-mir-17-5p	akt3	Upregulated	Downregulated	diana_microt, miranda
hsa-mir-17-5p	ulk1	Upregulated	Downregulated	diana_microt, mirdb
hsa-mir-181a-5p	akt3	Upregulated	Downregulated	diana_microt, miranda, mirdb
hsa-mir-181a-5p	ddit4	Upregulated	Downregulated	diana_microt, miranda, targetscan
hsa-mir-181a-5p	grb10	Upregulated	Downregulated	diana_microt, miranda, mirdb
hsa-mir-181a-5p	rps6kb1	Upregulated	Downregulated	diana_microt, miranda, mirdb
hsa-mir-183-5p	irs1	Upregulated	Downregulated	diana_microt, miranda, mirdb
hsa-mir-200a-5p	fzd1	Upregulated	Downregulated	diana_microt, miranda
hsa-mir-200a-5p	sgk1	Upregulated	Downregulated	miranda, mirdb
hsa-mir-200b-3p	ikbkb	Upregulated	Downregulated	diana_microt, miranda
hsa-mir-200b-3p	rps6kb1	Upregulated	Downregulated	diana_microt, mirdb
hsa-mir-222-3p	fnip2	Upregulated	Downregulated	diana_microt, mirdb
hsa-mir-222-3p	grb10	Upregulated	Downregulated	diana_microt, mirdb
hsa-mir-222-3p	pik3r1	Upregulated	Downregulated	diana_microt, mirdb, targetscan
hsa-mir-30a-5p	ddit4	Upregulated	Downregulated	diana_microt, miranda, mirdb, targetscan
hsa-mir-30a-5p	fnip2	Upregulated	Downregulated	diana_microt, mirdb
hsa-mir-30a-5p	grb10	Upregulated	Downregulated	diana_microt, miranda
hsa-mir-30a-5p	irs1	Upregulated	Downregulated	diana_microt, mirdb
hsa-mir-32-5p	fnip1	Upregulated	Downregulated	diana_microt, miranda, mirdb, targetscan
hsa-mir-32-5p	fnip2	Upregulated	Downregulated	diana_microt, mirdb
hsa-mir-486-5p	pik3r1	Upregulated	Downregulated	diana_microt, mirdb, targetscan
hsa-mir-577	fzd1	Upregulated	Downregulated	diana_microt, miranda, mirdb

## Sheet: mTOR-cancer miRNA-RNA   
Mature_mirna_id	Target_gene_symbol	n_databases	databases	validated	n_experiments	experiments	KEGG_miRNA_EOC
hsa-let-7a-5p	FNIP1	4	diana_microt, miranda, mirdb, targetscan	TRUE	2	CLASH, PAR-CLIP//HITS-CLIP//qCLASH	Included
hsa-let-7a-5p	FNIP2	2	diana_microt, targetscan	TRUE	1	PAR-CLIP//HITS-CLIP	Included
hsa-let-7a-5p	INSR	2	diana_microt, mirdb	TRUE	1	HITS-CLIP//PAR-CLIP//qCLASH	Included
hsa-let-7a-5p	RICTOR	4	diana_microt, miranda, mirdb, targetscan	TRUE	1	PAR-CLIP//HITS-CLIP	Included
hsa-let-7a-5p	TSC1	2	diana_microt, targetscan	TRUE	1	PAR-CLIP//HITS-CLIP	Included
hsa-let-7a-5p	WNT9A	2	diana_microt, targetscan	TRUE	1	PAR-CLIP//HITS-CLIP	Included
hsa-let-7c-5p	FNIP1	4	diana_microt, miranda, mirdb, targetscan	TRUE	1	PAR-CLIP//HITS-CLIP	Included
hsa-let-7c-5p	FNIP2	2	diana_microt, targetscan	TRUE	1	PAR-CLIP//HITS-CLIP	Included
hsa-let-7c-5p	INSR	2	diana_microt, mirdb	TRUE	1	HITS-CLIP//PAR-CLIP	Included
hsa-let-7c-5p	RICTOR	4	diana_microt, miranda, mirdb, targetscan	TRUE	2	Luciferase reporter assay, PAR-CLIP//HITS-CLIP	Included
hsa-let-7c-5p	TSC1	2	diana_microt, targetscan	TRUE	1	PAR-CLIP//HITS-CLIP	Included
hsa-let-7c-5p	WNT9A	2	diana_microt, targetscan	TRUE	2	ELISA//Immunofluorescence//Immunoprecipitaion (IP)//Luciferase reporter assay//qRT-PCR//Western blotting, PAR-CLIP//HITS-CLIP	Included
hsa-let-7f-5p	FNIP1	3	miranda, mirdb, targetscan	TRUE	1	PAR-CLIP//HITS-CLIP//qCLASH	Included
hsa-let-7f-5p	FNIP2	2	diana_microt, targetscan	TRUE	1	PAR-CLIP//HITS-CLIP	Included
hsa-let-7f-5p	INSR	2	diana_microt, mirdb	TRUE	1	HITS-CLIP//PAR-CLIP	Included
hsa-let-7f-5p	RICTOR	3	diana_microt, miranda, mirdb	TRUE	1	PAR-CLIP//HITS-CLIP//qCLASH	Included
hsa-let-7f-5p	TSC1	2	diana_microt, targetscan	TRUE	1	HITS-CLIP//PAR-CLIP	Included
hsa-let-7f-5p	WNT9A	2	diana_microt, targetscan	TRUE	1	PAR-CLIP//HITS-CLIP	Included

## Sheet: Degree centrality (miRNA)
Name	Degree Centerality Scors
hsa-let-7a-5p	6
hsa-let-7c-5p	6
hsa-let-7f-5p	6
hsa-mir-181a-5p	4
hsa-mir-30a-5p	4
hsa-mir-222-3p	3
hsa-mir-17-5p	2
hsa-mir-200a-5p	2
hsa-mir-200b-3p	2
hsa-mir-32-5p	2
hsa-mir-106a-5p	1
hsa-mir-106b-5p	1
hsa-mir-1276	1
hsa-mir-183-5p	1
hsa-mir-486-5p	1
hsa-mir-577	1

## Sheet: Degree centrality (genes)
Name	Degree Centerality Scors
fnip2	6
fnip1	4
grb10	3
insr	3
rictor	3
rps6kb1	3
tsc1	3
ulk1	3
wnt9a	3
akt3	2
ddit4	2
fzd1	2
irs1	2
pik3r1	2
ikbkb	1
sgk1	1
