# Supplementary material for: Integrative In Silico mRNA–miRNA Profiling of mTOR Pathway Dysregulation in High-Grade Serous Ovarian Carcinoma
Source: Cancers (Basel). 2026 Mar 7;18(5):866. doi: 10.3390/cancers18050866 (PMC12984994; doi:10.3390/cancers18050866)
Supplement: Supplementary file 1 [file cancers-18-00866-s001.zip › Supplementary_table_S4.xlsx]

## Sheet: Gene expression matrix
Ge	TCGA-04-1514-01	TCGA-04-1530-01	TCGA-04-1542-01	TCGA-13-A5FT-01	TCGA-23-1021-01	TCGA-23-1022-01	TCGA-23-1024-01	TCGA-23-1026-01	TCGA-23-1027-01	TCGA-23-1028-01	TCGA-23-1029-01	TCGA-23-1030-01	TCGA-23-1032-01	TCGA-23-1107-01	TCGA-23-1109-01	TCGA-23-1110-01	TCGA-23-1111-01	TCGA-23-1113-01	TCGA-23-1114-01	TCGA-23-1116-01	TCGA-23-1118-01	TCGA-23-1119-01	TCGA-23-1120-01	TCGA-23-1122-01	TCGA-23-1123-01	TCGA-23-1809-01	TCGA-23-2077-01	TCGA-23-2078-01	TCGA-23-2081-01	TCGA-23-2084-01	TCGA-24-1425-01	TCGA-24-1469-01	TCGA-24-1470-01	TCGA-24-1471-01	TCGA-24-1474-01	TCGA-24-1549-01	TCGA-24-1550-01	TCGA-24-1551-01	TCGA-24-1552-01	TCGA-24-1553-01	TCGA-24-1555-01	TCGA-24-1562-01	TCGA-24-1563-01	TCGA-24-1564-01	TCGA-24-1565-01	TCGA-24-1603-01	TCGA-24-1604-01	TCGA-24-1616-01	TCGA-25-1312-01
CTD-2588J6.1	1.4031	0	0	0	1.2093	0	0	0	0.8188	0	0	0	0	0	0	0	0.7542	0	1.5704	0	0	0	0	0	0.5915	0.6481	0	0.6915	0	1.2452	0.8367	0	0	0	0	0	0.6712	0	0	0	0	0	0	0	0	0	1.127	0	0
RP11-433M22.1	0	0	0	0	0	0	0	0	0	0	0	0	1.1147	0	0	0	0	0	0	0	0	0	0	0	0	0	0	0	0	0	0	0	0	0	0	2.2207	0	0	0	0	0	0	0	0	0	0	0	0	0
CTD-2588J6.2	0	0	0	0	0	0	0	0	0	0	0	0	0	0	0	0	0	0	0	0	0	0	0	0	0	0	0	0	0	0	0	0	0	0	0	0	0	0	0	0	0	0	0	0	0	0	0	0	0
RP3-415N12.1	1.068	1.2622	0	2.0052	0	0	0	0	0	0	2.2544	0	0	1.3943	0.8612	3.9369	1.9057	1.1915	2.0986	0	1.9245	0	0.7314	2.9303	0	0.6481	0.7609	2.2296	1.4518	0.5428	2.0511	1.3031	2.1649	0.6653	0.6527	0	1.1276	1.4937	0	0	0	1.108	0.84	0	1.7029	0	1.127	0	0
RP11-16E12.2	2.2743	5.8315	2.5337	4.2545	0	1.4325	3.2693	2.9057	0.8188	7.6352	4.3565	2.7745	3.5702	3.8104	1.3967	1.6064	4.1834	3.1215	2.4844	1.1266	2.5009	6.1523	2.7953	3.7637	4.0182	0.6481	3.4228	4.8105	2.7312	0	3.1473	5.2912	5.5966	0	1.4416	1.5012	4.9083	2.879	0	5.291	2.4361	5.5961	4.0704	2.0609	2.4624	1.369	3.8696	5.13	3.3743
RP11-433M22.2	2.2743	1.2622	2.5337	3.3282	5.2875	5.3249	1.5119	0	2.5767	4.0757	6.0248	2.7745	2.6868	1.3943	0	0	0	1.835	2.4844	0	4.6029	2.7247	2.4909	3.3606	3.1872	1.7086	0.7609	2.838	1.6641	1.7155	0	3.4948	3.6029	3.2911	2.3233	1.1508	0.6712	0.9321	2.7941	1.4941	3.6741	4.0019	1.3674	0	4.849	4.1606	1.752	1.8079	2.6113
PSMA2P3	0	0	0	0	0	0	0	0	0.4668	0	0	0	0	1.3943	0	0	0	0	2.0986	0	0	0	0.7314	0.7332	0.5915	0	0	0.6915	0.5198	0	0	0	0	0	0	0	0.6712	0.9321	0	0	0	0.6578	0	0	2.0027	0	0	0	0
RP11-181G12.4	0	1.2622	1.1359	0.8103	0	0	0	0	0	0	1.1745	0.9809	0	0	0	0	0	0	0	0	0.9501	1.2645	0	1.5786	0.5915	1.4337	0.7609	0.6915	0	0	0	1.3031	1.6279	1.4635	0	0	0.6712	0	0.8007	0	0	0	0	0.7088	0	0	0	0	1.4349
RP11-181G12.2	5.7597	7.2877	5.3406	7.5596	4.6219	5.0195	5.5255	7.2761	4.1543	4.0757	6.183	6.0496	5.8315	5.491	6.3832	5.8644	6.5072	6.5459	6.4323	3.018	6.2036	5.381	6.0378	6.6102	5.8519	6.1903	5.5064	6.2717	6.6426	5.14	5.9245	7.3503	7.0369	6.1201	5.7603	5.9547	6.5818	5.2905	4.493	5.335	6.1616	6.0506	5.4483	5.9959	5.596	6.1533	5.7467	5.4436	6.3711
AC007272.3	0	0.2914	2.1496	0	2.6884	0	0	0	0	0	1.7309	0	0.2084	0	0	0.8785	1.544	1.1915	0	0	3.3021	0	1.5787	0.5495	0	0	1.1656	1.2681	0.9604	0.162	0	0	0	0	0	0	0.5997	0.0387	0.4316	0	2.1007	0.9701	0	0.4521	0	1.1634	1.9262	1.1639	0.4413
OR10V3P	0	1.9249	0	0.8103	0	0	0	0	0	0	0	0	0	0	1.7864	0	0	0	0.7282	0	0	0	0	0.7332	0	0	0	0	0.9013	0	0.8367	0	0	0	0	0	0	0	0.8007	0	0	0	0	0	0	0.6113	0	0	0
IGHV7-34-1	0	0	0	0	0	0	0	0	0	0	0	0	0	0	0	0	0	0	0	0	0	0	0	0	0	0	0	0	0	0	0	0	0	0	0	0	0	0	0	0	0	0	0	0	0	0	0	0	0
CPHL1P	0.6306	2.7212	2.8049	3.6211	0	0	0.6936	2.4953	1.7189	0.9508	2.0506	0.9809	0.8294	2.0899	1.3967	3.9369	3.0966	2.6172	1.8585	1.1266	2.7208	1.9279	2.4909	2.9303	4.376	0	1.9178	2.0268	2.1605	1.2452	1.3629	0	3.1153	1.4635	1.7173	2.3982	2.6626	0	0	1.1448	0.5755	1.7272	0	0.7088	1.3241	1.0393	1.4731	1.3224	1.4349
CTD-2333K2.1	0	0	0	0	0	0	0	0	0	0	0	0	0	0	0	0	0	0	0	0	0	0	0	0	0	0	0	1.157	0	0	0	0	0	0	0	0	0	0	0	0	0	0	0	0	0	0	0	0	0
AC016683.5	1.6749	1.2622	0	0.8103	0	0	0	0	0	0	1.5289	0	0	2.5573	0	0	1.6136	0	0	0	0	0	1.2143	0.7332	1.5979	0	0.7609	2.4074	1.8492	0.5428	1.7476	4.3794	3.3305	0.6653	0.6527	0	0	1.4937	0	0.6831	0	1.4506	0	1.823	1.3241	1.0393	1.127	0.5853	0.8889
RP11-654A16.3	0.6306	0	0	1.7052	0	0.8872	0	0	1.3379	0	1.1745	0	0	0	0	0	1.9057	0	0.7282	1.7514	0	0	1.2143	0	0	0	0	2.5656	0	0.5428	1.7644	0	2.3733	0	0	0.7035	1.1353	0.9321	0	0	0	1.9593	0	0.7088	0	0	0	0	0.8889
RP1-20N18.4	0	0	0	0.8103	0	0	0	0	0	0	0	0	0	0	0	0	0	0	0	0	0	0	0	0	0	0	0	0	0	0	0	0	0	0	0	0	0	0	0	0	0	0	0	0	0	0	0	0	0
TCOF1	12.2845	12.2492	11.7378	12.8411	11.5625	10.5586	12.2914	11.3064	11.9726	11.1796	12.0942	12.0152	11.6274	11.389	11.0442	11.4547	11.7793	10.8887	11.4101	11.0002	12.3523	11.3349	11.7709	11.7931	11.6573	11.9447	10.7599	12.9114	11.5454	12.2302	12.3819	11.7646	12.23	11.9811	12.1307	11.7721	12.1256	12.2721	10.987	11.3498	11.7546	11.5942	11.407	10.9811	12.1413	11.4854	12.1537	12.4063	11.5606
NSRP1	10.0381	10.6	10.4498	10.4243	10.1197	8.6109	8.9968	9.4056	8.9149	10.1397	9.7101	11.0921	9.1747	8.553	9.5534	8.643	10.3933	9.0286	10.0517	9.3221	10.6349	9.8492	10.4959	10.0059	9.9589	9.9937	9.7012	9.9422	9.9515	9.529	10.2265	10.3466	10.1919	10.9773	11.1861	9.3544	9.4317	9.8396	9.5867	10.0923	9.2615	9.8593	9.4838	9.538	11.1988	10.2456	10.0898	9.537	9.2323
RP5-1000K24.2	4.8831	4.1524	3.9422	3.5299	2.6437	3.8673	5.3834	3.0741	3.3991	3.9935	4.4835	3.4245	8.5572	1.3943	5.6199	3.9369	4.5645	4.0362	5.1881	2.5195	4.4266	4.714	4.6683	5.1472	4.4447	3.6903	4.1989	4.2817	5.3997	4.4301	5.1532	5.2361	5.5756	3.4543	4.271	3.8505	5.3881	3.4579	4.2891	4.8203	3.9732	3.8939	4.6719	4.2781	4.1932	5.0293	4.318	3.5856	3.2506
RP11-285A1.1	2.1008	2.7212	2.5337	0.8103	2.3036	1.8274	0.6936	0	0	1.9257	2.2544	1.5594	1.736	0	1.7864	3.1985	1.9057	0	0.7282	1.1266	0.9501	1.2645	3.0465	2.6549	2.6011	1.9395	1.6247	2.0268	2.4164	1.7155	1.7476	1.6787	3.9667	0.6653	1.4416	0.6872	0	3.9569	0	3.2446	1.787	1.7272	1.3674	1.5378	2.2508	1.369	2.363	0	0.8889
SPPL3	12.5416	12.0726	11.475	12.6381	11.1418	11.2678	11.7154	10.7183	10.9158	10.8737	12.2931	11.5786	12.0523	10.9464	11.6388	11.2782	11.9734	11.6573	12.2387	11.5231	11.6209	11.5046	8.5056	11.3405	12.4078	12.8122	11.6059	11.6211	12.4787	11.6637	11.6506	11.9931	10.8068	11.0284	11.9535	12.4382	12.5427	11.6036	11.7951	11.5872	12.069	12.2782	11.5845	11.8171	12.1976	12.0928	11.4027	11.9449	11.9832
AF001548.5	5.6778	6.265	7.1053	4.9316	6.7	5.294	4.4602	7.1387	4.013	6.6596	5.6836	4.9035	5.2254	7.1564	7.5096	4.4229	4.9457	4.8625	4.5196	4.7637	6.3201	5.4288	6.0213	6.7645	6.3334	6.2698	6.0506	7.0158	6.7054	6.7162	7.0346	6.4258	7.4823	5.2083	5.6446	6.3103	4.9824	6.9206	5.345	5.2558	5.4741	5.6349	4.8381	4.7935	7.6904	6.8393	7.2517	4.4719	7.299
AP000867.14	0	0	0	0	0	0	0.6936	0	0.4668	0	0	0	0	0	0	0	2.1485	0	0	0	1.5181	0	0	0	0	0	0	0	0	0	0	0	0	1.119	0	0	0	0	0	0	0	0	0	0	0	0.6113	0.6709	0	0
OPA3	10.4176	9.5574	8.8294	10.4187	8.6484	9.5869	10.6772	9.1957	10.035	9.4813	10.1103	9.0517	9.6427	9.7954	9.5169	9.2439	11.0691	9.9223	9.5975	9.4324	9.4836	8.595	9.9454	10.1541	9.4736	11.3173	9.0104	10.8013	9.5883	9.8226	11.2102	9.9366	9.2822	10.3326	9.3501	9.7007	10.1385	10.4664	9.5256	9.5357	10.2476	10.7363	10.3676	9.5404	8.698	9.1951	8.858	10.0875	11.124
OPA1	10.2262	11.643	11.1967	12.1059	11.1585	12.1219	10.7041	11.3233	11.1523	11.8159	11.6269	10.6472	11.3748	10.9224	11.4107	10.4276	11.0269	11.2089	12.0065	10.7277	11.948	11.5813	11.7117	11.7714	11.3359	12.1196	11.1883	11.1743	11.6624	10.6425	11.3815	11.9869	11.0902	11.9763	12.0084	12.0619	12.4706	11.3512	10.844	10.7382	11.4618	11.8201	10.1053	11.2247	10.8182	11.3679	11.5524	11.9793	11.4914
RP1-68D18.2	0.6306	1.9249	0	1.7052	0	0	0	0	0	0.9508	0.7035	0	0	0	2.3456	0	1.6136	0	0	0	0	0	0	0.7332	0	0.6481	0	0.6915	0	0	2.8656	0	1.9212	2.1749	1.4416	0	0.6712	0	0	1.4941	0.5755	0	0	1.1821	0	0	0	0	0
RP11-476K15.1	0.6306	1.2622	0	3.3282	0	0	5.1773	1.9196	0	0	0	0	6.2026	0	0	1.6064	0	0	4.1223	0	0	4.8605	0	0	5.3587	0	0	0	0	0	0	0.7939	0	0	0	1.1508	3.2163	0	2.4468	0	0	0	0	1.823	3.4295	0	1.752	0	0.8889
RP1-278O22.1	1.068	3.6075	3.6978	2.0052	3.1496	2.3918	3.4431	0	2.379	3.0814	3.2927	3.2874	1.557	3.1927	1.3967	0	0.7542	2.6172	1.5704	3.2148	4.3627	3.4353	3.6115	3.3606	4.5421	1.9395	1.2565	4.0334	1.6641	2.591	0.8367	1.9764	5.2975	1.7414	1.1004	1.7828	2.1873	1.8969	1.6897	2.8188	2.2991	3.4358	2.3075	0	3.5269	1.8632	2.1866	2.808	1.4349
AC090587.5	1.4031	3.4316	0	0.8103	3.82	2.137	4.143	0.9469	1.541	0	2.4329	2.7745	4.6035	1.3943	0.8612	2.3477	2.3563	1.1915	2.4844	3.3878	2.9115	3.4353	2.2776	2.1082	3.5413	3.3325	2.9902	2.7082	3.2745	1.9034	1.5908	2.2231	2.8623	0.6653	2.1481	3.8973	2.3637	2.6889	3.1956	2.9376	2.1478	1.108	1.3674	2.6031	3.9341	3.6562	1.752	2.1705	2.6113
AC090587.4	2.1008	2.7212	0	1.7052	2.3036	1.4325	2.7127	3.486	1.3379	1.5191	3.4668	2.9664	3.255	0	2.9131	3.1985	2.1485	2.2785	2.7886	1.1266	0.9501	0	1.8642	3.0505	2.7168	3.2489	2.713	2.838	2.9084	4.0865	3.0133	1.3031	1.9212	0.6653	2.1481	2.8283	3.3055	2.879	3.308	2.3893	2.4361	1.108	2.5211	1.5378	1.7029	3.0681	1.127	1.0004	1.83
RP11-489D6.2	0	1.2622	0	0	0	0	0	0	0	0	0	0	0	0	0.8612	0	0	0	2.4844	3.018	0	0	0	0	0	0	0	0	0	0	0	0.7939	0	0	0	0	1.7526	0	0	1.1448	0	0	0	1.1821	0	0	0	0	0
RP11-666A8.7	2.5691	1.9249	1.7635	2.6497	0	0.8872	0.6936	0.9469	1.7189	0	2.2544	2.553	0	0	3.9725	5.0755	2.1485	1.1915	2.0986	2.186	2.7208	3.0023	2.7953	2.9303	2.6011	1.4337	1.9178	2.957	2.2941	2.0696	1.7476	3.1814	2.717	1.9744	1.7173	1.1508	0	0.9321	3.308	0	1.3049	0.6578	0.84	1.1821	3.618	1.0393	2.7909	0	0
RP11-666A8.8	3.5165	5.0517	3.6978	3.0936	1.3864	3.4848	3.2693	1.9196	3.0968	2.9129	3.9774	3.2627	2.1688	0	4.911	6.5052	3.1929	2.6172	4.2929	2.7902	4.8345	4.6348	5.9142	4.0648	2.799	3.0656	3.1181	4.0528	4.3494	2.6964	3.677	3.9813	3.4271	2.8963	2.7486	3.1443	2.5328	3.8815	3.5602	2.9376	2.9395	2.9878	2.1825	2.6031	4.9306	3.1561	4.0767	2.46	1.83
AL359853.1	0	0	0	0	0	0	0	0	0	0	0	0	0	0	0	0	0	0	0	0	0	0	0	0	0	0	0	0	0	0	0	0	0	0	0	0	0	0	0	0	0	0	0	0	0	0	0	0	0
RNU6-1209P	0	0	0	0	0	0	0	0	0	0	0	0	0	0	0	0	0	0	0	0	0	0	0	0	0	0	0	0	0	0	0	0	0	0	0	0	0	0	0	0	0	0	0	0	0	0	0	0	0
RP11-190A12.9	0.6306	1.9249	0	0	1.2093	0	0.6936	0	0	0.9508	1.8132	0.9809	0	0	1.3967	0	0.7542	0	2.4844	2.5195	0	0	0.7314	0.7332	0	0.6481	0	1.157	0	0	1.3629	0.7939	0	2.1749	0	0.6872	1.1276	0.9321	0	1.1448	0	1.108	0	0	0	0	0.6709	1.3224	0.8889
RNU4ATAC18P	0.6306	0	0	0	0	0	0	0	0	0	0	0	0	0	0	0	0	0	0	0	0	0	0	0	0	0	0	0	0	0	0	0	0	0	0	0	0	0	0	0	0	0	0	0	0.8089	0	0	0	1.4349
AC092652.1	0	1.2622	0	0	0	0	1.7946	0	0	0	0	0	0	0	0	0	0	0	0	0	0	1.9279	0	0	0	1.9395	0	1.5084	0	0	1.7476	0	0.7629	0	0.6527	0	0.6712	0	0	0	0	0	0	0	0	0	0	0	0
RNF219-AS1	0	1.9143	0	3.7341	0	0	0.6936	0	0.9756	0	2.121	1.9713	0	0	3.852	3.4048	3.007	3.0179	2.0582	0	1.4109	0	2.0801	3.3992	0	2.8178	2.0948	2.7444	1.2612	1.2507	0	2.4532	1.6853	1.6366	2.3591	0.6872	2.2189	0.9321	0	0	2.6199	0	0	0	2.1046	0	3.0665	0	1.854
RP11-61E11.2	3.7666	0	0	2.2534	0	0.8872	2.2338	0	0.4668	0	1.1745	1.5594	3.0672	0	0	2.3477	2.5378	0	2.0986	0	1.9245	1.9279	0.7314	1.5786	2.824	0.6481	1.2565	1.157	1.6641	0.5428	0	1.3031	0.7629	0.6653	3.0767	2.2207	2.5209	0	0	0.6831	1.3049	0	1.3674	0.7088	0	1.0393	0.6709	1.0004	1.83
RP11-61E11.1	0.6306	0	0	1.3261	0	0	0	0	0	1.5191	0	0	0.4735	1.3943	0	0	0	1.1915	0	0	1.5181	1.2645	0	0	1.3336	0	0.7609	0	0.5198	0	0	0	0	0	0.6527	0.7143	0	0	0	0.8716	0.9858	1.4506	0.84	0.7088	1.2208	0	0	0	0
ITGA8	6.5323	6.3349	4.9514	5.3014	5.2875	5.676	3.7383	5.8708	5.1603	5.2948	6.3141	5.9164	4.3794	4.758	5.4948	4.7858	6.0645	5.1564	6.7813	6.8256	5.8309	6.8228	6.2653	5.7186	5.8134	6.0615	6.2744	6.0751	6.4839	7.8786	8.1929	5.1192	6.3669	5.3726	5.6981	5.2332	7.472	5.1126	5.5084	6.622	4.7274	6.0755	6.3502	7.9346	4.2513	5.6458	5.8976	5.1905	5.6059
ITGA9	9.9804	10.7161	10.3016	10.1151	6.7764	7.8048	8.1705	10.9634	10.8881	11.2085	11.9874	6.2935	5.851	8.8913	8.5796	8.2847	9.4512	6.8962	8.9572	9.4495	8.5948	10.2101	9.9548	8.246	9.4674	10.3011	8.7119	10.8322	12.0957	10.7823	9.8176	11.4683	8.9711	8.0972	10.0629	12.1515	11.5254	12.6619	9.2247	8.6398	10.3294	10.089	10.3475	10.5614	8.4279	8.5013	8.1188	9.365	8.7911
CTA-113A6.1	0	0	0	0	0	0	0	0	0	0	0	0	0	0	0	0	0.7542	0	0	1.1266	0	0	0	0	0	0.6481	0	0	0	0	1.3629	1.3031	0	0	0	0	0	0	0	0	0	0	0	0	0	0.6113	0	0	0
AC108938.5	6.6229	9.6363	2.5217	7.9881	8.9475	3.5802	9.4606	8.899	7.8846	7.29	9.6175	7.932	8.9442	8.7544	7.8736	7.0312	9.2475	7.8527	9.3917	8.3356	9.3008	8.3082	7.796	8.8395	11.1805	5.9252	7.4738	8.9037	6.3978	6.2569	8.8406	10.0966	8.7192	9.0432	5.0144	5.6129	4.3793	7.0895	7.2879	6.7862	8.7042	9.3775	8.1717	8.1651	8.7537	8.4595	6.6814	7.1213	8.5498
RP11-146D12.2	2.9438	4.9522	2.785	0.8103	1.4639	5.2415	0	2.9754	1.7811	0	2.8848	1.1231	0	1.3943	3.7937	1.6064	4.4358	2.6172	4.6634	2.7374	2.4793	4.2163	3.3914	5.573	3.0358	0.9143	2.2815	4.6092	3.904	1.0232	3.3388	4.9541	3.1766	5.5223	3.0178	3.1797	3.7967	5.0086	1.0065	5.2399	3.0176	2.7081	2.0345	3.112	2.3897	3.5008	3.6986	2.0863	2.2881
ITGA1	11.0589	10.46	8.7244	9.6284	9.1362	8.6261	8.0606	9.7092	9.3346	8.5458	9.6389	9.3293	7.1303	8.0235	10.2049	8.7911	10.065	8.2131	10.9139	10.5849	9.949	10.67	11.0711	10.1512	9.7513	10.0196	9.5025	10.8189	10.906	10.0936	11.6492	9.4817	10.444	9.3072	10.0572	9.7246	10.4774	9.0225	10.18	9.7474	7.662	9.6363	10.6013	10.0241	7.9895	9.6523	9.0848	8.5093	9.2877
ITGA2	9.336	8.9626	7.2918	6.5843	7.666	4.2995	4.5753	9.3139	9.2148	8.8917	7.6636	8.6411	6.2402	7.48	8.0124	5.3889	8.783	7.9287	6.9363	8.4854	8.6061	6.388	7.2559	8.2241	5.7872	9.8316	7.488	7.2681	9.7969	6.4784	10.1175	9.3822	6.9743	10.3828	8.0484	8.5835	9.6367	8.0009	8.4501	7.6715	8.3724	9.2701	8.7874	10.5271	8.3108	8.3418	7.8574	7.0829	7.1364
ITGA3	12.7789	14.9206	13.1838	13.1919	12.6155	13.1518	11.5149	13.8039	14.9642	12.3202	11.4778	14.9998	13.372	10.0293	14.0881	12.4555	13.9478	12.5038	13.8745	13.673	13.2486	12.8738	14.6949	13.9182	12.1063	14.9818	13.6569	14.3545	13.9114	12.8416	13.496	14.2801	13.0274	12.8762	12.0405	16.4658	11.0763	12.3139	14.0709	12.9361	13.0694	13.0504	14.0823	13.9136	14.04	12.6719	13.7315	12.5317	11.9584
ITGA4	8.3661	7.7101	3.8251	5.9197	5.5525	3.5904	4.2868	7.3518	7.682	5.8559	7.0889	6.0914	3.1951	4.758	6.8897	5.3889	5.7516	5.9388	6.2199	7.4799	6.3091	6.8581	7.6933	7.2097	8.799	6.0116	7.8642	8.8773	7.4898	8.4266	8.9364	6.4283	9.311	7.461	9.0457	7.2966	10.0102	8.8182	7.1645	9.4976	7.289	7.2623	8.5404	9.6652	6.7718	7.1751	7.3349	5.9665	8.0455
ITGA5	10.1503	12.5786	9.3096	9.8054	9.7248	9.2206	9.1952	11.6154	11.7533	9.6896	10.9016	11.9176	9.7618	9.7552	11.0397	9.5924	10.0498	10.5276	10.8665	12.7638	10.8218	10.4169	11.2595	10.8652	10.6113	11.1742	10.6563	12.2875	11.4862	11.8785	13.5134	10.8426	11.1194	9.3317	10.4254	9.9988	13.7465	10.8991	10.0676	10.3321	9.4319	11.3198	12.2055	12.6956	10.0099	10.6431	10.7026	9.9694	9.8734
ITGA6	12.6069	10.6304	11.2844	11.8047	10.7992	9.7736	11.9017	9.9951	10.4577	10.6863	12.5461	10.687	11.5811	11.6857	10.598	9.8052	11.4438	11.0247	13.2825	10.1451	10.5709	11.5212	10.9394	12.9941	12.0476	9.7879	10.9421	9.9646	11.5974	10.3726	11.1704	12.3275	11.4963	11.0055	11.9063	11.349	11.805	10.9025	11.9892	11.7531	11.3306	10.4104	10.7416	11.7498	11.0495	11.808	10.3787	10.3995	11.7348
ITGA7	10.2354	11.2577	7.177	9.0804	8.3964	6.2108	6.7848	8.67	8.8278	9.1314	9.1655	8.8805	10.3582	8.4153	11.4956	10.3663	9.4228	9.484	11.1536	9.3247	9.8872	9.4443	9.2378	9.9354	9.3243	8.4781	8.6528	11.0708	9.4475	8.2033	11.2035	11.1381	10.98	7.8824	11.7346	9.013	8.6125	7.8838	9.0839	8.1488	11.0277	8.3651	9.4917	8.1816	10.2109	10.4859	9.2778	7.4519	8.6395
TRHR	0.6306	1.9249	2.1994	2.4651	0	0.8872	0.6936	0	0	0	0.7035	0	0.8294	0	0	0	0	0	2.6445	0	0	0	1.8642	0	0	0	1.2565	0	0	0.9363	0	0.7939	0	1.9744	1.4416	1.1508	0.6712	0.9321	0	0	0.5755	2.1591	0	0	0.8089	0	0	0	0.8889
AC010468.3	0	0	0	0	0	0	0	0	0	0	0	0	0	0	0	0	0	0	0	0	0	0	0	0	0	0	0	0	0	0	0	0	0	0	0	0	0	0	0	0	0	0	0	0	0	0	0	0	0
AC010468.2	0.6306	1.9249	0	0	0	0	0	0	0	0	0	0	0	0	0	1.6064	0	0	0	0	0	0	0	0.7332	0	0	0	0.6915	0	0	0	0	1.2592	0	0	1.5012	0	0	0	0	0	0	0	0.7088	0	0	0	0	0
AC010468.1	2.577	2.5037	2.7235	1.398	3.2742	4.6855	4.0166	2.6072	3.4724	2.625	2.5428	2.024	2.8301	5.2262	3.5123	2.3763	4.3784	2.7525	3.4307	2.8435	0	1.3304	4.8152	3.2485	1.6709	2.6546	4.0765	3.1251	2.8322	1.8477	1.4021	1.7114	1.3128	5.201	3.9416	1.917	2.4678	2.1946	1.8106	3.4687	3.4761	2.2876	0	1.6146	4.4021	2.7381	1.5509	1.8704	3.3064
RP11-428L21.2	0	1.2622	0	0	0	0	0	0	0	0	0	0	0	0	1.3967	0	0	0	0	0	1.5181	0	0	0	0	0	0	0	0.5198	0	0	0	0	0	0	0	0.6712	0	0	0	0	0	0	0	0	0	0	0	0
CA15P1	0	2.3773	0	0	0	0	0	0	0	0	1.1745	0.9809	0	0	0	0	0	0	0	0	0	0	0	0	0	3.4865	0.7609	0.6915	0	0.5428	0.8367	0	0	0	0	0	0.9398	1.4937	0	1.4941	0.9858	0	0	0.7088	0	0	0	0.5853	1.4349
CA15P2	0	0	0	0	0	0	0	0	0	0	0	0.9809	0	0	0	0	0	0	0	0	0	0	0	0	0	0.6481	0	0	0	0.5428	0	0	0.7629	0	0	0	0.8945	0	0	0	0	0	0	0	0	0	0	0	0.8889
UFSP1	6.7537	6.5865	8.6431	5.3555	7.7029	7.9703	8.061	6.5367	8.1538	7.5004	6.6928	7.8626	7.6901	6.7396	6.6051	7.1087	6.7658	7.3121	6.8486	6.284	7.9916	6.7681	7.2307	7.2479	7.6005	7.9291	7.8249	6.6172	7.1364	7.5498	7.3619	6.1439	6.1291	6.7657	6.321	6.7764	6.75	6.0527	6.8488	7.126	7.1315	4.929	5.5491	6.1839	5.7651	6.5279	7.5644	6.978	7.6644
UFSP2	9.8958	9.4488	9.6855	8.4168	8.9052	8.2499	9.7903	8.639	8.5969	9.2932	9.1235	9.0592	8.3085	9.3805	9.4804	8.8007	9.651	8.887	8.8213	9.3985	8.9998	9.0287	9.7848	8.7632	9.9581	9.3575	8.7928	10.3246	8.6946	9.3134	9.4313	9.4799	8.5253	9.9267	10.0179	9.0688	9.2029	8.744	8.9663	9.6211	8.8067	9.7808	8.9573	9.6697	9.3667	9.0694	9.5049	9.1133	9.5525
RP11-566K19.5	0	1.2622	0	1.7052	0	0	0	0	0	0	0	0	0	0	0	0	0.7542	0	0	0	0	0	0	1.2169	0.5915	0	0	0	0	0	0	0.7939	0	0	1.7173	0	1.1276	1.8969	0	0	0	0	0	0	0	0	0.6709	0	0
RP11-566K19.6	0	2.7212	1.1359	4.5277	0	3.9489	0	0	1.8818	1.5562	1.1745	0	1.1225	0	1.7864	0	5.4012	0	0.7509	3.018	0	0	1.2143	3.6504	0	4.8164	3.7619	2.5656	0	0.5428	0	2.2545	0.7629	1.4635	5.0781	0.6872	4.2581	2.7871	0	0	0	0	3.0295	1.1861	0	3.2391	1.7596	0	1.4349
RP11-618L22.1	1.068	3.9055	0	0	2.6437	2.3918	1.16	0	1.1016	2.7221	2.5918	1.9713	0.8294	3.1927	4.5767	2.3477	2.1485	2.6172	2.9195	1.1266	1.5181	1.9279	1.5756	2.9303	3.1872	0.6481	0	3.7986	2.5291	1.9034	0.8367	1.3031	3.3305	2.3509	0.6527	2.2207	0	0	2.4468	2.2121	1.787	2.7607	1.3674	2.444	2.2508	0.6113	2.1866	3.0006	2.9661
RP11-566K19.8	1.6699	0	0	1.3304	0	0.8872	0.6936	0.9469	0	1.9327	0	0.9809	0	0	1.4101	0	0.7601	1.1996	0	1.1422	0.9501	0	1.2143	0.7389	0	0.8109	0	1.5332	0.5243	0.9363	1.3673	0.7939	0.7629	0.6707	1.4507	0.6927	2.8509	1.5029	0.8007	0.6831	0	1.108	0	0	2.0108	1.043	0	0.5853	0
RP11-566K19.9	0	0	0	3.162	0	0	0	0	0	0	0	0	0.4735	0	0	0	0	0	0	1.1266	0	0	0	0	0	0.6481	0	0	0.5198	0	0	0.2431	0	0	1.1004	0.2276	0	0	0	0	0	0	0	0	0	0	0	0	0.8889
C9orf40	8.3321	8.7956	6.3441	7.8602	7.2346	8.3766	8.958	7.8288	8.6568	7.9283	7.7713	7.8626	8.9393	7.8186	8.9584	7.7801	8.0218	9.074	8.4307	8.2974	9.081	8.1442	8.4844	8.4943	7.5271	8.2765	6.8531	9.3467	8.4576	9.8392	8.261	7.4923	9.3251	7.9002	9.5159	8.2376	7.3775	8.505	8.2917	7.7828	8.8784	7.9355	8.1767	7.8538	6.5696	7.9568	7.1428	7.2343	8.064
RP11-379H18.1	9.5715	9.56	9.6585	10.8107	10.321	9.018	10.2499	9.6633	7.7347	9.394	9.6861	9.4066	8.9197	7.4534	8.5443	9.1639	9.5232	8.4146	9.5574	8.4468	9.7203	9.0377	11.0477	9.6361	10.3933	10.0387	9.9094	9.0529	10.9904	9.4548	9.7418	10.3286	8.5886	10.0189	10.2595	9.4033	9.974	8.8441	9.0819	9.9652	10.9358	8.3902	9.0972	9.9008	9.9254	10.2311	10.3838	9.7681	8.976
NUDT19P5	0	0	0	1.3261	0	0	0	0	0.4668	0	0	0.9809	0.4735	0	0	2.3477	0.7542	0	1.5704	0	1.5181	0	1.5756	0.7332	1.3336	1.4337	1.9178	0	0	0	0.8367	1.6787	0	0	0.6527	0.6872	0.6712	0	0	0	0	0	0	0.7088	0	0.6113	0	0	0.8889
RP11-1094M14.7	2.8137	1.9249	1.7635	2.9602	0	2.137	0	0.9469	2.02	0	1.8132	0.9809	0.4735	0	0	0	0.7542	1.1915	0.7282	1.7514	0.9501	0	1.8642	0	1.3336	0	0	3.1691	1.8492	0.5428	2.7009	2.6175	1.2592	3.2911	1.1004	1.1508	1.9863	0	0	2.3893	1.9786	0	0	1.1821	0.8089	1.8632	1.4731	1.5854	1.83
TEX28P2	0	0	0	0	0	0	0	0	0	0	0	0	0	0	0	0	0	0	0	0	0	0	0	0	0	0	0	0	0	0	0	0	0	0	0	0	0	0	0	0	0	0	0	0	0	0	0	0	0
TEX28P1	0	0	0	0	0	0	0	0	0	0	0	0	0	0	0	0	0	0	0	0	0	0	0	0	0	0	0	0	0	0	0	0	0	0	0	0	0	0	0	0	0	0	0	0	0	0	0	0	0
AC141002.1	0	0	0	0	0	0	0	0	0	0	0	0	0	0	0	0	0	0	0	0	0	0	0	0	0	0	0	0	0	0	0	0	0	0	0	0	0	0	0	0	0	0	0	0	0	0	0	0	0
AC003688.1	0	0	0	0	0	0	0	0	0	0	0	0	0.4735	0	0	0	1.1022	0	1.5704	0	0	0	0.7314	0	0.5915	0.0873	1.9178	0.111	0	0	0	0	1.0663	0	0	0	0	0.7726	0.073	0.6831	0	0.1351	0	0	0	1.0393	0	0	0.8889
FAM212B	8.4524	7.7769	8.2707	5.6217	7.6753	7.7771	6.3332	6.714	6.4857	6.4712	7.5505	7.8321	9.7689	8.049	7.7312	9.1035	6.5958	6.6784	9.1592	7.6569	6.3091	7.0892	6.8065	8.0485	8.5819	9.1019	8.1696	7.4661	7.6485	6.8932	8.5724	7.5674	8.2519	5.8243	9.7344	7.8522	8.1737	8.4966	6.2238	6.9326	8.2463	7.7745	7.3129	7.2422	9.3127	8.9214	7.7488	6.8772	7.7333
FAM212A	4.2129	5.1113	5.1591	4.416	5.5923	4.8598	4.5374	4.9825	6.1003	3.8138	4.4424	4.2115	4.5802	5.3251	6.6759	5.2407	5.6369	5.7793	3.8209	5.236	3.8123	5.1725	4.9405	5.12	5.5108	4.8474	5.8741	5.7845	6.1729	4.519	5.8674	3.9705	5.0769	5.4901	5.3389	3.6547	8.7279	4.9943	4.9039	6.4528	4.3304	5.1089	5.3678	4.9753	6.4994	5.0976	4.693	4.3226	5.1668
CHST9	9.6125	3.7642	2.1994	4.3996	0	9.6817	4.2868	6.8496	0.8188	2.2425	4.6372	2.553	0	6.1851	6.9521	5.3445	4.8657	3.3201	5.6319	1.1266	4.0742	3.7679	5.367	11.5798	4.5527	6.7016	2.8583	3.4383	5.6199	3.5244	5.9966	8.1453	0.7629	2.6492	8.3281	10.337	7.8278	10.8627	9.5545	2.847	3.6741	0.6578	0	0.7088	7.9737	5.9091	1.9856	0	3.1154
CHST8	5.2791	2.7212	5.7467	6.9257	3.82	2.137	1.7946	1.5137	0.4668	1.5191	5.4088	2.2912	1.1147	2.5573	0.8612	0	1.6136	2.8913	2.4844	4.6922	2.2413	0	1.2143	2.3143	0.5915	7.4935	3.3262	2.5656	2.2941	2.3537	3.5855	1.3031	3.7596	0	5.2549	4.0229	7.8729	3.0469	1.3127	2.01	2.975	2.1591	2.8719	1.1821	2.0027	3.3919	1.4731	1.3224	3.7842
CHST1	8.7746	8.4365	10.9871	9.9153	11.9087	6.4539	9.9708	11.9625	10.6772	11.8498	10.7593	10.0999	10.5658	11.1337	11.0029	9.1115	8.1248	9.7065	10.9179	7.634	11.6132	8.7628	11.1472	9.191	12.5511	10.1983	8.824	9.8889	9.5157	9.8313	10.5522	12.3739	10.7354	8.6054	7.3119	9.2352	9.6987	9.9013	8.2883	11.0868	12.3132	11.265	10.4201	11.8527	10.0917	11.464	7.3082	11.9229	10.6008
RP11-155G15.3	1.068	0	0	0	0	0	0	0	0	0	0	0	0	0	0.8612	0	0	0	0.7282	0	0	0	0	0.7332	0	0	0	0	0	0	0	0.7939	0.7629	0.6653	0	0	0	0	0	0	0	0	0	0	0.8089	0	0	0	0
CHST3	10.4383	10.2063	10.0214	10.0269	9.3369	7.3587	8.854	9.7714	9.9683	8.271	9.5194	9.9202	9.8225	6.307	9.0457	9.8281	10.5893	6.8806	10.3064	8.7262	8.3745	9.7257	9.7447	9.9806	11.2206	9.953	9.1598	9.9681	9.1922	9.7601	10.8954	8.4882	8.8019	6.6693	10.1983	9.65	10.6875	8.2916	7.9761	9.9163	9.7964	9.0892	9.9035	9.8649	9.2669	9.8407	9.9664	8.0614	9.0122
CHST2	9.038	11.0873	9.927	10.3579	8.9687	7.2741	6.8861	9.4693	12.7691	9.213	8.7386	8.2285	10.7016	11.0685	10.2274	7.9449	8.6853	6.9421	10.066	8.6853	11.4068	10.9338	10.8337	9.6564	9.0361	10.8989	9.6157	9.5871	10.0599	8.8826	9.3448	12.0457	9.2627	8.5747	8.7618	11.7564	12.6365	9.6225	9.6157	9.3487	9.0576	9.4078	9.8649	9.5219	9.4235	10.7424	7.957	8.6081	10.0782
CHST5	5.595	4.9691	2.9075	6.5889	5.6172	2.3443	6.2761	4.8808	4.78	2.7077	4.6528	4.6557	2.9135	4.2315	5.2651	4.4407	3.4754	2.1756	5.5605	2.9018	3.5802	5.3053	5.0535	4.5933	3.7183	3.3543	2.302	5.165	4.9663	4.4001	5.4193	4.5888	4.7172	4.0079	3.4906	5.302	2.2262	3.8226	3.0927	3.2455	4.5177	4.63	4.8936	3.2788	3.353	3.353	3.9325	2.966	3.5034
CHST4	3.7666	8.1402	6.9016	6.3906	7.9294	5.8771	8.6069	5.2867	7.783	5.5459	9.9879	4.4228	5.6866	10.6025	3.814	6.2605	5.6761	4.9321	2.9195	7.7887	8.1888	5.7996	6.6632	6.5193	7.3986	5.7172	7.5156	5.893	6.4978	7.955	5.5661	6.1439	8.3599	4.021	4.9153	7.42	5.3881	5.6708	5.824	6.6484	7.6226	8.9992	6.2638	7.45	5.7849	8.6866	8.408	9.5133	6.7248
CHST7	7.0387	7.2216	5.2066	7.5596	5.5923	5.7689	6.9808	5.5378	6.1321	5.7598	6.6752	5.3887	7.4864	6.1504	6.4521	6.2605	5.4681	5.8452	7.6947	7.0483	6.292	8.0557	5.6009	7.1301	7.3591	7.5382	6.6977	6.7955	5.8538	6.6653	7.0812	7.9938	6.8138	5.1993	6.122	8.0038	7.8509	6.695	4.9737	7.062	5.3472	5.8771	5.9867	6.8561	6.4874	6.6767	5.5419	5.1706	6.2308
CHST6	7.612	9.0554	7.0506	5.6863	4.1748	5.5768	5.6191	7.8421	7.3551	6.7083	7.2702	6.1519	6.9378	10.7098	8.1053	4.8618	9.7572	6.4852	7.1135	7.6511	7.9757	8.4464	10.0036	8.9676	5.2477	6.0857	5.4616	7.9555	8.2409	6.471	7.5909	8.1308	9.29	9.0554	10.1955	10.1403	9.2582	10.0415	6.1596	5.8561	6.7661	7.9127	7.2012	7.5462	8.6987	9.1992	7.0362	5.9196	7.1188
ITGAX	5.9508	10.5764	5.4632	7.8972	7.7388	6.9164	7.6774	9.6814	9.105	7.2929	8.2417	8.5727	5.7189	7.8697	9.7604	6.1402	6.7928	7.6804	7.4673	10.4522	9.8816	8.2543	9.68	9.0682	9.6605	10.6538	9.5794	9.4856	7.3888	9.1565	10.3075	9.4306	10.8174	9.8331	9.3488	9.2352	9.4317	10.1795	7.6902	10.5336	8.3136	9.3438	8.9437	10.5855	9.0322	7.8288	8.6376	7.4765	8.7174
RPS4XP3	1.2385	2.3773	2.1994	3.2121	0	4.5895	3.0535	1.9196	1.8773	1.5191	0.7035	1.78	1.736	2.5573	1.7864	0	4.572	1.835	4.8709	0	1.9245	0	3.2514	1.5786	0.5915	1.7061	1.872	3.354	2.0132	1.9034	0	0	1.9212	3.9151	1.1004	1.7828	3.387	4.0452	2.2357	3.0431	2.7747	2.6706	1.3674	0	3.7847	1.3778	1.0047	1.544	1.8369
RPS4XP1	1.6749	0	0	0.8591	2.6437	2.9629	2.2338	1.5137	2.5767	0.9508	1.1745	0.9809	1.3528	2.0899	3.0616	2.3477	2.1485	2.8913	2.6445	0	0.9501	0	1.8642	0.7332	0.5915	1.0937	0.7609	1.157	1.2026	0.5428	0.8367	0.7939	0	2.4868	1.4416	1.5012	0.6712	1.4937	0	1.775	1.3276	2.7607	0.84	1.7942	2.9573	1.0393	1.127	1.0004	0.8823
RPS4XP6	1.068	0	1.1359	3.6078	3.1833	2.7894	3.0341	2.7632	1.9172	2.5045	0.7035	1.6562	2.4334	2.0899	0.8612	1.6064	3.392	3.865	2.5079	2.8363	2.2413	2.7247	1.5756	1.2615	1.3336	2.0969	0.7609	3.4268	2.2903	1.759	2.515	0.7939	1.2592	3.5301	1.1004	1.1508	2.3537	3.031	0.8726	1.1448	2.1382	2.3346	1.6439	0	2.9573	1.7134	1.2399	1.6853	0.8889
RPS4XP7	2.7516	1.9249	3.9422	2.4612	3.82	2.3918	3.9548	2.1661	2.379	3.8774	0.7035	4.1955	1.6167	1.3943	0	0	1.0019	3.4495	2.2235	0	0.9501	0	1.2388	3.1496	0	0.7586	0.8246	2.9094	0.5198	3.466	0.8367	1.3031	2.1649	5.0641	1.5611	0.6872	2.0434	2.879	2.423	0.6831	2.3416	1.7272	1.025	1.1821	2.0027	1.5488	0.6709	2.6525	2.5286
RPS4XP4	0.6306	0	0	0	0	0.8872	0.6936	0	0	0	0	0	1.1147	0	1.3967	1.6064	0	0	1.2099	0	0.9501	0	0	0	0	0	0	0	0	0	0	0	0	0	0.6527	0	0	0	0	0	0	0	0	0	0	0	0	0	0
BCL2A1	4.1249	8.2635	3.4034	6.3243	6.3408	5.2624	5.506	8.1682	8.0558	7.8948	5.6804	6.132	5.9267	6.3934	5.7785	5.0755	4.76	5.1564	4.5838	10.1162	8.0787	7.7708	7.7825	6.7587	6.8772	6.1096	5.8569	7.1101	4.6358	6.1099	7.217	6.391	6.8227	5.5272	4.3541	6.4026	9.4958	8.5086	5.4111	7.1384	5.5719	6.5548	8.1529	7.7126	5.3786	5.9218	5.9675	5.7689	5.5804
RPS4XP8	1.068	0	0	0	0	0	0	0.9469	0.4668	0	0	0	0	1.3943	0.8612	0	0	0	0	0	0	0	0	0	0	0	0	0	0	0	0	0	0.7629	0	0	0	0	0	0	0.6831	0	0.6578	0	0	0.8089	0	0	0	0.8889
RPS4XP9	0	2.3773	0	0	0	0	0	0	0	0	1.1745	0	0	0	1.3967	0	0.7542	0	0.7282	0	0	0	0.7314	0	1.0097	0	0.7609	0	0	0	0	1.6787	0	0	0	0.6872	0	0	0	0	0	0.6578	0.84	0	0	0	0	0	0
RNU4-76P	0	0	0	0	0	0	0	0	0	0	0	0	0	0	0	0	0	0	0	0	0	0	0	0	0	0	0	0	0	0	0	0	0	0	0	0	0	0	0	0	0	0	0	0	0	0	0	0	0
ITGAV	10.8066	12.4304	11.2437	11.7196	11.1317	10.6636	10.9309	11.8288	11.5518	12.2587	11.9895	10.756	10.3002	10.5611	12.1734	9.1944	11.41	10.8581	12.8668	12.023	11.1411	11.734	11.2572	13.5248	11.4301	11.7266	13.2271	11.6887	13.321	12.7193	13.3391	12.5618	11.9228	12.2464	12.5942	13.2434	13.5689	13.1273	12.2064	11.2066	11.4322	11.6227	12.4369	12.9344	11.3985	12.3853	11.4923	11.8161	11.479
RP11-16L9.1	0	0	0	0	0	0	0	0	0	1.5191	0	0	0	0	0	0	0	0	0	0	0	0	0	0	0	0	0	0	0	0	0	0	0	0	0	0	0	0	0	0	0	0	0	0	0	0	0	0	0
AC004448.5	2.922	1.2622	1.1359	0	1.8579	0	0	0	0.4668	0	1.5289	0.9809	1.1147	2.0899	0.8612	0	1.247	1.1915	2.3044	0	0.9501	0	1.2143	3.1614	1.3336	0	0.7609	0	0	0	1.3629	0.7939	1.2592	0	2.4794	0.6872	0	0	0	0.6831	0	0	0	0.7088	0.8089	0.6113	1.4731	0.5853	2.3948
ITGAL	5.2588	9.1851	2.5337	7.5538	6.2379	6.035	7.6861	8.8315	8.6622	7.2669	7.7462	7.8505	5.2295	6.0116	8.0617	5.7594	5.8917	5.8127	6.1813	8.9464	8.7504	8.4751	9.6576	8.1249	10.7085	7.6743	8.9161	10.6181	6.9879	8.7888	9.5882	8.3588	10.7456	8.347	9.0918	9.023	9.1706	9.5855	6.7227	11.0876	7.713	8.6045	8.6437	10.37	10.3396	7.4415	8.3851	5.8209	8.2611
ITGAM	5.0595	9.4804	4.8945	6.5027	6.3868	5.5245	6.4086	8.205	8.8519	6.9452	8.2084	7.5542	5.4117	7.5443	8.9004	4.6747	5.9885	7.3915	6.8237	9.0974	8.1228	8.0932	8.8938	8.2958	9.3001	7.9054	8.8846	8.2518	6.8467	9.0133	9.6188	9.0914	9.2643	8.5204	9.9023	8.5129	9.627	10.1851	7.5544	9.7629	7.9141	8.8518	8.6663	10.7342	9.9553	7.6622	7.9741	7.1403	8.8906
AC004448.2	0.6306	1.2622	0	0	0	0	0	0	0	0	0	0	0.4735	0	0.8612	0	0.7542	1.1915	0.7282	0	0.9501	0	0	1.2169	0	0	0	0	0	0	1.7476	1.6787	1.2592	0	0.6527	0	0	0	0	0	0	0	0	0.7088	0	0	0.6709	0	0
RP11-379L18.3	0.6306	0	0	0	0	0	0	0	0	0	0	0	0	0	0	0	0	0	0	0	0	0	0	0	0	0	0	0	0	0	0	0	0	0	0	0	0	0	0	0	0	0	0	0	0	0	0	0	0
ITGAD	1.4031	1.2622	1.8233	1.7052	2.9187	0	2.4117	3.6008	2.7505	2.7221	0.7035	3.4245	0.4735	0	5.269	3.1985	0.7542	1.835	3.2534	5.4067	4.1519	2.7247	4.2843	1.8675	3.2653	2.3132	2.9902	3.7986	2.0132	2.6964	3.383	1.9764	4.0296	3.6689	2.3233	7.2442	4.4807	3.4579	1.6897	3.7779	2.4361	1.9593	3.3896	3.5591	2.2508	2.3843	2.7909	3.0881	2.9661
ITGAE	8.6948	8.5959	8.3678	8.4602	7.9833	9.3351	8.0374	8.6131	8.5073	8.7108	6.8892	8.1416	9.7501	9.194	9.0252	7.8585	7.403	9.2787	9.5448	8.797	8.8619	9.1392	7.6654	8.1721	8.6266	8.2712	8.6676	8.1946	7.8201	7.8454	8.8377	9.2318	8.328	8.4831	7.8007	8.2959	8.3366	8.4042	8.4003	9.4862	7.2674	8.2049	7.9373	9.0494	8.4162	8.2678	7.6434	8.2921	7.8302
CITF22-24E5.1	0	0	0	0	0	0	0.6936	0	0.4668	0	0	0	0	0	0	0	0	0	0.7282	0	0	0	0	0	0	3.0656	0.7609	0.6915	0	0	0	0	0	0	0	0	0	0	0	0	0	0	0.84	0	0	0	0	2.0005	0
RP11-11H9.2	5.2967	0	0	0.8103	0	0	0	0	0	0	0	0.9666	0.4573	0	0.8547	0	0	0	0	0	0	0	0	0.7216	0	0	0	0	1.9835	0	0	0.7755	0	0	0	0	0	0	0	0	0	0	0	0	0	0.6013	0	0	0
AC084149.1	0.6306	0	2.1994	0	0	2.137	0.6936	0	0	0.9508	0	0	0	0	0	2.3477	0	0	1.2099	0	0	0	0	0	0.5915	0.6481	0.7609	0.6915	0	0	0	1.9764	0.7629	1.4635	0.6527	1.1508	1.7526	0.9321	0	0	0	0	0	0.7088	0	0.6113	0.6709	0	0.8889
AC084149.2	0	2.3773	0	0	0	0	2.2338	0	0	0	0	0	0	0	0	0	0	0	1.2099	0	0	2.3806	0	0	0	0	0	0	0.5198	0	0	0	0	0	1.1004	1.5012	0.6712	0	0	0	0.9858	0	0	0	0	0.6113	0	0	0
ATP1B3-AS1	0	2.9987	0	1.7052	2.9187	0	0	0	1.1016	0	2.0506	0.9809	0	1.3943	0	1.6064	3.208	0	3.6802	0	2.5009	0	0.7314	1.2169	1.0097	0	1.9178	2.5656	1.6641	0.5428	0.8367	1.9764	2.1649	1.9744	1.4416	0	0	2.4699	0	0.6831	0.9858	0	2.0566	1.5378	0.8089	1.369	1.752	0	0.8889
RP11-456J20.2	0	0	0	0	0	0	0	0	0	0	0	0	0	0	0	0	0	0	0	0	0	0	0	0	0	0	0	0	0	0	0	0	0	0	0	0	0	0	0	0	0	0	0	0	0	0	0	0	0
AP002802.1	0	0	0	0	0	0	0	0	0	0	0	0	0	0	0	0	0	0	0	0	0	0	0	0	0	0	0	0	0	0	0	0	0	0	0	0	0	0	0	0	0	0	0	0	0	0	0	0	0
IGF2R	11.8044	12.0528	10.3815	11.1127	10.0101	9.9963	11.0249	10.8277	11.3023	11.4575	12.3849	11.2693	11.138	12.1873	11.3159	10.7386	12.0441	10.453	12.3988	11.9823	10.8307	10.0948	11.5246	12.2475	12.3751	12.1993	12.6702	12.1144	11.6394	11.2129	12.3624	12.9991	12.3906	11.8177	14.0309	12.3185	12.3429	11.9155	11.1456	11.5658	11.7485	11.4778	11.2577	12.6074	11.8744	11.5677	11.7631	11.8657	11.911
CTD-2587H24.5	1.2385	4.1307	2.5187	2.1421	0	1.1137	0	3.2377	1.7843	1.1938	0.8864	0	0	2.3881	0	0	1.4886	4.3322	1.9098	0	2.5476	2.2205	5.3442	2.7012	0	2.2371	0	2.828	0	0	3.0979	3.8242	1.5917	0	0	1.3642	0.8383	1.7949	0	0	0	0	2.0206	0.8374	1.0585	0.7848	0	0	0
CTD-2587H24.4	0	0	0	2.3093	0	2.3918	0	0	0	0	1.4347	0	0	0	0	0	0	0	0	0	0	0	0	0	0	0	0	0	0	0	0	0	0	0	0	0	0	0	0	0	0	0	0	0	0	0	0	0	0
RP11-54J7.2	0	0	0	0	0	0	0	0	0	0	0	0	0	0	0	0	0	0	0	0	0	0	0	0	0	0	0	0	0	0	0	0	0	0	0	0	0	0	0	0	0	0	0	0	0	0	0	0	0
SLC36A4	8.8892	9.5166	7.2355	8.4907	4.0659	3.5904	7.1904	7.5433	7.6712	7.8013	7.8481	7.9159	7.4516	8.3734	9.5503	7.3982	8.0103	8.2109	8.4444	8.5506	8.9015	9.2652	6.7977	8.5966	8.1408	9.2162	7.4991	8.1493	5.9069	6.4931	8.1132	9.4011	7.4814	9.7696	9.9381	9.4569	9.6216	7.5758	9.0048	7.7426	5.6014	6.7141	7.7058	7.9897	8.0817	9.0732	7.1608	4.9549	8.8134
SLC36A3	0	0	0	0	0	0	0	0	0	0	0	0	0	1.3943	0	0	0	0	0	0	0.9501	0	0	0	0	1.4337	0	1.157	0.5198	0	0.8367	0.7939	0	0.6653	0	0	0	0	0	0	0	0	0	0	0	0	0	0	0
CKS1B	11.8925	12.0115	12.589	12.5114	11.3822	13.6605	12.1993	12.3142	12.6112	12.9953	11.4253	11.5173	12.2891	13.3967	12.1559	12.0576	11.2613	12.2781	11.9116	11.8271	12.1984	11.6893	11.9918	12.1163	11.9554	11.8229	12.2224	12.8537	11.6159	12.4733	10.8354	13.5105	11.219	12.3046	11.646	12.1405	12.0265	10.4423	12.1962	11.096	11.3876	11.7019	11.5016	10.9898	11.6191	11.3308	11.207	12.1849	11.4252
SLC36A1	9.6582	8.8226	6.9016	8.4509	8.4783	6.8329	8.974	8.543	9.0777	5.8559	8.8548	7.676	8.6494	7.1893	8.2934	7.9568	8.9685	7.6804	8.1663	8.5999	8.8294	7.3794	9.2889	7.9773	8.8711	9.6713	8.5969	10.0855	8.405	9.4273	9.511	8.9594	8.2084	7.7899	8.972	8.1318	10.5552	9.1066	8.9011	7.7828	8.5068	8.4909	9.055	10.2845	7.9165	8.8669	8.8282	9.0091	8.4592
AC114973.1	0	0	0	0	0	0	0	0	0	0	0	0	0	0	0	0	0	0	0	0	0	0	0	0	0	0	0	0	0	0	0	0	0	0	0	0	0	0	0	0	0	0	0	0	0	0	0	0	0
RP11-491F9.3	0.6306	0	0	0	0	0	0	0	0	0	0	0	0	0	0	0	0	0	0.7282	0	0	0	0.7314	0	0	0.6481	0	1.5084	0	0	0	0	0	0	0	0	0.6712	0	0	0	0	0	0	0	0	0	0	0	0
RP11-317B17.3	0.6306	1.2622	0	0	0	1.4325	0.6936	0	1.3379	0	0.7035	1.9713	0	0	1.3967	0	1.6136	3.1215	1.5704	0	0	1.2645	4.1296	1.2169	0.5915	1.4337	0	1.7908	1.4518	0.9363	1.7476	0.7939	0	2.3509	0.6527	0.6872	0.6712	0	0.8007	1.4941	0	0	0	0	0.8089	1.0393	0	0	1.4349
ITPK1-AS1	3.8235	2.9987	0	3.4326	0	0.8872	2.2338	1.9196	3.1109	0	3.2927	2.2912	0	3.4292	2.3456	1.6064	3.9469	3.3201	3.7523	2.7902	3.905	1.2645	3.7595	2.6549	3.1046	1.7086	1.6247	4.8724	3.7167	1.4994	4.4739	2.7804	4.9198	2.7781	1.4416	2.3982	1.9863	2.4699	1.3127	1.1448	3.0623	2.6322	1.7528	2.444	2.6469	2.0586	2.7909	0.5853	2.1399
ARTN	7.6714	8.133	7.3245	7.6705	8.2361	9.204	6.7271	7.4922	8.5854	8.1243	7.6946	6.7433	8.1568	8.6321	6.5559	6.4068	7.2024	7.8506	8.6038	7.6679	7.5428	7.3915	7.7431	7.4027	7.7472	6.179	7.3535	8.0355	8.1796	7.0801	6.8051	9.3742	7.6808	3.8556	6.974	7.8444	7.4526	7.688	6.7823	7.5321	6.7596	6.8358	7.0716	8.0634	7.0176	6.9098	6.2848	7.7755	6.9601
ART1	1.068	0	0	0	0	0	0	0.9469	0	0	0.7035	0.9809	2.2884	0	0	0	0	0	0	0	0	0	0.7314	0.7332	1.5979	0	0	0.6915	2.5291	0	0	0	1.2592	0	0	1.1508	0	0	0	1.1448	0	1.4506	0	0	3.4295	0	1.127	0	0.8889
ART3	1.068	2.3773	0	2.0052	0	0	1.5119	2.4953	1.8773	3.0814	1.5289	1.5594	0	0	0	1.6064	1.6136	0	0.7282	0	1.5181	2.3806	2.3106	2.3143	1.0097	1.9395	0	1.157	1.4518	0	2.515	0	2.9943	1.7414	4.271	2.8283	3.9828	0	2.2357	1.1448	1.566	1.108	1.3674	1.1821	3.2127	0.6113	2.1866	2.0005	0.8889
ART5	6.724	2.7212	5.059	4.466	3.6793	6.1079	6.7521	4.0679	2.4812	1.5191	5.7325	4.6635	8.5103	5.6862	5.7998	4.2783	5.0564	6.4218	4.5026	3.5424	4.2958	5.3317	4.6303	4.3367	7.6266	6.4082	5.3917	4.7785	3.0661	5.73	4.2539	5.0884	4.4533	2.6492	1.7173	3.2545	6.4413	6.2202	7.048	7.2286	5.6444	4.2845	3.2765	3.1067	4.6034	5.5021	3.6827	4.5553	5.4738
ART4	0.6306	2.3773	1.7635	2.9602	1.8579	0	1.7946	0	0	0.9508	1.1745	0	0.8294	0	2.5605	1.6064	0	0	0.7282	3.3878	0.9501	0	1.2143	1.5786	1.5979	1.4337	0.7609	5.0702	1.6641	0.9363	3.9941	1.3031	1.2592	4.1215	2.8665	0	1.9863	2.4699	1.3127	4.1664	0	1.7272	1.7528	0.7088	2.4624	1.0393	3.5431	0.5853	0.8889
RP11-1055B8.10	1.068	0	0	0	2.6437	0	1.5119	0	0	0	0	0	0	0	1.3967	0	0	0	0	0	0.9501	0	0	0.7332	0	0	0	0	0.5198	0	0	0.7939	0.7629	1.119	0	0	0	0	0	0	0	0	0	0	0	0	0	0	0
AC009120.4	2.4292	1.9249	3.4034	1.3261	2.3036	0	1.7946	0.9469	0	2.2425	0	1.5594	0.4735	1.3943	1.3967	3.9369	0	0	2.7886	1.7514	1.5181	3.0023	1.5756	2.3143	2.185	1.0937	1.9178	1.5084	1.8492	0.5428	0	2.7804	1.9212	0	0.6527	2.2207	0.6712	0	0	1.4941	1.566	1.9593	0.84	0.7088	0.8089	1.6371	1.9856	0.5853	1.4349
RP11-261P13.5	3.3674	2.3773	1.7635	2.2534	1.8579	2.137	2.7127	0	0	2.2425	1.1745	2.2912	1.3528	1.3943	2.5605	4.2783	1.247	2.8913	1.5704	0	2.5009	1.2645	2.7953	2.3143	3.2653	1.4337	2.1612	3.067	1.8492	0.9363	3.9211	1.9764	2.1649	2.6492	1.4416	0.6872	1.9863	2.2117	0	0.6831	0.9858	1.108	0.84	0	0.8089	1.0393	2.7909	0.5853	0.8889
AC129492.1	4.3038	4.7353	4.6617	4.3991	0	3.6325	4.9063	5.0624	5.4379	1.0386	5.3584	4.4956	5.4194	0	5.2818	1.8386	5.8951	3.2361	4.3376	4.8627	4.4322	0	4.6253	5.4221	5.3144	5.279	5.5492	5.7897	5.2974	4.5066	5.005	4.4407	4.6052	4.8434	6.3695	5.3289	5.8474	5.8692	4.1674	5.8948	4.0791	5.4476	4.9954	5.5482	4.4174	5.3381	5.7464	4.637	5.2682
AC129492.6	7.2367	6.0317	5.2819	5.1991	4.276	0	2.0308	2.4953	0.8188	4.8318	4.0217	2.553	5.1828	5.4378	5.952	2.8349	4.3808	1.835	4.6656	0	5.4583	5.7754	4.9458	5.7835	0.6763	4.8756	4.3642	3.9782	1.8492	1.2227	3.5741	5.9888	2.0385	0	3.0777	5.3565	4.0349	1.4937	0	3.1494	3.4367	1.108	3.1539	2.7465	2.0027	3.2812	2.6442	0	2.7996
MIR4267	0	0	0	0	0	0	0	0	0	0	0	0	0	0	0	0	0	0	0	0	0	0	0	0	0	0	0	0	0	0	0	0	0	0	0	0	0	0	0	0	0	0	0	0	0	0	0	0	0
CRTAM	1.6749	4.0343	3.2301	3.7068	3.1496	1.4325	2.57	5.18	2.6662	3.2322	6.0524	3.5498	4.3794	2.5573	4.0456	0	2.9759	1.1915	2.3044	4.1349	4.1519	4.6348	4.6303	3.4508	5.4112	2.1384	4.1989	6.0215	5.8099	4.2339	5.1847	4.1601	6.2529	3.7338	4.3939	5.4898	5.6657	5.0348	2.7941	7.5035	7.1416	4.3266	5.3678	5.0601	5.3523	4.4663	6.2957	6.13	2.9661
RP11-170L9.1	0	0	0	0	0	0	0	0	0	0	0	0	0	0	0	0	0	0	0	0	0	0	0	0	0	0	0	0	0	0	0	0	0	0	0	0	0	0	0	0	0	0	0	0	0	0	0	0	0
DPYD-IT1	0	0	0	0	0	0	0	0	0	0	0	0	0	0	0	0	0	0	0	0	0	1.9279	0	0	0	0	0	0	0	0	0	0	0	0	0	0	0	0	0	0	0	0	0	0	0	0	0	0	0
CADPS2	7.5875	8.9504	5.059	6.283	5.631	5.3848	7.7245	9.9726	6.7023	9.6365	9.8003	7.0171	3.5222	8.7071	8.6419	7.2703	9.4343	4.0362	8.7117	8.3136	7.8118	7.7615	7.6322	8.3553	6.2859	7.7955	8.6277	8.5947	10.1925	7.3093	8.9154	8.8807	9.5335	9.9063	10.691	10.9689	8.0861	10.9444	8.11	8.7433	7.766	7.5018	8.6351	8.5667	9.9694	8.8912	8.4647	7.4519	7.101
RLF	10.4297	9.9753	8.9565	11.4293	8.5098	8.452	9.3006	9.341	8.3388	9.7735	10.9068	9.4793	8.9128	9.3389	9.8046	9.6189	10.2631	9.5743	11.0363	8.9254	9.947	9.8883	10.0992	10.7528	10.5306	11.1234	10.1906	10.7425	10.7865	10.4547	10.2161	10.9024	10.5494	10.6322	10.6162	10.2421	11.528	10.4636	9.8587	9.7487	10.2487	10.2574	10.2071	11.1573	9.4486	10.4618	10.2394	11.4767	10.457
RP1-15D7.1	0	0	0	0	0	0	0	0	0	0	0	0	0	0	0	0	0	0	0	0	0	0	0	0	0	0	0	0	0	0	0	0	0	0	0	0	0	0	0	0	0	0	0	0	0	0	0	0	0
RNU6-590P	0	0	0	0	0	0	0	0	0	0	0	0	0	0	0	0	0	0	0	0	0	0	0	0	0	0	0	0	0	0	0	0	0	0	0	0	0	0	0	0	0	0	0	0	0	0	0	0	0
NUDT19P3	1.068	1.2622	0	0	0	0	0	0	0.4668	0	0	0	0	0	0	0	0	0	0.7282	0	0.9501	0	0.7314	0.7332	0.5915	0	0	1.157	0.9013	0	0	0.7939	0.7629	0	0	0	0	0	0	0	0	0	0	0	0.8089	0	0	0	0
CTD-3116E22.8	0	1.2622	0	2.0052	0	0	0	0	2.379	0	0	0	0	2.5573	2.0929	0	0	0	0.7282	0	2.5009	3.235	1.5756	2.1082	2.185	0	1.9178	1.5084	0.9013	0.9363	2.0511	0	2.9943	3.7338	2.6203	0	1.1276	1.8969	0.8007	3.9	0.9858	0.6578	0	2.444	2.6469	0	1.127	1.3224	2.3948
CTD-3116E22.7	3.2053	1.9249	1.7635	2.0052	2.6437	0	0	2.236	0	0	2.7348	2.553	1.3528	0	1.3967	2.8349	0	1.1915	4.5026	0	4.7096	1.2645	2.1046	3.8324	2.0145	0	1.2565	0.6915	0	0	3.4878	1.3031	3.9667	3.2911	1.1004	1.5012	0	0.9321	0	1.1448	0	0.6578	1.3674	1.1821	2.0027	0.6113	0.6709	0	1.4349
CTD-3116E22.6	0	0	0	2.0052	0	0	0	0	0	0	0	0	0.8294	0	0	0	0	0	0.7282	0	0	0	0	0	0	0	0	1.5084	0	0	0.8367	0	0	1.9744	0	0	0	0	0.8007	0	0	0	0	0	0.8089	0	0	0	0
CRTAP	13.3117	12.2097	12.7419	12.6883	13.3826	12.4787	12.6059	12.7351	13.3094	13.2174	13.5022	13.4259	13.2728	12.6837	12.6147	12.621	13.3576	13.1288	12.7052	13.0865	12.3833	12.3513	12.7207	12.58	13.2233	12.8871	13.577	13.2079	13.0845	12.7217	13.6013	12.3455	12.5186	14.091	13.2639	13.0853	13.3625	13.1805	12.818	12.1774	14.3949	13.1809	13.1161	12.8955	13.5819	13.4018	13.1385	13.3881	12.5948
RP11-85D18.1	0	0	0	0	0	0	0	0	0	0	0	0	0	0	0	0	0	0	0	0	0	0	0	0	0	0	0	0.6915	0	0	0	0	0	0	0	0	0	0	0	0	0	0	0	0	0	0	0	0	0
ADPGK	10.9663	10.9063	10.247	11.2885	10.8139	11.1717	11.3633	10.2497	12.0138	11.4934	11.3315	10.4955	10.8668	10.1821	10.625	10.1652	10.9121	10.3245	10.7224	10.9604	11.5299	10.2486	11.3994	11.4574	11.5745	10.802	11.538	11.9924	11.3252	10.8208	11.2832	11.0191	11.4111	9.818	10.6876	11.1133	11.0338	11.6016	9.5838	10.9754	11.2887	10.9451	11.3585	11.0467	11.3703	10.2356	11.1222	10.5029	10.5492
RP4-697P8.3	0	0	0	0	0	0	0	0	0	0	0	0	1.1147	0	0	0	0	0	0	0	0	0	0	0	0	0	0	0	0	0	0	0	0	0	0	0	0	0	0	0	0	0	0	0	0	0	0	0	0
CPEB4	9.8192	9.3779	7.9594	10.1583	8.3565	9.3614	8.6912	8.4117	8.8046	10.3242	10.6416	8.2563	9.0084	9.3712	7.5099	7.6094	10.5309	7.9438	10.6455	9.3589	9.2518	10.4791	9.2752	9.9158	9.5032	10.8465	9.8068	9.9158	10.1775	9.6812	10.4802	8.7343	11.644	10.5668	10.3722	8.5345	10.5495	8.8862	9.1903	10.1145	8.4694	10.5018	9.839	10.6144	9.4077	9.9716	8.9139	9.7598	9.6606
CNN2P6	0	0	0	0	0	0	0	0	0	0	0	0	0	0	0	0	0	0	0	0	0	0	0	0	0	1.0937	1.2565	0	0	0	0	0	0	0	0	0	0	0	0	0	0	0	0	0.7088	0	0	0	0	0
CPEB1	5.0883	6.6682	3.5581	5.1106	2.6437	2.6282	1.5119	3.8061	4.185	2.7221	3.5947	2.2327	5.6084	3.5822	9.3337	5.4576	6.754	3.5027	8.6935	5.4055	3.6569	6.793	4.2843	5.5246	2.9237	10.0245	8.2707	5.3127	4.2821	3.5007	5.2156	6.0827	4.7804	2.8963	4.0397	1.5012	7.8435	3.2819	3.5094	4.8508	3.1707	5.1328	5.5882	5.8696	3.4406	6.37	5.8279	3.4601	4.3693
CPEB3	8.337	7.9162	7.224	9.3573	8.753	7.1415	7.6061	7.1404	6.8044	8.4549	9.5427	7.3712	6.956	6.1831	7.923	7.0205	8.2731	6.6418	7.4128	7.5545	8.8702	8.1865	8.4977	8.2927	7.7675	7.7122	7.8294	8.3144	8.2696	8.5424	8.5663	8.5	9.3157	9.2837	9.4502	8.4002	6.8423	8.8413	8.2001	8.7145	9.23	8.8875	7.856	8.7961	8.8013	8.7848	8.8093	7.7755	8.4971
CPEB2	8.9592	9.4719	9.1453	8.2261	9.1362	6.4539	8.9014	9.8634	8.018	9.1763	9.2895	8.9812	8.1743	8.1844	8.7471	9.9374	8.257	7.9513	10.5894	8.6042	8.9993	8.7813	10.0133	8.868	9.9202	9.3107	9.5436	9.7034	9.9299	8.0451	10.193	9.3964	9.481	10.1377	9.3154	10.2238	10.326	8.2621	8.9212	9.0523	9.1174	10.2458	10.7289	10.3399	9.7092	11.2374	10.4695	9.1606	10.4674
SRBD1	10.0261	9.4662	8.7393	9.6557	8.6994	7.9946	9.0398	7.8288	8.4966	8.5186	9.5512	8.769	8.4134	8.0578	8.4929	7.3982	8.8208	7.7073	9.7774	8.5277	9.0407	9.7635	9.5602	9.5483	9.3094	8.4479	8.3211	10.3242	9.1254	9.2676	8.9842	9.9333	9.0267	8.5901	9.0141	9.2117	9.9353	8.345	9.7744	8.8775	8.651	8.3902	8.8281	8.8023	9.0008	8.8406	9.7304	9.2557	9.2826
ABAT	10.2269	9.2378	8.8816	9.6175	9.8835	9.4859	9.9073	10.1468	7.3982	7.4551	9.7777	10.6878	9.3582	9.8798	9.7699	9.7616	8.6684	7.0026	9.0305	6.7324	10.4607	8.8355	9.2952	9.8582	11.7636	11.1194	9.3139	7.801	9.0891	8.7541	8.8081	9.7597	9.517	9.153	8.7825	9.8251	9.8728	8.2905	9.3773	9.2997	10.635	9.6281	8.3888	8.6001	9.4724	11.1587	9.4663	9.2768	8.6177
RP11-758H9.2	7.0387	7.458	7.3774	7.2524	6.5969	7.1926	7.2676	5.8477	5.5017	5.0728	5.7662	7.0911	7.5204	3.8104	6.9385	7.7114	4.8993	5.1564	7.9912	6.3057	7.3829	8.6003	8.0857	6.723	8.2931	6.0857	7.4194	5.7683	6.9717	4.3992	5.8079	7.2702	5.5544	5.0024	6.6761	6.0771	5.3881	4.6734	6.8301	5.6454	6.9142	4.2845	5.8746	6.0659	7.2276	5.4333	6.3699	5.7821	5.1322
C11orf98P1	0	0	0	0	0	0	0	0	0	0	0	0	0	0	0	0	0	0	0	0	0	0	0	0	0	0	0	1.5084	0	0	0	0	0	0	0	0	0	0	0	0	0	0	0	0	0	0	0	0	0
AE000658.31	2.2743	1.2622	0	4.2545	0	0	0	0	0	0	0	0	1.1147	0	0	3.1985	0	0	0.7282	0	0.9501	1.2645	0	0.7332	1.0097	0	0	1.5084	0	0	0	1.3031	0.7629	0	0	0	0	0	0	0	0	0	0	0	0	0	0.6709	0	3.2506
RP11-418B12.1	0	0	0	0	0	0	0	0	0	0	0	0	0	0	0.8612	0	0	0	0	0	0	0	0	0	0	0	0	0	0	0	0	0	0	0	0	0	0	0	0	0	0	0	0	0	0	0	0	0	0
CTD-3065B20.3	2.1008	3.6075	1.1359	2.4651	3.82	0	1.7946	0.9469	1.3379	1.9257	2.4329	1.9713	0	2.0899	2.9131	0	2.8441	1.1915	3.8864	0	3.4922	3.0023	2.4909	3.7637	2.4753	2.8556	0	1.7908	2.9894	2.0696	3.4878	2.4337	3.7596	2.1749	0	0	1.9863	3.4579	2.2357	2.2121	1.566	1.7272	2.0566	1.1821	2.8104	1.0393	2.1866	0	2.3948
CTD-3065B20.2	0.6306	3.9055	1.1359	2.8133	2.3036	0	1.16	0	0	0.9508	2.2544	0	0	0	1.3967	3.4886	0.7542	2.6172	2.6445	0	0	2.3806	1.2143	2.7992	1.5979	2.8556	0	1.157	0.9013	0	2.0511	2.2231	2.9943	1.7414	0	1.5012	1.1276	1.8969	0.8007	0.6831	2.1478	0	2.0566	0	1.7029	1.0393	1.4731	1.0004	0.8889
AP000568.2	1.0755	3.6108	3.5595	0	1.2093	2.7965	0	0	0.4668	0	0	2.297	2.4303	0	0	2.3477	1.6169	0	1.2099	0	2.2413	3.7768	2.3106	2.1082	1.0097	0.6481	1.6247	2.4074	2.3081	0.9363	0	1.6787	0	0	1.4416	1.5074	0	1.5168	0.8007	0	0.5755	1.4506	0.84	0.7088	0	0	0	1.0004	0
RP11-795J1.2	0	0	0	0	0	0	0	0	0	0	0	0	0	0	0	0	0	0	0	0	0	0	0	0	0	0	0	0	0	0	0	0	0	0	0	0	0	0	0	0	0	0	0	0	0	0	0	0	0
RP11-795J1.1	0	0	0	0	0	0	0	0	0	0	0	0	0	0	0	0	0	0	0	0	0	1.2645	0	0	0	0	0	0	0	0	0	0	0	0	0	0	0	0	0	0	0	0	0	0	0	0	0	0	0
POU5F1B	5.1787	5.444	5.7266	5.0961	5.0932	5.5595	6.1452	2.7373	3.6934	3.2164	7.4971	4.9668	4.1518	5.1594	4.5929	4.4366	4.3495	3.9039	6.7356	4.4905	3.2437	4.1642	4.959	5.2847	4.3374	3.4555	5.0904	7.0867	5.3837	3.7533	4.4315	5.9709	7.0063	5.7035	9.1444	0.6981	3.5535	5.1584	2.8291	5.6603	4.9965	4.9309	5.0366	5.55	4.6684	4.4406	5.9663	3.6035	4.7474
AP001063.1	0	1.2622	0	0	0	0	0	0	0	0	0	0	0	0	0	0	0	1.1915	0	0	0	1.2645	0	0	1.0097	0	0	0	1.2026	0	0	0.7939	0	0	0	0	0.6712	0	0.8007	0	0	1.4506	0	0	0	0.6113	0.6709	0	0
AC006482.1	0	0	0	0	0	0	0	0	0	0	0	0	0	0	0	0	0	0	0	0	0	0	0	0	0	0	0	0	0	0	0	0	0	0	0	0	0	0	0	0	0	0	0	0	0	0	0	0	0
LL0XNC01-36H8.1	3.2886	3.7642	0	1.7052	0	0	1.5119	0	2.9774	0	3.6222	1.5594	0	0	2.3456	1.6064	5.9728	0	2.7886	0	0	0	2.9263	1.8675	4.1882	4.0279	0.7609	3.7986	3.139	2.0696	4.1298	3.2936	3.9009	2.7781	1.4416	1.1508	1.9863	2.879	0.8007	1.1448	0.9858	2.3346	1.3674	3.6347	3.4295	2.0586	2.9093	0	1.83
RP11-300J18.2	0	0	0	0	0	0	0	0	0	0	0	0	0	0	0	0	0	0	0	0	0	0	0	0	0	0	0	0	0	0	0	0	0	0	0	0	0	0	0	0	0	0	0	0	0	0	0	0	0
RP11-300J18.1	0	0	0	0	0	0	0	0	0	0	0	0	0	0	0	0	0	0	0	0	0	0	0	0	0	0	0	0	0	0	0	0	0	0	0	0	0	0	0	0	0	0	0	0	0	0	0	0	0
FAM41C	6.2742	6.9282	10.0578	6.0163	0	3.8081	2.8351	0	0.5292	5.6905	6.4024	2.7413	2.2262	4.0674	3.6491	3.3509	3.2802	1.9545	3.0681	7.069	0.9501	3.8003	4.5746	1.71	8.1117	3.7753	7.7072	4.2212	1.5745	2.1144	2.558	3.8024	4.4491	3.3015	5.7638	3.1483	5.2088	3.3086	0.8958	2.0273	5.6734	7.3283	1.8603	1.9059	1.8089	4.8809	2.8359	2.2317	7.8961
PHOX2A	6.3406	8.9946	8.8669	1.7052	11.8647	11.1891	8.2483	10.4124	3.4504	4.4893	9.2044	11.7511	8.123	5.2653	11.1054	9.1274	7.5791	6.8806	9.7622	6.4098	9.1724	9.1523	3.6115	10.9879	6.833	9.6972	9.9311	3.5934	11.3093	10.7133	5.703	10.1331	4.6662	4.0721	8.1823	5.8819	7.4672	5.8631	12.4083	9.1858	10.6108	8.2792	8.0577	8.3979	6.2515	5.285	5.7782	4.2861	8.0173
RN7SL734P	0	0	0	0	0	0	0	0	0	0	0	0	0	0	0	0	0	0	0	0	0	0	0	0	0	0	0	0	0	0	0	0	0	0	0	0	0	0	0	0	0	0	0	0	0	0	0	0	0.8889
PHOX2B	0	0	0	0	0	0	0	0	0	0	0	0	0	0	0	0	0	0	0.7282	0	0	0	0	0	0	0	0	0	0	0	0	0	0	0	0	0	0	0.9321	0	0	0	0	0	0	0	0	0	0	0
RP1-207H1.3	0.6306	0	0	0	0	0	0	0	0	1.9257	0	0	0	0	0	0	0	0	0	0	0	0	0	0	1.0097	0.6481	0	0	0	0	0.8367	0	0	1.7414	0	0	0.6712	0	0.8007	1.1448	0	0	0	0	0.8089	0	0	0	0
NLRP14	4.6821	2.3773	0	1.3261	0	0	3.5983	3.0741	0	0	2.2544	0	1.1147	0	1.7864	2.3477	1.9057	0	1.2099	0	0	0	0	2.1082	2.824	1.0937	1.9178	2.2296	0	0.5428	0.8367	1.6787	0	3.0056	2.9754	0	2.6626	3.7774	2.2357	1.775	2.6763	0	0.84	1.5378	0.8089	4.8822	1.127	0	0
UPK2	8.0602	5.4711	11.4628	5.458	5.3352	10.7148	4.5374	3.8061	3.1734	5.7598	4.9909	8.9303	6.5099	4.8423	4.0456	5.2407	4.3383	5.7102	4.8696	6.6326	3.8123	10.6873	4.183	4.8488	4.691	3.4115	7.212	8.5072	7.123	4.1621	3.677	4.1601	4.2033	3.375	1.7173	2.0183	7.7273	5.7459	3.6861	6.7165	4.5873	5.1089	4.8405	5.5051	5.2419	6.2161	4.9904	6.5321	5.4459
CFH	9.699	10.7501	7.9902	9.0215	9.7753	8.1153	7.306	11.0933	10.2015	13.1808	10.4179	9.3009	6.7423	12.4245	9.8818	8.2366	12.8955	8.3872	11.6854	11.7059	11.0616	10.7517	10.9041	9.8069	9.1868	9.5636	10.133	11.5945	13.3216	10.0658	11.7084	9.2952	9.7901	7.7629	9.1335	11.6305	13.0112	12.6526	8.6919	13.0061	8.564	11.6591	11.6284	12.5963	9.5587	9.1962	11.9528	8.2347	10.9587
CFI	10.0085	11.643	12.0365	10.762	11.3997	11.5871	10.5886	12.354	11.1225	12.8429	12.8618	12.5661	11.6779	11.4296	12.3542	9.8052	12.862	8.5931	13.3489	11.4109	11.8016	11.0433	11.9564	12.242	11.1858	11.4053	12.8642	12.5178	11.4996	11.216	11.8764	12.1806	12.4329	9.8876	12.4675	12.7492	11.9583	12.9412	11.5263	11.6092	10.7367	11.4527	12.1107	12.4791	12.5242	11.9053	10.5383	10.2289	11.8699
ANKFY1	11.9512	10.9044	10.0895	11.0283	10.302	9.9516	11.2861	10.8217	11.0184	10.9419	11.9366	11.1804	10.9503	9.7467	10.8336	10.6364	11.3393	10.1941	12.158	10.7044	10.7919	10.4968	11.5661	11.7133	12.2039	11.9964	12.0194	11.7211	11.3687	11.9442	12.3796	11.598	11.3143	11.3936	12.6734	11.1904	11.5228	10.9528	11.334	11.192	11.5569	11.0331	11.0747	12.8092	11.5826	11.4907	12.3112	10.8967	11.689
MESTP2	0	0	0	0	0	0	0	0	0	0	0	0	0	0	0	0	0	0	0	0	0	0	0	0	0	0	0	0	0	0	0	0	0	0	0	0	0	0.9321	0	0	0	0	0	0	0	0	0	0	0
CFB	11.2236	12.5986	14.814	16.4148	14.763	13.4514	12.4137	15.2822	15.9427	15.1596	13.8815	15.5751	13.8881	14.0083	13.179	12.335	13.9821	11.8522	12.9352	13.2218	15.5895	14.6532	15.7387	15.2941	12.4004	12.7638	15.291	11.5469	15.2162	14.5426	13.7748	13.9798	17.4169	12.3966	14.6552	13.8384	11.0548	16.8554	12.0795	13.3103	15.2151	15.1134	15.0235	15.7383	15.5377	14.7891	15.7809	14.1061	13.4226
TPT1-AS1	9.3734	9.9082	9.3068	7.8547	9.0084	9.723	8.443	9.3554	8.1409	9.6413	9.2154	10.0679	7.9901	8.8255	11.047	10.0924	9.9719	9.4431	9.0974	9.3625	8.793	9.1122	9.6219	9.9258	8.3028	8.4364	9.4563	9.8405	9.0655	7.9616	9.3155	8.9127	11.074	10.6491	8.489	8.1782	8.9207	8.7102	8.8182	8.7107	7.7872	9.2024	8.9617	8.3489	9.5945	8.309	8.9402	7.2157	10.6846
AF001548.3	1.068	1.9249	0	0	0	0	1.7946	0	0	0	0.7035	0	0	0	1.7864	0	1.247	0	1.5704	3.2148	2.5009	2.3806	0.7314	0	1.0097	2.9645	1.2565	0.6915	0	2.2186	0.8367	0	1.6279	0.6653	0	0	0	1.8969	0	0	0	0	1.3674	0	2.2508	0	1.4731	0	0
RP1-29C18.10	0	3.4316	0	0	0	1.4325	0	0	0	0	0	0	0.4735	0	0	1.6064	0	0	0.7282	0	0.9501	0	0	0.7332	0.5915	0	0	1.157	0	0.5428	1.3629	0.7939	0	0	0	0	2.7917	0	0	0	0	0.6578	0	0	0	0	0	0	0
CFP	5.2166	5.8665	3.2301	5.4076	4.9627	3.6887	5.9131	5.2165	5.2499	4.1534	6.6392	5.248	6.3947	4.8423	6.1869	4.4229	4.76	5.9687	5.9091	7.6846	5.5729	5.1152	5.8524	5.2259	6.1688	6.0736	4.2525	6.9755	4.4189	5.1021	6.1165	5.3955	6.3299	4.2155	4.6454	4.6673	5.3881	6.7447	3.5094	4.349	2.1478	4.1963	5.7531	5.216	6.037	3.7722	4.0351	3.7011	4.2394
RNU5B-1	0	0	0	0	0	0	0	0	0	0	0	0	0	0	0	0	0	0	0	0	0	0	0.7314	0	0	0	0	0.6915	0	0	0	0	0	0	0	0	0	0	0	0	0	0	0	0	0	0	0	0	0
RP11-509A17.3	2.1008	2.3773	1.1359	0	0	0	0	0	0	0	0	4.2115	0	0	0	0	0.7542	0	2.6445	0	0	1.2645	1.2143	1.8675	0	1.7086	2.713	1.5084	0	0	1.3629	2.6175	1.9212	0	0	0	1.9863	0	0	1.1448	0.5755	0	0	2.0609	0	0	0	0	0
AAAS	11.9416	11.6176	10.6841	12.0838	11.5386	11.4667	11.5381	11.023	11.5262	11.1003	11.2236	11.8419	12.4286	11.6728	11.3841	11.7433	12.1846	11.1474	11.6364	11.2415	11.5959	11.2968	10.9139	11.4501	11.4597	10.5941	10.8517	11.7859	11.0813	10.8101	10.4293	12.0222	11.6606	10.8657	11.1433	10.3633	11.1948	11.0271	10.9614	10.448	11.8604	11.3686	10.965	10.4849	12.1392	11.4736	10.5857	11.1024	11.9219
RNU6-767P	0.6306	0	0	0	0	0	0	0	0	0	0	0	0	0	0	0	0	0	0	0	0	0	0	0	0	0	0	0	0	0	0	0	0	0	0	0	0	0	0	0	0	0	0	0	0	0	0	0	0
AJ271736.10	0	0	0	0	0	0	2.5382	0	0.533	0	0	0	0.6046	1.5865	0.9913	0	0	0	0	0	0	0	0.8888	0	0	1.6288	0	0	0	0	0.9408	0	1.5442	0	0	1.347	0.8045	0	0	0	0	0.8779	1.0305	0	0.9559	0	0	0	1.0578
SIDT1	6.3111	6.1483	3.0331	7.1642	3.1496	0.8872	4.9369	6.3193	3.9196	4.8103	8.3345	5.9395	5.7295	4.4707	5.0376	4.4229	6.1507	3.6502	4.6607	7.0354	6.0497	5.5198	5.901	6.54	7.6811	4.9829	5.2671	7.7442	6.8303	5.7908	7.0728	6.4767	8.8331	6.5115	7.9976	7.2219	8.5546	6.8278	6.1745	7.4546	4.143	5.4126	5.7947	5.1911	5.745	4.8297	5.5048	3.0006	6.1809
AP003900.6	0	0	0	3.9372	0	0	3.3589	0	0	0	0	0	3.0672	1.3943	5.1086	0	0	0	1.8585	0	0	0	0	0	0	4.6749	3.9623	0	0	0	0	5.4726	0	0	0	5.3239	3.8809	0	0	0	0.5755	0	0	0	0.8089	0	0	0	2.4134
SIDT2	11.9671	11.3763	10.7306	11.1452	10.7104	11.7053	11.6713	10.1	11.0429	11.096	12.5666	12.4259	11.3467	9.6799	10.958	10.8305	11.1671	9.6523	11.5487	10.8032	10.2182	10.6157	11.581	11.0464	11.215	10.5286	11.3768	11.4041	10.5173	10.9864	11.3925	10.4614	10.7876	11.2614	10.7104	10.3274	12.4356	11.113	10.4554	11.4487	11.2563	11.3994	11.8493	12.0007	10.9073	10.4531	11.1659	11.9287	11.8577
RP11-2N1.2	2.2743	1.2622	0	0	0	0	1.16	0	1.3379	0	2.2544	0	0	0	0	0	0	0	2.0986	0	1.5181	0	0	0	0	2.7379	1.9178	1.5084	0	0	0	0.7939	3.4271	1.7414	0.6527	1.1508	2.3637	2.4699	0	0	0.5755	0	0.84	0	3.8613	2.0586	0	3.5856	1.8843
RP11-2N1.3	1.068	0	0	0	0	0	0	0	0	0	0	0	0	0	0.8612	0	0	0	0	0	0	0	0	0	0	0	0	0	0	0	0.8367	0	0	0	0	0	0	0	0	0	0	0.6578	0	0	1.3241	0	0	0	0
RP11-702H23.2	3.8235	1.9249	0	3.7878	2.9187	2.6083	1.16	3.2248	0.8188	0	2.5918	2.2912	2.1688	1.3943	2.9131	1.6064	1.6136	2.2785	3.0396	1.7514	1.9245	1.9279	2.6511	1.8675	3.6617	1.7086	0.7609	2.838	3.8529	1.4994	3.0133	1.6787	2.8623	1.9744	1.4416	0.6872	3.0196	3.1973	2.9407	2.5471	3.1446	1.7272	2.3075	2.444	1.3241	2.0586	3.0188	1.3224	1.4349
RP11-2N1.1	0	0	0	0	0	0	0	0	0	0	0	0	0	0	0	0	0	0	0	0	0	0	0	0	0	0	0	1.157	0	0	0	0	0	0	0	0	0	0	0	0	0	0	0	0	0	0	0	0	0
RP11-78O9.1	0	0	0	0	0	0	0	0	0	0	0	0.9809	0	0	0	0	0.7542	0	0	0	0	0	0	0	0	1.7086	0	0	0	0	0	0	0	0	0	0	0	0	0	0	0	0	0	0	0	0	0.6709	0	0
RP11-702H23.6	0	3.333	0	6.2436	2.6558	6.0417	1.7739	0	2.6954	0	2.1642	0	4.931	6.6601	3.5769	4.789	0.6633	3.9076	0	4.3874	0	3.9635	0	0	0	0	0	0	0	0	0	0	0	0	0	0	0	1.3725	0	0	0	3.5995	1.7528	0	4.6443	0	0	2.673	0
SAGE1	0	0	0	4.8893	0	0	5.7572	0	2.2689	0	0	0	1.3528	0	0	0	8.0779	0	0	2.7902	0	1.9279	2.7953	8.2897	3.017	1.7086	0	2.5656	0	2.0696	0.8367	0	4.8165	3.6689	0	0	2.6626	1.8969	0	3.1494	0	1.4506	2.0566	3.4793	2.0027	0	5.214	0.5853	1.83
AC114271.2	9.1009	7.6352	4.6145	7.49	6.7594	7.3995	9.4089	7.6924	6.9369	6.8556	7.755	6.7604	8.0546	6.2657	7.2346	7.8113	7.976	8.298	7.6111	7.2646	7.629	8.203	7.4602	7.4053	8.211	6.7872	8.2437	8.1122	7.9619	6.6939	7.5562	6.6418	7.4744	7.2491	9.4847	7.4102	6.9773	7.2615	6.5012	7.8063	7.4287	7.0345	6.3429	7.0816	5.9607	6.3578	7.0054	8.8917	6.8378
RP11-89K11.1	1.6823	5.4291	4.459	4.2883	0	1.4325	5.4474	2.8732	2.8639	3.8138	2.9694	1.9713	1.9728	3.1927	1.3967	0	4.8521	1.4641	3.9337	3.8092	2.7208	3.6112	3.0557	3.5698	4.9783	3.031	3.5626	2.957	2.3468	1.8367	2.3734	3.0597	6.6585	3.0603	1.4202	4.295	3.7844	6.4848	0	4.1882	3.3276	3.1496	3.471	2.8768	0	3.5196	2.7278	1.3224	0
AAGAB	10.7276	10.2046	10.4198	11.7395	10.797	10.4436	10.8415	10.1	10.8327	9.9849	11.0282	10.1315	10.7535	10.6264	9.8765	9.8728	10.8434	9.7307	10.6431	10.3811	10.8751	10.2557	10.661	10.4543	10.5137	10.8733	9.7556	10.9955	11.2647	10.4363	10.6521	10.4999	10.4961	7.6829	10.6402	11.1749	10.4919	10.6208	10.405	9.8045	10.7642	10.2216	10.5731	10.4014	10.5423	10.5323	10.7133	9.5932	10.5897
AC093802.1	1.6749	0	0	0	0	0	0	0	0	0	0	0.9809	0.4735	0	0	0	0	1.1915	0	0	0	0	0	0	0.5915	0	0	0.6915	0	0	0	0	0	0.6653	0	0	0	0	0	0	0	0	0	0.7088	0	0	0	0	0
C4orf19	7.571	7.7812	4.8881	7.6481	4.4593	9.2927	3.5519	7.144	7.336	8.5145	4.9589	7.7682	8.0237	8.1351	7.0138	7.587	7.5976	6.7831	7.7563	7.7175	6.313	6.8127	5.5408	6.9663	10.9913	5.7929	7.8429	7.36	9.4797	4.366	6.8946	8.9931	8.6045	4.7266	9.1082	6.737	7.7667	7.8608	9.2832	7.2627	6.6084	8.3084	5.9362	7.4692	7.0371	7.3715	5.8504	8.0476	6.6778
AL096700.1	0	0	0	0	0	0	0	0	0	0	0	0	0	0	0	0	0	0	0	0	0	0	0	0	0	0	0	0	0	0	0	0	0	0	0	0	0	0	0	0	0	0	0	0	0	0	0	0	0
SLC7A6OS	10.3383	9.6187	10.7116	10.0657	8.8221	8.7612	10.6581	8.6071	9.0282	8.3336	9.0046	9.5837	9.7617	9.8205	9.8263	9.9487	9.49	9.1359	9.2126	8.8736	9.0585	9.1701	9.4734	10.0701	10.1457	9.6281	9.7677	10.042	9.2217	9.1112	9.4476	9.7058	9.6795	9.7604	9.4421	9.8454	9.5332	9.1066	8.8597	9.4814	9.7676	9.4743	8.9541	9.4809	9.337	9.743	9.9609	9.3547	9.5923
RP11-128P17.3	0	0	0	0	0	0	0	0	0	0	0	0	0	0	0	0	0	0	0	0	0	0	0	0	0	0	0	0	0	0	0	0	0	0	0	0	0	0	0	0	0	0	0	0	0	0	0	0	0
RP11-128P17.2	0	0	0	0	0	0	0	0	0	0	0	0	0	0	0	0	0	0	0	0	0	0	0	0.7332	0	0	0.7609	0	0	0	0	0	0	0	0.6527	0	1.1276	0	0	0	0	0	0	0	0	0	0	0	0
RP11-128P17.1	0	0	0	0	0	0	0	0	0	0	0	0	0	0	0	0	0	0	0	0	0	0	0	0	0	0	0	0	0	0	0	0	0	0	0	0	0	0	0	0	0	0	0	0	0	0	0	0	0
C4orf17	0	0	0	0.8103	0	0	0	1.5137	0	0	0	0	0	0	0	0	0	0	1.5704	0	0	0	0	0	0	0.6481	0	1.5084	0	0	3.0133	0	0	0	1.1004	0.6872	0	0	1.9884	0	0	0.6578	0.84	0.7088	1.3241	0.6113	0	0	0
EIF3EP2	0	0	0	2.0052	0	0	0	0	0	0.9508	0	0	0	0	0	0	0	0	0	0	0	0	0	0	0.5915	0	0	0	0	0	0	0	0	0	0	0	0	0	0	0	0	0	0	0	0	0	0	0	0
EIF3EP1	6.7165	6.284	4.1511	4.7749	4.6219	4.9014	3.67	4.8495	5.0647	4.1534	6.232	5.517	2.3988	4.922	5.2993	6.1814	6.9045	3.4945	7.0043	5.6973	5.8309	4.714	6.4725	6.4	4.7191	6.7112	5.6329	5.7683	5.776	5.0632	5.6361	6.1588	5.5756	5.939	5.7603	5.0326	5.779	6.9063	4.713	4.6567	3.8802	4.4074	6.7289	5.288	5.683	5.6151	5.94	3.5856	5.4174
RP11-128P17.4	0	1.2622	0	0	0	0	0	0	0	1.9257	0	0	0	0	0	0	0	0	0	0	0	0	0	1.2169	0	1.0937	0.7609	0.6915	0	0	0	0	0	0	2.1481	0	1.4737	0	0	0	0	0	0	0	0	0	0	0	0
RNU6-67P	0	0	0	0	0	0	0	0	0	0	0	0	0	0	0	0	0	0	0	0	0	0	0	0	0	0	0	0	0	0	0	0	0	0	0	0	0	0	0	0	0	0	0	0	0	0	0	0	0
RP11-190A12.7	3.6244	2.338	2.6484	2.9988	1.721	2.8244	1.3004	4.1204	0.8251	0.8425	2.0937	3.9996	3.6731	2.1334	2.7138	1.6819	2.1123	3.6383	3.1894	1.3903	2.4377	0	2.1046	1.9784	2.0886	4.7312	2.4652	0	1.3449	0.9363	0.8367	3.9322	3.4731	2.4717	0.5661	1.3913	1.2331	2.852	1.3127	1.9682	1.3077	3.8048	1.3134	2.6823	4.9387	2.3608	1.2399	4.8735	1.4439
CTB-179K24.3	4.9146	3.8295	3.3535	5.4209	4.143	3.8631	6.3172	3.6906	3.882	3.1467	3.9271	3.1721	4.4973	5.278	4.5033	4.8568	5.2225	4.651	5.0539	3.4532	4.7655	3.8361	4.1736	4.7923	4.1607	5.3053	4.0514	4.6183	3.5977	3.1836	4.4199	3.9542	4.4711	4.4705	3.1529	3.4468	2.4095	5.0912	2.6934	4.1713	4.236	4.2767	4.2768	3.1568	4.7059	2.9391	3.8614	2.1592	4.3681
RP11-327O17.2	0	0	0	0	0	0	0	0	0	0	0	0	0	0	0	0	0	0	0.7282	0	0	0	0	0	0	0	0	1.5084	0	0	0	0	0	0	0	0	0.6712	0	0	0	0	0	0	0	0	0	0	0	0
SCYL1	10.7448	12.2475	12.4954	13.5221	11.8709	12.5283	12.3252	12.0508	13.0083	12.0397	12.5166	12.2562	13.0561	12.3593	12.882	12.0052	12.4988	11.5548	12.0385	12.1987	11.8371	12.1434	12.4146	12.2459	12.7264	11.9332	12.254	12.5989	12.473	12.4706	12.5519	12.7182	13.0199	12.0132	11.895	12.9452	12.7273	12.0293	12.4583	12.1864	12.1751	12.3019	12.2897	12.1678	12.0471	11.8901	12.5453	12.4465	12.6532
RP13-941N14.1	2.6111	1.946	1.7635	1.7218	2.3036	1.8581	2.7423	0.9675	2.336	0.992	4.4374	3.5207	3.1048	2.1547	3.8232	4.989	3.0873	1.1915	2.4996	0	1.0048	2.4189	4.1116	3.8877	4.5533	2.8781	4.0483	4.6107	2.3219	1.5453	2.6054	2.8671	3.1921	2.576	2.6626	1.1938	3.0764	0.9321	1.7609	3.1709	0.9929	1.1796	2.6807	2.6241	3.0414	2.593	2.2145	1.8304	2.9941
IGLVI-38	0	0	0	0	0	0	0	0	0	0	0	0	0	0	0	0	0	0	0	0	0	0	0	1.2169	0	0	0	0	0	0	0	0	0	0	0	0	0	0	0	0	0	0	0	0	0	0	0	0	0
RNVU1-19	0	0	0	0	0	0	0	0	0	0	0	0	0	2.5573	0	0	0	0	1.8585	0	0	1.2645	0	1.5786	0	0.6481	0	1.157	0	0	0	0	0	0	0	0	0	0	0	0	0	0	0	0	0	0	0	0	0
NBEAP1	5.2166	2.9987	2.1994	2.4651	0	0	1.7946	1.9196	1.541	4.0757	1.5289	1.5594	0	3.8104	0	0	1.247	1.835	1.5704	0	2.2413	2.7247	2.9175	2.1082	2.0145	3.6361	1.9178	2.957	3.2745	0	2.2691	3.5858	4.4038	1.7414	1.9488	3.7881	5.7154	5.5341	0	0	0.9858	0	0.84	2.6031	0	1.0393	0	0	0.8889
RP11-358B23.7	0	2.3773	0	0.8103	0	0	0.6936	1.5137	0	0.9508	1.8132	0	0.4735	2.0899	0.8612	1.6064	0.7542	0	1.2099	0	1.5181	1.2645	2.1046	0.7332	0	0.6481	0	1.7908	1.2026	0.5428	1.3629	2.4337	1.6279	2.5078	1.1004	0.6872	0.6712	0	0	0	0.5755	1.4506	0	2.0609	0	0	0.6709	0	0
NBEAP3	7.3942	6.2312	4.8352	7.0158	5.7413	5.4138	8.2119	3.0741	2.02	2.2425	5.8442	7.1615	4.0479	6.4178	5.0376	6.3355	5.7699	6.2333	8.6298	5.3659	6.9105	5.4288	6.1184	3.6305	7.2624	4.0468	5.0116	6.6684	6.3054	2.3588	3.0133	7.8246	4.9526	6.8399	4.1367	6.6112	6.1953	5.4185	1.9884	6.8436	2.2102	6.4633	5.0614	4.2301	2.2508	5.79	3.5431	3.1706	6.135
RFPL4AL1	6.0984	0	1.9178	0	0	0	0	0	0	0	0.8263	0	0.8294	0	0	2.3477	0	0	0	0	0.9501	0	0	2.784	0	0	0	0.6915	0	0	0	0	0	0	3.734	0	0.6712	1.4937	0	0.6831	0	0	0	0	0	0.6113	0.6709	0.7827	1.5939
RP11-796A5.3	0	1.9249	0	0	0	0.8872	0	0	1.1016	1.5191	0	0	0	0	0	0	0	0	0.7282	0	0	0	0	0	0	0	0	0	0	0	0	0	0.7629	0	0	0	0	0	0.8007	0	0	0	0	0	0	0	0	0	0
RNU5B-6P	0	0	0	0	0	0	0	0	0	0	0	0	0	0	0	0	0	0	0	0	0	0	0	0	0	0	0	0	0	0	0	0	0	0	0	0	0	0	0	0	0	0	0	0	0	0	0	0	0
SC22CB-1D7.1	0	0	0	0	0	0	0	0	0	0	0	0	0	0	0	0	0	0	0.7282	0	0	1.2645	0.7314	0	0	0	0	0	0	0	0	0	1.2592	0	0	0	0	0	0	0.6831	0	0	0	0.7088	0	0	0	0	0
RNU6ATAC39P	0	0	1.1359	0.8103	0	0	0	0	0	0	0	0	0	0	0	0	0	0	0	0	0	1.2645	0	0.7332	0	0	0	0.6915	0	0	0.8367	0	0	0	0	0	0	0	0	0	0	0.6578	0	0	0	0	0	0	0
RP11-666A8.9	5.0034	7.0425	5.4915	6.0627	3.2663	0.907	3.4167	4.6331	4.7106	0	7.2597	6.6445	2.5452	0	5.6904	8.2977	7.2063	5.76	6.9733	5.4381	5.6809	2.2925	4.7747	5.1737	6.1727	4.254	3.4002	7.0642	8.1792	5.593	4.0019	7.1645	6.6491	3.2231	2.3893	7.1476	0.7748	5.7761	5.233	2.8275	5.1987	4.4461	5.6233	5.6945	5.6896	4.164	6.3505	5.4189	5.5118
RP11-388C12.5	0.6306	2.5072	2.1994	0.8103	0	0	1.16	0.9469	1.541	0	2.4329	0	0	0	0	1.6064	2.1485	0	1.5704	0	0.9501	2.3806	2.1396	2.5898	1.5979	1.0937	0	3.4906	1.6482	1.7155	1.7476	0.7939	1.9212	0	0	2.0183	1.1276	2.9936	1.3127	0.6831	0.9858	1.4291	0.84	1.1821	1.7029	1.0393	1.127	2.1705	0.8889
ABCE1	11.6193	12.3261	11.2373	10.9864	10.8493	9.7031	11.8372	11.5082	10.8452	12.3329	11.2227	11.4807	11.0749	10.6513	11.1695	10.4509	11.5343	10.5998	10.8436	10.7185	12.0696	10.9306	12.124	11.9713	11.4943	11.2231	11.9569	12.3637	10.8791	11.7137	11.804	12.0454	11.9386	12.2138	12.5437	11.9802	11.3035	11.015	11.3558	10.9626	11.6153	10.644	11.1246	11.1995	11.3819	11.2669	11.489	11.0454	11.3006
RP3-388M5.8	0	1.2622	0	0.8103	1.2093	0	0.6936	0	0	0	0	0.9809	0	0	0.8612	0	0.7542	0	1.5704	0	0.9501	0	2.1046	1.8675	1.0097	1.0937	0	1.5084	0.5198	0	2.0511	0	0	1.119	0.6527	0	0	0	1.3127	0	0	0	1.3674	0.7088	2.2508	0	0.6709	0	0
TEN1-CDK3	7.488	8.7116	6.045	8.7388	6.5769	6.7671	6.9769	6.9172	7.2819	6.9484	7.2786	7.618	8.0848	7.6057	9.1156	9.0111	8.1351	7.7059	8.5476	7.564	7.9769	6.7466	8.5156	7.3381	7.3287	7.1216	6.6796	8.0348	8.0992	6.1452	7.8072	8.1778	8.4856	6.4448	6.7146	6.8258	4.7015	5.8151	7.0172	6.2414	6.0427	6.5509	6.4192	6.138	7.4493	6.3139	6.5913	3.8799	6.8015
AC090283.3	0	0	0	0	0	0	0	0	0	0	0	0	0	0	0	0	0	0	0	0	0	0	0	0	0	0	0	0	0	0	0	0	0	0	0	0	0	0	0	0	0	0	0	0	0	0	0	0	0
RP5-1172N10.4	3.692	6.5054	7.0817	0	7.8064	5.3273	7.8875	5.6749	5.1215	7.414	0	4.2453	8.5822	7.1525	4.9492	5.1497	5.0448	7.5027	6.8484	5.5947	7.9448	9.2629	5.332	6.9453	4.1958	0	4.0978	0	5.017	0	3.4078	6.0623	7.1894	6.586	0	3.513	0	5.38	0	4.7064	0	5.3351	0	0	8.0016	0	4.1127	6.5967	0
RP5-1172N10.2	3.0228	2.3773	2.1994	2.4651	4.1748	1.8274	3.9832	1.5137	3.725	1.9257	3.5466	2.7745	4.4061	1.3943	1.3967	3.4886	1.247	2.2785	2.9195	0	3.08	4.1563	3.3565	3.3606	3.8253	2.1384	0	2.4074	4.1281	2.591	1.7476	3.2936	3.5177	1.4635	1.4416	3.5076	2.5209	2.4699	2.9407	1.1448	3.2224	0.6578	1.7528	0.7088	4.0034	3.0681	4.0351	1.8079	1.4349
RP13-786C16.1	0	0	0	0.8103	0	0	0	0	0	0	0	0	0	0	0	0	0	0	0	0	0	0	0	0	0	0	0	0	0	0	0	0	0	0	0	0	0	0	0	0	0	0	0	0	0	0	0	0	0
RP11-555K12.2	0	0	0	0	0	0	0	0	0	0	0	0	0	0	0	0	0	0	0	0	0	0	0	0	0	0	0	0	0	0	0	0	0	0	0	0	0	0	0	0	0	0	0	0	0	0	0	0	0
AC010723.2	0	0	0	0	0	0	0	0	0	0	0	0	0	0	0	0	0	0	0	0	0	0	0	0	0	0	0	0	0	0	0	0	0	0	0	0	0	0	0	0	0	0	0	0	0	0	0	0	0
AC073127.1	0	0	0	0	0	0	0	0	0	0	0	0	0	0	0	0	0	0	0	0	0	0	0	0	0	0	0	0	0	0	0	0	0	0	0	0	0	0	0	0	0	0	0	0	0	0	0	0	0
RP11-416A14.1	0	0	0	1.7052	0	0	0.6936	1.5137	0	0	0.7035	0.9809	0	2.9097	3.0616	0	0.7542	0	1.5704	1.7514	2.5009	4.4619	3.2604	2.7992	1.8212	0.6481	0	2.0268	1.6641	0.5428	2.0511	0.7939	2.8623	0	0.6527	0	1.4737	0	0	0.6831	1.3049	0	2.0566	1.5378	2.0027	0.6113	0	3.9549	0
RP4-815D20.1	0	0	1.1359	0	0	0	0	0	0	0	0.7035	0	0	0	0	0	0	0	0	0	0	0	0	0	0	0	0	0	0	0	0	0	0	0	0	0	0.6712	0	0	0	1.3049	0	0	0	0	0	0	0	0
MKRN2OS	2.4292	6.1765	4.8352	6.1361	5.7055	6.143	3.4431	5.479	6.9979	6.3106	7.062	5.9845	6.1164	5.1376	6.9094	3.1985	6.1646	4.246	4.9636	6.1218	6.5289	6.8581	7.2496	5.3715	5.9379	6.256	6.2217	6.6705	7.8513	3.5244	4.1932	6.2169	6.2529	5.7634	5.9984	8.604	1.9863	3.7774	6.1446	4.4323	6.0908	6.8138	6.9753	5.4222	7.7196	6.4946	4.1357	5.2102	4.5327
RP4-631H13.2	1.068	1.2622	0	0.8103	0	0	1.16	0	0	0	0.7035	0	0	0	0	0	0	0	0	0	1.5181	0	0	0	1.3336	0	0	1.5084	0	0	0	0	0	0	1.1004	0.6872	0	0	0	0.6831	0	0	0	0	0	0	0	0	0.8889
MSL3P1	9.3526	8.3771	10.9892	7.9611	9.7732	10.3027	9.9591	8.4612	8.7068	7.3763	7.6928	8.0771	8.5082	0	5.8101	9.5859	8.5981	8.8077	7.5763	6.7884	8.8817	9.391	9.4382	7.9271	2.4936	9.2416	7.6232	8.1424	8.2369	7.2152	8.4555	8.932	3.8319	8.8033	8.2172	7.9385	9.3915	7.7489	7.9853	9.3742	9.216	8.4909	8.5746	8.6867	8.3808	8.8223	9.1222	9.3384	9.9278
RP4-631H13.6	0	1.9249	0	0	0	0	0.6936	0.9469	0.4668	0	2.5918	0	0.8294	1.3943	2.0929	0	2.5378	0	0	1.1266	0	1.9279	2.9263	0.7332	1.3336	0.6481	0	3.5179	1.4518	0.5428	2.0511	0	1.9212	3.5294	0	1.7828	0	0	0	0	0.9858	3.184	0.84	1.1821	2.9573	0	1.127	0	1.4349
RP4-631H13.5	0	0	0	0	0	0	0	0	0	0	1.1745	0	0	0	0	0	0.7542	0	0	0	0	0	1.5756	0.7332	0	0.6481	0	1.5084	0	0	0	0	0.7629	0	0	0	0.6712	1.4937	0.8007	0	0	0	0	0.7088	0	0	0	0	0
RP4-631H13.4	0.6306	0	0	0	0	0	0	0	0	0	0	0	0	0	0	0	0	0	0	0	0	0	0	0	0	0	0	0	0.5198	0	0.8367	0	0	0	0	0	0	0	0	0	0	0	0	0	0	0	0	0	0
AC068858.1	0	0	0	0	0	0	0	0	0	0	0	0	0	0	0	0	0	0	0	0	0	0	0	0	0	0	0	0	0	0	1.7476	0.7939	0	0	0	0	1.1276	0	0	0	0	0	0	0	0	0	0	0	0
RP11-678L1.1	0	0	0	0	0	0	0	0	0	0	0	0	0	0	0	0	0	0	0	0	0	0	0	0	0	0	0	0	0	0	0	0	0	0	0	0	0	0	0	0	0	0	0	0	0	0	0	0	0
NCBP2-AS1	0	1.9513	1.1593	0.841	0	0	0	0	0.4668	0.992	1.8589	1.0161	0	0	1.4709	0	1.7376	0	1.2661	1.1266	0	0	2.562	0.7503	0	1.726	2.5985	2.1439	1.7279	0	0	0	1.6759	0.7228	1.1754	0	1.5131	0	0	0.7521	1.5755	1.7497	1.3937	0.72	1.3793	0.6163	1.4762	0	0.941
NCBP2-AS2	8.7782	10.4666	11.2128	9.0924	10.6876	12.0408	10.2839	10.4814	10.877	10.5681	9.8165	10.3003	11.2725	10.7352	11.1553	10.1445	9.2578	10.3474	9.925	9.6835	11.2305	10.9886	10.9663	10.4833	10.5202	10.0634	11.157	9.208	10.4183	9.3385	9.6544	10.4977	9.4309	10.1527	9.7582	10.4357	10.7464	10.0545	9.3249	10.0167	10.5866	10.2216	8.9802	9.5768	9.9629	9.5863	10.1047	10.289	10.0119
MDC1-AS1	0	0	0	0	0	0	0	0	0	0	0	0	0	0	0	0	0	0	0	0	0	0	0	0	0	0	0	0	0	0	0	0	2.096	0	0	0	0	0	0	0	1.0035	0	0	0	0	0	0	0	0
RP11-67H24.3	4.1696	4.7852	0	6.7551	4.768	0	1.5119	3.9858	3.0457	1.5191	1.1745	0	5.7189	0	4.4204	5.586	0.7542	0	6.2451	3.3878	5.7077	5.1152	4.0165	1.2169	2.4753	3.9768	3.5134	4.3702	5.7413	2.8866	2.8656	6.9994	6.9582	0	4.089	3.1591	2.7917	3.4579	3.1956	3.8403	4.2583	2.1591	0	1.5378	2.0027	2.2306	1.9856	1.0004	1.83
RP1-197J16.2	0	0	0	0	0	0	0	0	0	0	0	0	0	0	0	0	0	0	0	0	0	0	0	0	0	0	0	0	0	0	0	0	0	0	0	0	0	0	0	0	0	0	0	0	0	0	0	0	0
RP11-549L6.3	1.5589	0	0	1.3561	0	0	1.2338	0	0.5021	0.9853	0	1.6518	0	2.2368	1.6086	0	0	1.9545	0	0	1.0114	0	1.2981	1.2773	0	0	0.9017	0	0	0	0	0	0	1.6366	0	0	0	0	0	0.8131	0	0.7598	0	0	0	0	0	0	0
RP11-549L6.2	0	0	0	0	0	0	0.6936	0	0	0	0.7035	0	0	0	0.8612	0	1.247	1.835	1.2099	0	0	0	1.8642	0.7332	0.5915	0	0.7609	0.6915	0	0.5428	1.3629	0.7939	0.7629	1.4635	0	0	0	0	0	1.4941	1.566	0	1.7528	0	0.8089	0	0.6709	0	0
C15orf26	5.7742	4.4581	2.1994	7.9332	3.9482	3.6887	3.8035	4.9395	5.3747	5.1122	3.2927	1.5594	4.6929	1.3943	3.4327	5.3889	4.2369	3.1215	4.5438	1.1266	5.5729	3.4353	1.5756	3.3606	3.4099	4.8187	3.3262	3.5934	4.4189	4.1984	2.7009	5.0884	4.4984	5.2222	3.764	4.8309	4.6605	5.5076	1.3127	0.6831	3.8314	4.5915	3.7698	1.823	8.884	2.8741	3.3047	1.5854	4.3639
C15orf27	6.8459	6.8008	4.0504	5.6434	7.3436	4.9419	6.9737	5.1042	4.8135	6.4089	6.7102	4.6635	7.1301	5.898	5.3579	6.1402	6.463	6.4852	5.264	3.9261	7.2478	4.5509	5.0596	5.3715	8.0472	5.7781	6.8618	6.4548	5.429	4.8513	6.8647	5.8819	5.7539	5.0024	5.3988	4.0229	5.8985	6.1665	4.3428	5.1505	4.5873	6.8647	5.4483	5.676	5.8428	5.1414	4.8194	5.0668	6.0007
RP1-197J16.1	0	0	0	0	0	0	0	0	0	0	0	0	0	0	0	0	0	0	0	0	0	0	0	0	0	0	0	0	0	0	0	0	0	0	0	0	0	0	0	0	0	0	0	0	0	0	0	0	0
GS1-21A4.2	0	0	0	0	0	0	0	0	0	0	0	0	0	0	0	0	0	0	0	0	0	0	0	0	0	0	0	0	0	0	0	0	0	0	0	0	0	0	0	0	0	0	0	0	0	0	0	0	0
AL138810.1	0	0	0	0	0	0	0	0	0	0	0	0	0	0	0	0	0	0	0	0	0	0	0	0	0	0	0	0	0	0	0	0	0	0	0	0	0	0	0	0	0	0	0	0	0	0	0	0	0
RNU6-163P	0	0	0	0	0	0	0	0	0	0	0	0	0	0	0	0	0	0	0	0	0	0	0	0	0	0	0	0	0	0	0	0	0	0	0	0	0	0	0	0	0	0	0	0	0	0	0	0	0
RP5-1077H22.1	0	0	0	0	0	0	0	0	0	0	0	0	0	0	0	0	0	0	0	0	0	0	0	0	0	0	0	0	0	0	0	0	0.7629	0	0	0	0	0	0	0	0	0	0	0	0	0	0	0	0
RP5-1077H22.2	0	0	0	0	0	0	0	0	0.8188	0	0	0	0	0	0	0	0	0	0.7282	0	0	0	0	0	0.5915	0	0	0	0	0	0	0	0	0.6653	0	0	0	0	0	0.6831	0	0	0	0	0	0	0	0	0
MRPS31P4	5.8681	4.4898	3.9589	4.9039	4.3613	3.6667	3.2489	4.6288	3.4955	5.1862	4.9968	5.3847	4.4542	4.4707	6.1772	3.4781	5.1056	4.9997	4.6937	1.9278	4.3495	4.7818	4.9815	5.1274	4.9864	4.5213	4.5502	6.3335	4.4863	4.0515	3.5655	4.221	5.6774	5.2213	4.3346	3.7611	6.049	3.9669	4.935	5.1384	4.738	5.8579	4.57	3.1046	5.2525	4.8141	5.2573	4.7171	6.4614
ZNF117	11.3283	10.1368	10.8617	10.1682	9.8187	10.3171	10.7144	9.5717	8.629	8.4002	9.9788	11.1598	9.5379	9.4032	5.5461	10.3591	11.3787	10.822	11.857	9.342	10.3232	9.9206	9.1372	10.54	13.2462	7.9371	9.7586	8.7341	11.0137	9.0215	10.7572	10.6371	11.6969	10.7656	11.0625	8.3183	9.4878	11.1904	9.5622	9.5385	9.3355	9.4941	8.8379	10.9245	11.1672	9.3488	10.556	9.0551	10.5584
ZNF114	6.7755	6.384	4.7087	6.5265	2.3036	6.8221	0.6936	0.9469	3.9196	4.711	6.3141	2.7745	5.0551	5.5423	4.9258	6.2605	2.5378	4.0362	3.8864	4.3172	5.1107	6.8581	6.0806	4.7809	2.185	7.1345	3.4228	7.1667	3.8089	2.8866	5.681	4.6136	2.8623	3.2021	5.2764	2.0183	5.8985	2.879	0	6.622	7.0906	5.3929	4.8002	6.1964	3.5269	4.3215	3.0188	3.393	4.9454
ZNF112	8.3875	6.9387	6.5425	8.5295	6.3408	6.8436	9.1922	6.6871	7.493	6.9146	8.1868	6.4214	7.0688	6.9443	6.8897	7.5942	8.9998	7.6346	8.262	6.9413	7.4764	6.6919	6.9897	7.8128	8.0051	8.8251	5.9732	8.613	6.9209	7.8244	7.6985	7.5156	7.8208	8.6711	7.3976	6.0375	8.0152	7.738	7.3661	7.1812	8.2592	8.0749	7.6157	7.8177	6.3873	7.5889	7.6391	7.7689	8.9289
SEZ6L	0	1.9249	0	2.0052	2.9187	0	0	1.5137	1.7189	0	2.4329	0	0	1.3943	2.3456	2.8349	1.6136	1.1915	1.5704	2.186	0	1.2645	1.5756	4.945	2.4753	2.4691	11.3858	3.6651	1.2026	1.9034	3.0133	0	0.7629	2.8963	3.423	0.6872	3.3055	1.4937	0.8007	4.5857	0.5755	3.2729	3.0197	3.8405	4.1932	6.4342	3.1205	2.0005	3.3743
RP11-30G8.1	0	0	0	0	0	0	0	0	0	0	0	0.9809	0	0	0	0	0	0	0.7282	0	0	0	0	0	0	0	0	0	0	0	0	0	0	0	0	0	0	0	0	0	0	0	0.84	0	0	0	0	0	0
AC096582.8	0	0	0	0	0	0	0	0	0	0	0	0	0	0	0	0	0	0	0	0	0	0	0	0	0	0	0	0	0	0	0	0	0	0	0	0	0	0	0	0	0.2103	0	0	0	0	0	1.1504	0	0
RP11-1094M14.12	0.5786	0	0	0	0	0	0	0	0.8188	0	0	0	0	0	0.8612	0	0.6758	0	0	0	0	0	0	0	0	0	1.5885	1.4381	0.4574	0.4827	0	0	0.3149	0.6653	0	0	0	0	0	0.6831	0	0	1.3362	0	0	0	0	0	0.8889
AC096582.9	0	0	0	0.847	0	0	0	0	0	0	0	0	0	0	0	0	0	0	0	0	0	0	0	0.7332	0	0	0	0	0	0	0	0	0	0	0	0	0	0	0	0	0	0	0	0	0	0.3257	0	0	0
AL031653.1	0	0	0	0	0	0	0	0	0	0	0	0	0	0	0	0	0	0	0	0	0	0	0	0	0	0	0	0	0	0	0	0	0	0	0	0	0	0	0	0	0	0	0	0	0	0	0	0	0
RP11-430L16.1	0	0	0	0	0	0	0	0	0	0	0	0	0	0	0	0	0	0	0	0	0	0	0	0	0	0	0	0	0	0	0	0	0	0	0	0	0	0	0	0	0	0	0	0	0	0	0	0	0
MIR6780A	0	0	0	0	0	0	0	0	0	0	0	0	0	0	0	0	0	0	0	0	0	0	0	0	0	0	0	0	0	0	0	0	0	0	0	0	0	0	0	0	0	0	0	0	0	0	0	0	0
RP11-1094M14.14	0	0	0	0	0	0	0	0	0	0	0	0	0	0	0	0	0	0	0	0	0	0	0	0	0	0	0	0	0	0	0	0	0	0	0	0	0	0	0	0	0	0	0	0	0	0	0	0	0
PRKAR2A	11.1355	11.7813	11.1335	12.0482	10.9407	10.8949	12.1194	10.6532	10.9802	11.9701	12.137	11.4474	12.1387	11.7465	11.2821	11.383	11.872	11.4577	11.3089	11.3441	11.5705	12.1506	11.4491	11.4055	11.7009	11.0571	11.115	12.6102	11.9117	11.034	11.4423	11.8778	12.8315	11.5199	12.6206	11.3769	11.4412	11.8362	11.5299	11.1588	12.6453	11.6322	11.3091	11.8032	11.9321	12.3496	11.7939	10.1396	11.7663
PRKAR2B	11.3908	7.3384	9.7254	9.5216	8.9496	9.2591	6.7685	8.8721	7.5441	8.8456	9.3167	8.3583	9.8268	9.6451	8.443	10.2182	8.3203	7.5872	10.618	7.6763	9.844	8.9004	9.976	10.3128	8.988	10.4876	10.2378	10.6719	9.9834	9.602	11.9591	8.9636	9.385	7.8276	9.2668	8.1096	9.6559	10.6349	7.442	9.3011	8.6404	8.3927	8.3404	8.4538	9.2686	9.7684	9.7533	8.2722	8.4274
MAGT1	12.5541	11.4739	11.5921	12.3651	12.0259	10.8578	11.5011	11.8488	11.1938	12.4805	12.0926	11.3241	11.0244	11.2949	11.8201	11.3825	12.4048	11.0823	12.4496	11.0077	12.3915	13.3494	12.2941	12.3656	10.9356	11.4618	12.5907	12.7423	12.8546	12.5693	12.208	12.5184	12.5428	11.7178	11.4025	12.4245	12.6832	12.3479	11.453	12.1744	12.5582	12.1715	12.8083	11.758	11.3819	12.8425	12.45	12.1101	11.8431
IGKV1OR10-1	0	0	0	0.8103	0	0	0	1.5137	0	0	0	0	0.8294	0	0	0	0	0	0	0	0	0	0	0	0	0.6481	0	0	0	0.9363	0	0.7939	0	1.119	0	1.5012	0	0	0	0.6831	0	0.6578	0	0	0	0	0	0	0
TMEM200B	6.3373	8.5975	7.1436	5.0397	6.0848	6.3321	6.9445	7.0182	7.1027	5.2042	6.9494	5.7413	6.1243	4.7397	8.8298	8.9792	6.3034	6.6783	10.1179	7.7976	6.0935	8.2973	6.6642	7.0998	7.9135	9.1337	6.7259	7.8319	9.4231	8.7255	8.588	6.1533	7.1989	5.4579	6.9792	9.8608	9.6099	6.259	8.5959	6.7587	5.5889	6.5127	7.3777	6.7915	6.3352	7.3272	6.7301	4.1766	6.4957
RNU7-104P	0	0	0	0	0	0	0	0	0	0	0	0	0	0	0	0	0	0	0	0	0	0	0	0	0	0	0	0	0	0	0	0	0	0	0	0	0	0	0	0	0	0	0	0	0	0	0	0	0
RP11-378J18.10	0	0	0	0	0	0	0	0	0	0	0	0	0	0	0	0	0	1.1915	0	0	0	0	0	0	0	0	0	0	0	0	0	0	0	0	0	0	0	0	0	0	0	0	0	0	0	0	0	0	0
CTA-113A6.2	0	1.9249	0	0	0	0	0	0	0	0	0	0	0	0	0	0	0	0	0	0	0	0	0	0.7332	0	0.6481	0	0	0	0	0	0	0	0	0	0	0	0.9321	0	0.6831	0	0	0	0	0	0	0	0	0.8889
ITGA2B	7.1149	7.3994	6.6667	7.054	6.9735	7.848	6.8786	5.1426	5.9833	3.7147	5.6804	3.4245	6.2549	5.3825	8.7306	7.5476	7.3734	6.7661	8.0496	3.6819	6.4074	7.645	7.9382	7.7161	7.1014	5.2209	8.3336	6.1767	6.5388	6.2289	6.5866	7.2143	7.3209	4.8049	6.4303	5.7076	7.0629	5.0348	7.0317	7.0879	6.2664	5.919	6.6963	6.6708	6.1934	6.2664	6.0079	5.9314	5.7948
RP11-95I16.4	0	0	0	1.6817	2.2003	0	1.9409	0.8085	0	0	1.7606	0	0	0.4244	1.236	0	1.9241	1.1915	0	0	0	0	2.8531	0	0	0.6586	1.5616	3.5109	0	1.5453	1.8104	0	1.4107	2.255	1.37	1.4212	0	1.475	0	0.0345	2.7517	1.0924	0	2.5274	1.7326	1.0541	1.8828	0.2511	3.1011
FAM58DP	0.6306	0	0	0	0	1.8274	0	0	0.8188	1.5191	0	0	1.557	0	0	0	0	1.835	0.7282	0	0	0	0.7314	1.2169	0	0.6481	0.7609	0	1.4518	0	0	0	0	0	0	0	0	0.9321	0	0	0.9858	0	0	0	0	0.6113	0.6709	0.5853	0
RP11-109L13.5	0	1.2622	0	0	0	0	0	0	0	0	0.7035	0.9809	0.4735	0	0	1.6064	0	1.1915	0	0	0	0	0.7314	0	0.5915	0	0	0	0.5198	0	0	0	0	0	0	0	0	0.9321	0	0	0.5755	0	0.84	0	0	0	0	0	0
KB-1000E4.2	0.6306	0	1.1359	0.8103	0	0	1.16	0	0	0	0	0	0	1.3943	0	0	0	0	2.3044	0	0	1.2645	0	0	0	0.6481	0	0	0.5198	0	0	0	0	0	0	0	1.4737	0	0	0	0.5755	0.6578	0	0	0	0	0	0	0.8889
PHACTR4	12.6481	12.2333	11.7919	11.6962	11.2845	11.1754	12.0596	11.3851	10.9014	12.5103	12.7843	12.2795	11.7767	11.5937	12.7695	11.9639	12.2107	12.1802	12.298	11.4517	12.2179	11.8613	12.212	13.0448	13.1716	13.6761	12.4717	12.7427	12.5566	12.9073	11.188	13.0448	12.2623	13.393	12.4414	13.262	11.4914	13.2662	12.3027	12.7029	12.4189	12.6102	11.637	11.953	11.0249	12.3825	11.7441	10.9351	13.4611
PHACTR1	10.029	10.7423	5.9488	10.5172	9.4866	4.8641	11.3684	9.1168	8.3451	10.0555	10.9791	10.8585	11.0686	10.1788	9.2754	7.305	9.2249	9.3295	10.7724	8.6249	9.5717	8.6839	10.0351	10.7738	10.1499	11.9319	8.4771	9.9223	8.2292	6.1944	10.4514	9.9735	11.1026	9.5016	10.299	6.2758	8.8241	9.443	9.6745	9.9094	10.1811	9.9798	8.801	9.376	8.3685	11.5613	8.4082	8.4143	9.4042
OR2K2	0	0	0	0	0	0	0	0.9469	0	0	0	0	0	0	0	0	0.7542	0	1.2099	0	2.9115	0	0.7314	0	0	0	0	1.7908	0	0	0.8367	0	0	1.4635	0	0	0	0	1.3127	0	0	0	0	0	0	0	0	0	0.8889
PHACTR3	5.5222	5.1685	3.9422	5.4076	1.2093	4.7728	2.8425	3.2248	2.9774	2.5021	6.7696	2.2912	3.7053	1.3943	1.7864	1.6064	7.6099	5.4385	6.5979	4.1349	0.9501	4.5509	5.0307	4.472	3.3394	7.32	7.3535	4.7458	6.1109	4.8962	6.4506	3.9013	5.1353	1.119	3.5692	3.9103	5.5243	3.4579	2.6308	4.2143	2.2991	5.7589	5.5491	2.7465	4.558	3.2391	5.3032	4.0007	3.6921
PHACTR2	9.8801	9.4403	7.7666	9.2981	8.6246	9.4109	8.5367	8.5573	8.7532	8.2666	11.1209	9.7593	8.9151	8.8616	9.0187	7.4665	10.2254	8.5193	9.9472	10.7713	8.9914	9.5694	9.976	9.9537	9.6081	8.7243	9.7717	10.0871	9.254	9.5263	10.4928	9.3917	9.7912	10.6348	10.7025	10.5039	9.8284	9.5458	9.4693	10.0705	9.2775	10.2306	9.2436	10.3314	9.6578	9.2348	8.9263	9.4835	9.4831
KRTAP2-3	3.2576	8.4411	8.1958	2.2534	0	10.0537	1.5119	3.7071	4.8522	0	4.9621	6.1715	2.5784	1.3943	2.2864	3.4886	8.0742	3.1215	8.9191	7.6929	1.9245	5.1152	5.597	7.3998	0	4.0413	1.2565	5.4202	3.8529	2.6964	1.7476	1.9764	0	0.6653	1.1004	7.6167	7.5641	0	4.8677	0.6831	0	3.4932	6.3077	0	0	4.3591	5.8976	6.2004	1.7808
KRTAP2-2	0	1.4363	0	0	0	2.6979	0	0	0	0	0	0	0	0	1.0149	0	0	0	0	0	0	0	0.8417	1.4376	0	1.2669	0	0	0	0	1.2339	0	1.2592	0.6653	0	0	0.7995	0	0	0	0	0.7794	0	0	0	0	0	0	0
KRTAP2-1	0	0	0	0	0	2.9198	0	0	0	0	0	0	0.108	0	0	0	0	0	0	0	0	0	0	7.7384	0	0.5731	0	0	0	0	1.8392	0	0	0	0.6527	0	0	0	0	0	0	0	0	0	0	0	0	0	0.9789
RP11-680G24.4	4.5888	4.7808	1.9359	3.6993	3.654	3.7057	4.3237	2.9287	4.3781	1.0646	4.7637	4.3863	2.8395	2.6943	2.2473	4.8134	4.2316	3.6098	5.1933	4.0384	2.3949	2.0551	4.7913	3.997	4.2716	4.4221	4.785	3.6769	4.4972	4.1331	4.8053	4.7391	7.2994	4.7205	1.6532	3.4354	3.945	5.0118	2.4049	3.9957	3.951	4.4199	4.127	3.5356	6.0434	3.3634	5.1247	2.937	4.8353
BLOC1S2P1	0	0	0	0	0	0	0	0	0	0	0	0	0	0	0	0	0	0	0	0	0	0	0	0	0	0	0	0	0	0	0	0	0	0	0	0	0	0	0	0	0	0	0	0	0	0	0	0	0
KRTAP2-4	0.8128	0	0	0	0	0	0	0	0	0	0	0	0	0	0	0	0	0	0.88	0	0	0	0	0	0	0.2815	0	0	0	0	0	0	0	0	0	0	0	0	0	0	0	0	0	0	0	0	0	0	0
RP4-724E16.2	4.5195	5.5606	2.5337	6.4691	4.276	2.6103	4.143	4.0695	4.58	3.2337	5.6658	4.3564	0.4735	2.9097	4.1836	4.4256	5.0071	3.7906	5.944	4.4791	3.8123	3.6112	6.4086	5.5676	5.3773	3.5591	4.1455	6.1402	5.8475	5.3006	4.574	6.2176	6.3206	4.8977	5.8654	3.583	3.8757	4.0412	5.1973	4.5515	5.2018	5.4961	6.2042	6.0531	4.4658	5.0296	5.1922	2.7011	5.8192
CASP5	0	1.9249	0	1.7052	0	0.8872	1.5119	3.3613	2.9774	1.5191	0.7035	2.553	2.0384	0	0	0	1.247	3.3201	1.5704	3.5424	2.9115	4.367	4.7413	2.3143	4.4779	0	3.3262	4.1379	1.2026	2.2186	0.8367	2.2231	3.2269	1.119	1.9488	1.1508	4.9083	3.6786	0.8007	2.8188	0	1.4506	1.3674	4.7892	2.4624	2.6499	2.363	0	1.83
RP11-776A13.3	0	4.0343	0	0.8103	0	0	0	0	0	0	0	0.9809	0	0	0	0	0	0	0.7282	0	0	0	0	0	0	0	0	0	0	0	0	0.7939	0	0	0	0	0	0	0	0	0	5.7742	0	0	0	0	0	0	0
RP11-776A13.2	0	0	0	0	0	0	0	0	0	0	0	0	0	0	0	0	0	0	0	0	0	0	0	0	0	0	0	0	0	0	0	0	0	0	0	0	0	0	0	0	0	0	0	0	0	0	0	0	0
RP11-776A13.1	1.9035	0	1.1359	0	0	2.137	0	0	0	0.9508	0	0	0	0	0.8612	2.3477	0	0	1.2099	0	0	0	0.7314	0	0.5915	1.4337	3.3262	2.5656	0	0	0	0	0.7629	0	0	0.6872	0	0	0	0	0.5755	0	0	0.7088	0	2.3843	0	1.0004	0.8889
MIR4704	0	0	0	0	0	0	0	0	0	0	0	0	0	0	0	0	0	0	0	0	0	0	0	0	0	0	0	0	0	0	0	0	0	0	0	0	0	0	0	0	0	0	0	0	0	0	0	0	0
MIR4705	0	0	0	0	0	0	0	0	0	0	0	0	0	0	0	0	0	0	0	0	0	0	0	0	0	0	0	0	0	0	0	0	0	0	0	0	0	0	0	0	0	0	0	0	0	0	0	0	0
MIR4706	0	0	0	0	0	0	0	0	0	0	0	0	0	0	0	0	0	0	0	0	0	0	0	0	0	0	0	0	0	0	0	0	0	0	0	0	0	0	0	0	0	0	0	0	0	0	0	0	0
RP11-146D12.5	0	0	0	0	0	0	0	0	0	0	0	0	0	0	0	0	0	0	0	0	0	0	0	0	0	0	0	0	0	0	0	0	0	0	0	0	0	0	0	0	0	0	0	0	0	0	0	0	0
MIR4700	0	0	0	0	0	0	0	0	0	0	0	0	0	0	0	0	0	0	0	0	0	0	0	0	0	0	0	0	0	0	0	0	0	0	0	0	0	0	0	0	0	0	0	0	0	0	0	0	0
MIR4701	0	0	0	0	0	0	0	0	0	0	0	0	0	0	0	0	0	0	0	0	0	0	0	0	0	0	0	0	0	0	0	0	0	0	0	0	0	0	0	0	0	0	0	0	0	0	0	0	0
RP3-523C21.2	1.6749	1.2622	1.1359	0	0	0	0	0.9469	0	1.5191	1.1745	1.5594	0.4735	2.5573	0.8612	0	2.5378	1.1915	0.7282	1.1266	0	1.2645	0	0.7332	0	0	0	2.2296	1.4518	0.9363	1.7476	1.3031	0	1.119	1.1004	2.6987	2.1873	0.9321	0.8007	0	0.5755	1.4506	0	1.1821	0	0	0.6709	0	0
MIR4703	0	0	0	0	0	0	0	0	0	0	0	0	0	0	0	0	0	0	0	0	0	0	0	0	0	0	0	0	0	0	0	0	0	0	0	0	0	0	0	0	0	0	0	0	0	0	0	0	0
ZNF736P3Y	0	0	0	0	0	0	0	0	0	0	0	0	0	0	0	0	0	0	0	0	0	0	0	0	0	0	0	0	0	0	0	0	0	0	0	0	0	0	0	0	0	0	0	0	0	0	0	0	0
RP11-3L10.2	0	0	0	0	0	0	0	0	0	0	0	0	0	0	0	0	0	0	0	0	0	0	0	0	0	0	0	0	0	0	0	0	0	0	0	0	0	0	0	0	0	0	0	0	0	0	0	0	0
AC133104.2	0	0	0	0	0	0	0	0	0	0	0	0	0	0	0	0	0	0	0	0	0	0	0	0	0	0	0	0	0	0	0	0	0	0	0	0	0	0	0	0	0	0	0	0	0	0	0	0	0
RP11-713D19.1	2.1008	1.2622	0	0	0	0	1.7946	0	0	2.2425	0	0	0	0	1.3967	1.6064	1.247	1.1915	2.4844	0	0.9501	0	1.5756	2.1082	0.5915	1.7086	0.7609	2.2296	0.5198	0.5428	0.8367	1.6787	0.7629	2.7781	0	0	0.6712	2.2117	1.3127	0	1.3049	0.6578	1.3674	0.7088	0	0.6113	0.6709	0	0
SBF1P1	2.1008	5.0517	2.8049	2.4651	1.2093	0	0	1.9196	1.3379	0	1.5289	0.9809	0	0	0	3.1985	3.9469	3.4945	4.2271	0	3.08	0	0.7314	2.6549	0	0	0	3.5179	2.0132	2.9731	4.1298	1.9764	1.6279	1.7414	1.7173	3.6547	0	0.9321	2.2357	2.01	2.7829	0	1.7528	3.3948	0	2.5232	1.127	0.5853	0
RP11-351I21.7	0	1.2622	0	0.8103	0	0	2.0308	0.9469	0	0	2.2544	1.9713	1.3528	0	2.5605	1.6064	1.3555	1.1915	2.3404	0	0	1.2645	0.7314	0.7332	3.545	0	0.7609	2.2296	0.5198	0	2.3016	0	0	0	0.6527	0	0.8335	0	0	1.3711	0.9858	0.6578	0	0	1.3241	1.4958	0	0	1.4349
RP11-351I21.6	0	1.9249	0	2.0052	2.3036	0	2.2338	0	0	1.5191	3.6222	3.2874	1.1147	0	2.5605	1.6064	2.9759	1.835	3.7231	1.1266	3.905	1.2645	2.3106	2.6549	3.9723	0.6481	0.7609	2.2296	0	0	3.4878	2.7804	1.2592	0	1.9488	1.1508	2.1873	0	1.6897	1.4941	0.9858	0.6578	0	2.0609	1.7029	2.8741	1.127	1.5854	2.7996
RP11-542K23.10	0	0	0	0	0	0	0	0	0	0	0	0	0	0	0	0	0	0	0	0	0	0	0	0	0	0	0	0	0	0	0	0	0	0	0	0	0	0	0	0	0	0	0	0	0	0	0	0	0
AC234917.1	0	0	0	0	0	0	0	0	0	0	0	0	0	0	0	0	0	0	0	0	0	0	0	0	0	0	0	0	0	0	0	0	0	0	0	0	0	0	0	0	0	0	0	0	0	0	0	0	0
VMP1	11.6906	13.8189	11.1804	13.4086	11.9447	11.0206	11.3074	12.813	12.9418	11.8524	11.682	13.4055	10.8664	12.5619	12.8299	11.7277	13.0853	11.1302	13.9165	13.5255	13.6435	13.9932	14.3991	12.9474	11.6958	11.9089	11.8659	13.2701	13.0704	12.5942	13.1964	12.8521	13.2772	11.7452	12.8816	12.6825	12.088	12.0339	12.8517	10.8105	11.1014	11.572	13.7508	12.4583	12.083	11.4205	12.0445	10.6182	11.8842
PPIAP9	0	0	0	0	0	0.8872	0	0	0	0	0	0	0	0	0	0	0	0	0	0	0	0	0	0	0	0	0	0	0	0	0	0	0	0	0	0.6872	0	0	0	0	0	0	0.84	0	0	0	0	0	0
PPIAP6	1.4356	0	0	0.8531	1.2256	0.92	1.8251	0.9607	1.1195	0	0	0	0.4935	0	0	0	0.8453	3.7906	0	0	0	0	1.6624	0.7503	1.0097	0.7144	0	1.2827	0	0.5519	1.3673	0.8654	1.6915	0	0.6889	0	0.7083	0	0	0	0	1.1611	1.3893	0.72	0.4525	1.5146	0	1.0147	0.9789
PPIAP7	0	0	0	0	0	0	0	0	0	0	0	0	0	0	0	0	0	0	0	0	0	0	0	0	0	0	0	0	0	0	0	0	0	0	0	0	0	0	0	0	0	0	0	0	0	0	0	0	0
PPIAP1	0	0	0	0	0	0	0	0	0	0	0	0	0	0	0	0	0	0	0	0	0	0	0	0	0	0	0	0	0	0	0	0	0	0	0.6527	0	0	0	0	0	0	0	0	0	0	0	0	0	0
PPIAP2	1.4031	1.9249	2.5337	0.8103	3.1496	0	1.16	0	0.8188	0	1.5289	0	0	2.0899	1.8981	2.8349	0	2.2785	2.4844	0	0.9501	0	2.6511	2.6549	1.3336	1.4337	0.7609	2.0268	2.1605	0	2.0511	1.9764	3.3305	1.7414	1.1004	0.6872	0	1.4937	0.8007	0.6831	1.566	0	0	1.1821	1.7029	0.6113	2.6619	0	0.941
PPIAP3	2.6966	0	1.7635	2.9602	1.2093	0.8872	0.6936	0	0.4668	0	0.7035	0.9809	0.8294	0	0	4.5543	0.7542	0	2.0986	0	0.9501	2.3806	3.4466	0.7332	3.7728	1.0937	2.1612	0	1.6641	0.9363	1.7476	2.9268	0	0.6653	2.3233	0	1.4737	0	1.3127	0.6831	0.9858	0	0	0	0	0.6113	1.4731	0	0
AC002551.1	1.068	0	1.7635	0	0	0	0	0	0	0	0	0	0	0	0	0	0.7542	0	0.7282	1.7514	0	0	1.8642	0.7332	0	1.4337	0	1.5084	0.9013	0.5428	0	0	0	0	0	0	0.6712	0	0.8007	0	0	0	1.3674	0.7088	0.8089	0	0.6709	0	0.8889
NR1D1	8.8216	9.789	9.5579	9.9038	9.4594	8.8324	10.0454	9.8384	10.1349	8.9298	8.9616	8.8979	7.7957	9.1371	9.7126	8.542	9.8074	9.5839	9.4202	9.853	9.5944	8.1679	10.0374	9.6194	9.3026	9.4241	10.0298	9.7036	10.1259	8.8195	9.1302	10.0004	9.0857	9.8725	9.366	9.4915	8.3469	9.8811	8.0111	9.3829	8.8364	9.6982	9.6642	9.203	11.4092	9.0364	10.2806	9.8209	8.9131
NR1D2	11.5573	10.5577	10.003	11.2077	10.032	10.5183	10.281	11.1115	10.2983	10.9715	11.8533	10.9026	10.3302	9.8601	11.7421	11.3758	10.5945	10.9713	10.7393	11.189	10.9511	9.9853	11.71	10.79	10.7884	11.5452	11.2343	11.2686	11.8502	9.9913	11.1944	10.7509	11.3246	10.6423	11.7175	11.4977	9.6335	10.9753	11.0058	10.7636	11.9677	11.4871	11.5099	11.0909	10.6556	11.703	11.9046	11.3179	11.3361
RNU6-471P	0	0	0	0	0	0	0	0	0	0	0	0	0	0	0	0	0	0	0	0	0	0	0	0	0	0	0	0	0	0	0	0	0	0	0	0	0	0	0	0	0	0	0	0	0	0	0	0	0
RNU6-356P	0	0	0	0	0	0	0	0	0	0	0	0	0	0	0	0	0	0	0	0	0	0	0	0	0	0	0	0	0	0	0	0	0	0	0	0	0	0	0	0	0	0	0	0	0	0	0	0	0
RP11-162P23.2	6.8101	0	7.0399	3.5308	8.5569	0	3.911	7.755	5.4645	0	8.1481	7.1098	7.1739	0	7.1191	6.1741	7.7594	7.1259	6.9727	7.3105	5.5171	0	3.3768	6.4291	8.0646	6.6957	7.9791	6.8901	7.8094	8.1167	8.7682	9.1118	9.7194	8.6718	9.3273	7.3014	8.8069	10.9886	7.4389	9.6411	9.2606	10.2024	7.8305	7.8576	7.6423	8.7073	8.8906	10.0341	8.6744
BTG3P1	0	0	0	0	0	0	0	0	0	0	0	0	0	0	0	0	0	0	0	0	0	0	0	0	0	0	0	0	0	0	0	0	0	0	0	0	0	0	0	0	0	0	0	0	0	0	0	0	0
RP11-380D23.2	0	0	0	0	0	0	0	0	0	0	0	0	0	0	0	0	0	0	0	0	0	0	0	0	0	0	0	0	0	0	0	0	0	0	0	0	0	0	0	0	0	0	0	0	0	0	0	0	0
RP11-380D23.1	0	2.7212	0	0	0	0	0	0	0	0	0	0	0	0	1.3967	0	0	0	0	1.7514	0.9501	0	0.7314	0	0	0	0	2.0268	0.9013	0	0	0.7939	0	0	0	0	0	0	0	0	0	0	0	0	0	0	0	0	0
OGFR	11.7711	11.606	10.8241	12.3786	11.5392	11.7282	12.8808	11.3316	12.265	11.3548	11.8188	11.3399	12.8202	12.1049	11.7331	11.4196	11.764	11.3632	11.3405	10.9776	10.6799	10.5618	11.8566	11.9149	12.5073	11.5729	10.6006	11.2429	12.2575	11.7358	11.8953	11.9937	11.6986	10.913	10.1396	11.3614	11.2229	11.137	11.0001	12.2161	11.4918	11.1115	10.6867	10.8749	12.2354	10.9889	12.4575	10.9571	10.8798
RPS26P43	0	0	0	0	0	0	0	0	0	0	0	0	0	0	0	0	0	0	0	0	0	0	0	0	0	0	0	0	0	0	0	0	0	0	0	0	0	0	0	0	0	0	0	0	0	0	0	0	0
RP11-335O13.8	0.6306	1.2622	3.9422	0	0	0	2.0308	0	0.8188	0.9508	1.5289	2.7745	2.9987	0	0	0	0	1.1915	0	0	0	0	0	0.7332	0.5915	1.0937	1.2565	0.6915	0.5198	0	0	0	0	0.6653	0	1.1508	0	0	0	2.2121	3.7285	2.9878	0	0	0	3.3175	2.1866	0	2.6113
AC003973.3	6.3011	8.5213	8.3414	9.8811	9.0133	7.9506	7.5067	0.9469	4.0584	5.2948	7.9975	8.9673	7.7796	0	7.4904	8.0818	6.6814	0	9.3187	7.381	6.2396	4.367	4.0165	6.7499	9.08	1.4337	5.1591	4.2817	6.7628	6.5221	7.4226	6.923	9.1974	9.2256	8.2215	3.4281	6.1479	9.8581	6.4067	3.334	7.7595	6.5189	7.4561	8.4511	8.3176	7.6241	9.2741	7.1955	4.8634
RPS26P49	0.6306	2.9987	2.1994	2.9602	3.5234	0	0.6936	0	2.2689	2.5021	4.1162	2.2912	0	0	0	1.6064	2.9759	3.7906	1.2099	1.1266	2.9115	0	0	1.5786	1.0097	1.0937	0	2.0268	3.2745	0.9363	1.7476	0.7939	2.8623	1.7414	0.6527	0.6872	0	2.4699	1.3127	1.1448	2.5612	1.108	0.84	2.2652	2.0027	1.8632	1.127	0.5853	1.4349
RP11-335O13.7	0	0	1.205	0	0	0	0	0	0	0	0	0	0	0	0	0	0	0	0	1.1266	0	0	0	0	0	1.5104	1.134	0	0	0	0	1.3031	0	0	0	1.3084	0	0	0	0	0.6851	0	0.84	0	0	0.6113	0	0	0
AL591415.1	0	0	0	0	0	0	0	0	0	0	0	0	0	0	0	0	0	0	0	0	0	0	0	0	0	0	0	0	0	0	0	0	0	0	0	0	0	0	0	0	0	0	0	0	0	0	0	0	0
CTD-2620I22.1	0	0	0	0	0	0	0	0	0	0	0	0	0	0	0	0	0	0	0	0	0	0	0	0	0.6532	0	0	0	0	1.9638	0	0.9391	0	0	0	0	0	0	0	0.7931	0	0.7499	0	0	0	0	0	0	0
CH17-472G23.1	0	0	0	1.2181	0	0.9329	0	1.7548	2.2046	0	4.3215	0	0	0	2.6154	1.7624	0	0	2.8516	3.7697	1.661	3.6423	2.0642	3.9005	1.4901	0	1.5133	0.9244	1.4029	0.6601	1.5095	0.9446	2.4021	1.703	0.7491	0	2.4063	3.8464	1.9278	2.9558	0	1.3593	0.9561	3.8938	3.3928	2.1828	0.7794	1.3873	2.8328
RP11-816J6.3	2.5147	4.3788	4.3783	2.5677	3.7042	3.2213	1.564	2.5374	3.0543	2.5021	3.161	3.6449	2.022	2.9097	1.9417	3.2303	2.252	0	3.76	3.0819	5.0986	2.8194	5.8077	4.8036	3.1029	2.0142	4.0047	2.8927	3.009	2.2769	1.5095	2.9476	3.5566	5.2145	1.757	2.761	2.4287	5.0191	1.4004	2.8482	3.4203	1.519	1.8092	1.6324	2.9629	1.1325	2.0896	1.8704	1.4708
PTCH2	8.0089	7.1384	5.4243	8.0851	5.9082	5.6518	10.0915	5.479	5.3879	5.0728	8.5747	6.1519	7.777	6.1504	7.3091	7.0653	7.0978	6.378	9.3725	5.236	6.4232	7.2524	6.44	6.354	8.8585	9.2203	7.2052	6.4648	5.9069	6.7717	6.5015	7.2634	7.5634	7.1871	5.9324	7.5895	7.3623	7.1926	5.1347	5.0747	5.162	6.4914	5.8352	6.0101	8.1095	5.3795	5.7936	6.056	7.5314
PTCH1	11.2094	9.2717	9.7807	9.9603	8.4569	9.6238	11.3129	8.8267	9.1457	8.621	10.0697	9.5628	8.6834	7.5357	10.596	9.8515	9.4427	9.9548	10.3196	8.4079	8.7212	7.3045	10.1817	10.1264	10.0977	10.7156	9.2686	10.4045	9.77	10.0711	10.1315	10.0494	9.1354	10.3394	9.8907	9.8691	9.4051	9.5725	9.3472	9.936	9.4688	9.6848	9.2761	9.678	10.0141	8.6698	10.3223	9.5668	9.8023
AOAH-IT1	0	0	0	0	0	0	0	0	0	0	0	0	0	0	0	0	0	0	0	0	0	0	0	0	0	0	0	0	0	0	0	0	0	0	0	0	0	0	0.8007	0	0	0	0	0	0	0	0	0	0
TIMM44	10.8215	10.0361	9.2765	10.0444	10.8129	11.0937	10.9079	11.0441	10.3406	9.7123	9.8737	10.4107	10.808	10.5439	11.0876	10.6086	10.9539	12.5465	10.6395	10.2071	10.895	10.2189	9.5802	10.2125	10.9104	10.2053	10.9907	11.9912	10.7747	10.8506	9.7615	10.5036	10.8379	11.1738	10.8398	9.2841	10.1715	11.0612	10.5858	10.2916	9.9487	11.0015	9.2989	10.0325	9.9095	9.9889	10.1905	9.3561	10.6189
AC137055.1	0	0	0	0	0	0	0	0	0	0	0	0	0	0	0	0	0	0	0	0	0	0	0	0	0	0	0	0	0	0	0	0	0	0	0	0	0	0	0	0	0	0	0	0	0	0	0	0	0
RAD9B	6.321	5.9667	4.4168	4.8522	3.5234	5.6273	6.3874	3.6591	4.1543	5.1122	4.4001	4.4868	4.6035	4.6685	7.0758	5.5232	5.9409	4.6664	5.2138	5.5593	6.0118	6.0643	4.5882	5.4391	6.6439	6.4281	5.7115	4.7785	5.3848	4.8739	4.8727	6.391	6.5062	5.6332	5.0208	7.0675	6.2857	4.8712	6.6176	5.3609	4.7798	5.6798	5.5491	4.4131	5.8428	5.1197	3.9269	4.5553	4.103
RAD9A	9.1168	11.1778	9.9652	10.0467	9.9839	10.0386	10.6128	9.2914	10.6556	9.1254	9.8441	10.0469	9.9819	10.6898	11.6163	11.1349	10.3694	9.2933	10.6733	10.6283	10.0794	9.6908	11.2519	10.2481	10.4181	9.5606	9.7166	10.1887	9.3657	9.9918	9.6703	11.7095	10.4905	9.6595	9.3824	9.9665	9.7616	9.8784	10.2573	9.2437	9.1656	9.9189	9.6035	9.1637	10.1507	10.1391	9.9501	9.1024	10.3313
ERGIC2	10.5859	10.9169	11.5768	11.0815	11.0174	10.1237	10.2973	10.4065	10.5085	9.9229	11.0625	10.8931	9.6279	10.1508	9.7845	10.0818	11.3795	9.9247	11.9516	12.0802	11.9612	11.5294	10.5811	11.1486	11.0079	11.6729	11.1714	10.7481	11.9236	10.7558	10.7052	10.9516	11.0935	10.4955	12.2232	11.1596	11.9336	10.955	10.478	10.2152	11.2583	9.8347	11.4265	11.1424	11.0322	11.6919	11.3505	11.4291	11.3043
ERGIC3	13.5616	13.3228	14.4805	14.078	14.014	15.8623	13.9541	13.9844	14.1247	14.0363	13.6838	14.4724	14.449	15.0044	14.5292	14.4835	14.5714	14.1148	14.3165	14.0591	13.7153	13.8317	13.2771	13.8472	13.9711	13.5788	14.0736	13.653	14.1624	13.6467	12.9559	14.2342	12.836	13.4685	13.7219	13.0929	14.2148	13.0671	13.9716	13.9707	14.139	13.7516	13.6303	12.8406	13.8736	13.5882	14.2575	13.1942	14.9043
VN2R10P	0	0	0	0	0	0	0	1.9196	0	0	1.1745	0	0	2.0899	3.4327	0	1.6136	1.835	1.8585	0	0	1.2645	0	0.7332	0	2.1384	0.7609	0	1.6641	0	0	1.6787	0	0	0.6527	0	0	0.9321	0	1.1448	0.9858	0	0	0	0	0	0	0	0
ERGIC1	13.1711	12.3938	13.1879	13.0044	12.7731	13.2408	12.9361	13.1629	13.51	13.2225	14.1017	12.5772	12.254	12.7864	11.9374	12.8021	13.9956	12.3248	13.1182	12.8456	13.2826	12.6265	13.8362	13.2228	12.0344	12.5187	13.5714	13.3989	14.1953	13.4958	12.9407	13.1328	14.1111	13.9895	12.9993	13.0073	14.0321	11.7091	12.9593	13.5834	13.6018	13.697	13.4052	12.9019	13.4207	13.4552	13.887	14.4632	13.7457
MIR3165	0	0	0	0	0	0	0	0	0	0	0	0	0	0	0	0	0	0	0	0	0	0	0	0	0	0	0	0	0	0	0	0	0	0	0	0	0	0	0	0	0	0	0	0	0	0	0	0	0
RP11-291L19.1	0.6306	1.2622	0	1.7052	0	0	0	0	0	0	0	0	0	0	1.3967	0	0	0	1.2099	0	0	0	0	0	0	0	0.7609	1.157	0.9013	0.5428	0	0	2.1649	0	0.6527	0	0	0.9321	0	0	0	0	0	0	0.8089	0	0.6709	0	0
MIR3167	0	0	0	0	0	0	0	0	0	0	0	0	0	0	0	0	0	0	0	0	0	0	0	0	0	0	0	0	0	0	0	0	0	0	0	0	0	0	0	0	0	0	0	0	0	0	0	0	0
MIR3166	0	0	0	0	0	0	0	0	0	0	0	0	0	0	0	0	0	0	0	0	0	0	0	0	0	0	0	0	0	0	0	0	0	0	0	0	0	0	0	0	0	0	0	0	0	0	0	0	0
MIR3161	0	0	0	0	0	0	0	0	0	0	0	0	0	0	0	0	0	0	0	0	0	0	0	0	0	0	0	0	0	0	0	0	0	0	0	0	0	0	0	0	0	0	0	0	0	0	0	0	0
MIR3163	0	0	0	0	0	0	0	0	0	0	0	0	0	0	0	0	0	0	0	0	0	0	0	0	0	0	0	0	0	0	0	0	0	0	0	0	0	0	0	0	0	0	0	0	0	0	0	0	0
MIR3162	0	0	0	0	0	0	0	0	0	0	0	0	0	0	0	0	0	0	0	0	0	0	0	0	0	0	0	0	0	0	0	0	0	0	0	0	0	0	0	0	0	0	0	0	0	0	0	0	0
B3GAT3	9.972	11.5316	10.9456	11.3411	11.3168	11.429	11.1015	11.1055	11.9973	10.6896	10.7566	11.5494	11.6356	10.9606	12.0091	11.8204	11.3876	10.839	10.8569	10.35	11.7054	11.4658	11.2045	10.8784	11.0834	10.4791	11.0439	10.5734	11.6657	10.5771	11.0874	11.0889	11.6151	11.0441	11.0871	11.4465	10.3438	10.9609	11.1218	10.0883	10.8472	11.0864	10.8363	10.8558	11.2532	11.0179	11.0255	10.6674	10.9945
B3GAT2	6.4088	5.2978	3.0561	6.3815	4.5931	4.1996	2.4578	3.0899	4.7327	1.376	4.941	4.3026	2.0343	4.7511	5.0831	6.0681	6.1563	3.2729	5.8658	3.3582	5.14	5.1187	5.6624	6.3513	4.1521	5.6552	4.3005	4.9153	4.7204	4.1632	6.5353	6.4079	5.3937	4.1215	7.2043	5.1463	6.6059	6.2179	5.0396	3.1335	4.3095	4.1407	5.2556	4.6126	5.3368	4.9212	5.7518	2.7011	5.1689
B3GAT1	5.8028	4.4581	6.5238	10.7645	8.1719	2.9629	2.57	5.0648	4.9799	1.9257	6.4551	4.607	6.0246	3.1927	4.306	4.4229	2.5378	4.8701	7.5404	4.7568	5.6284	3.0023	3.9564	2.9303	4.0626	10.1738	4.5803	8.9016	3.139	2.4772	5.4148	7.4685	5.4433	4.3459	7.4552	6.202	6.5638	4.9096	2.4468	5.592	4.2209	3.7771	4.0009	6.9104	2.9573	4.5003	4.6254	9.4143	4.6838
MIR3169	0	0	0	0	0	0	0	0	0	0	0	0	0	0	0	0	0	0	0	0	0	0	0	0	0	0	0	0	0	0	0	0	0	0	0	0	0	0	0	0	0	0	0	0	0	0	0	0	0
MIR3168	0	0	0	0	0	0	0	0	0	0	0	0	0	0	0	0	0	0	0	0	0	0	0	0	0	0	0	0	0	0	0	0	0	0	0	0	0	0	0	0	0	0	0	0	0	0	0	0	0
RP11-150D5.2	0	0	0	0	0	0	2.2338	0	0	0	0	0	0	1.3943	0	0	0	0	0	0	0	0	0	0	0	0	0	0	0	0	0	0	0	0	0	0	0	0	0	0	0	0	0	0	0	0.6113	0	0	0
RNU6-238P	0	0	0	0	0	0	0	0	0	0	0	0	0	0	0	0	0	0	0	0	0	0	0	0	0	0.6481	0	0	0	0	0	0	0	0	0	0	0	0	0	0	0	0	0	0	0	0	0	0	0
CALM2	13.8431	13.9008	14.1153	14.5787	14.5498	13.7443	14.8036	14.322	14.3707	14.7989	14.5462	14.3727	14.4197	14.774	14.3516	13.5011	14.077	14.8083	14.3135	14.3732	14.8417	15.5775	14.035	14.6921	14.1854	14.2445	14.4272	14.1902	14.759	14.3669	13.5881	14.2054	14.7183	14.2295	13.916	14.3203	14.7799	13.8693	15.1135	14.3812	14.0172	13.956	14.0984	13.8307	14.4501	14.3423	14.7133	13.6347	14.3515
CALM3	13.1176	13.3857	13.0558	13.0739	12.4551	14.011	14.5627	12.4458	14.0092	13.0988	13.8365	12.3726	15.0282	14.7026	13.6973	14.0634	13.7546	14.0815	13.9128	13.6175	13.6823	13.3226	12.9523	14.1156	13.3824	14.5417	13.0721	13.7915	12.6287	13.8767	13.7011	14.3299	13.2411	13.559	12.9645	13.7776	14.3686	14.7602	13.3527	13.3829	13.2656	14.0559	13.6087	13.5819	12.8497	13.0539	12.878	12.4981	14.0739
SPG21	12.0411	11.9661	12.8378	12.635	12.7863	12.5288	12.5734	12.5046	12.5031	12.8383	12.5161	12.4287	12.1759	12.1397	11.8835	11.813	12.3929	12.1368	12.2867	11.8461	12.7246	12.0275	12.2033	11.5171	12.4571	12.2625	11.8454	12.1431	12.7751	12.1628	12.431	12.3362	12.5224	11.2441	12.4264	11.6745	12.0866	12.9271	11.783	12.3446	12.6473	12.5914	12.3937	12.009	12.6679	12.4391	12.5182	11.8701	12.3757
SPG20	10.9187	10.3874	10.3724	10.5773	9.479	10.0047	10.5973	10.0555	8.4564	10.5475	11.2856	11.0404	9.8884	9.4439	10.3408	9.4688	11.4576	10.2397	10.7841	10.074	11.1983	10.2172	10.468	11.0755	11.1726	12.1003	11.0247	10.5965	10.3595	10.208	11.2848	10.4508	9.394	11.8437	10.8546	11.2228	10.7963	9.8137	10.8899	10.177	10.0483	10.7956	10.474	11.1138	11.1094	11.0989	10.7799	10.4981	11.3806
RP11-357N13.1	0	0	0	0	0	0	0	0	0	0	0	0	0	0	0	0	0	0	0	0	0	0	0	0	0	0	0	0	0	0	0	0	0	0	0	0	0	0	0	0	0	0	0	0	0	0	0	0	0
GSDMA	2.2743	5.3277	0	2.6497	2.9187	0	4.0916	6.2506	2.5767	3.6084	2.4329	5.2845	2.8512	4.4707	5.6436	0	6.7748	2.8913	0	5.8531	4.5465	4.367	5.3201	4.9136	2.185	5.1536	3.4228	5.3127	3.5663	3.9223	5.121	4.0365	1.9212	5.0795	5.4935	1.1508	6.022	5.0348	0	5.2457	3.9275	4.9827	5.2825	3.8405	3.5269	3.5946	0	2.7011	4.103
GSDMB	8.1324	10.5737	6.4858	8.7425	8.7877	4.7273	8.0676	7.6736	8.003	7.2316	8.944	7.2656	7.11	9.1574	8.6507	8.1034	15.1929	8.3649	9.127	7.1114	8.4874	9.098	9.9882	10.6602	8.725	7.7122	8.1305	8.427	8.8711	8.8472	9.0961	9.4058	10.1953	8.4351	7.1117	9.2338	6.7969	8.8355	7.1719	7.5131	6.5031	8.9894	7.5196	7.0958	11.5382	6.5279	7.6175	6.3844	8.5603
GSDMC	0	5.5593	3.6978	5.2452	6.9584	2.137	5.1272	7.36	6.5635	5.0322	7.2163	5.8691	1.736	2.0899	2.5605	2.3477	6.8963	4.3404	2.6445	7.4703	6.0085	4.8605	7.2621	4.0208	5.7739	1.4337	7.1568	6.6529	8.1946	7.6777	8.7514	3.9013	7.5581	5.0795	10.354	6.3921	6.6934	6.6303	3.9855	5.6454	5.7664	6.1241	7.4299	6.3276	5.2981	5.9343	5.0432	4.5857	4.9848
GSDMD	9.1647	10.698	11.1804	11.0209	11.0322	10.8183	10.7259	11.7091	12.528	10.6407	11.7239	11.1533	10.1554	10.8389	11.8971	9.4265	11.6934	9.5572	9.2141	11.075	10.5397	10.3794	11.7934	11.3529	11.3567	10.4704	10.4654	10.405	11.7942	11.8692	11.7913	10.1565	11.518	10.2419	9.4083	11.3179	9.71	11.1806	11.7717	11.1439	10.7184	10.835	11.9792	10.5444	11.2103	10.9923	11.8736	8.891	11.0202
UPK1A	4.7126	4.0343	4.4168	5.1867	3.1496	3.4848	6.0342	2.4953	2.8302	1.5191	1.5289	2.553	5.0118	2.9097	3.0867	3.1985	2.8441	2.8913	7.241	5.965	2.2413	8.1001	0.7314	3.1614	5.9762	5.4584	2.3695	4.2817	1.2026	2.8866	3.9211	3.3795	1.9212	0.6653	1.9488	3.9085	9.4955	0	5.5407	5.9544	1.3049	1.4506	0.84	3.6347	1.7029	5.0678	1.127	1.8079	6.2131
UPK1B	6.291	8.5699	12.6743	6.9523	9.3601	6.2912	1.7946	8.3014	11.1225	7.1953	9.2408	9.6759	5.121	7.3274	6.9481	7.753	8.1069	9.4314	8.1022	10.0257	8.2695	6.388	10.4801	8.6451	3.6027	7.5426	6.0202	12.157	11.7114	7.8981	7.1143	9.2248	5.5544	6.7263	6.2359	11.678	6.3182	5.2219	9.4992	5.886	7.3979	9.7512	9.7115	7.6085	6.3743	7.9842	6.4983	9.1756	6.8789
RP11-357N13.6	2.8137	4.1524	0	2.4651	1.8579	0	0.6936	0.9469	0.4668	2.2425	2.4329	2.7745	0	0	0.8612	2.3477	2.6991	1.1915	2.6445	2.186	3.08	0	1.5756	3.3606	2.4753	2.6098	1.6247	3.067	1.4518	1.4994	3.27	2.2231	3.7596	2.3509	1.1004	1.5012	0	2.6889	0	2.3893	2.2991	3.0892	2.8719	2.7465	2.4624	0.6113	1.4731	1.8079	2.3948
DLGAP2	2.5691	1.9249	0	0	0	0	1.16	3.8061	1.1016	0.9508	3.0946	2.553	0	0	2.7475	0	2.6991	1.1915	0.7282	1.7514	0.9501	1.9279	0.7314	4.134	1.0097	2.7379	1.9178	2.0268	0	1.4994	4.1932	2.2231	1.6279	3.2911	2.3233	1.1508	1.4737	3.1973	0	2.01	1.3049	1.108	1.3674	4.4131	1.3241	2.2306	1.4731	2.3225	1.4349
DLGAP3	8.5567	8.4365	5.7142	10.7782	7.3781	4.8598	6.311	5.6751	5.6517	6.1867	9.321	6.2658	7.6572	8.16	7.0759	8.0599	5.8749	10.9851	9.608	4.9896	7.4764	8.621	6.6056	7.4635	7.1485	11.1753	7.3535	10.3277	7.351	5.5018	6.1165	6.8787	7.8163	5.4128	8.1064	7.3993	7.8656	7.1837	4.8677	7.9652	7.6046	6.5985	5.666	7.7682	4.9577	7.6432	5.5601	8.0668	8.8485
AC023310.1	0	0	0	0	0	0	0	0	0	0	0	0	0	0	0	0	0	0	0	0	0	0	0	0	0	0	0	0	0	0	0	0	0	0	0	0	0	0	0	0	0	0	0	0	0	0	0	0	0
DLGAP1	6.321	6.4315	9.315	9.6851	8.809	7.5734	4.6481	8.8227	7.6549	7.6147	10.6636	8.4969	8.5631	3.1927	3.6359	10.7574	7.4147	6.6602	9.8094	6.4297	8.0126	8.6414	8.9962	6.2448	10.4514	6.8943	4.948	8.688	9.1096	7.722	7.9981	7.7152	7.6759	7.868	6.8363	7.955	5.825	3.4579	4.9039	4.0125	8.7627	7.3517	7.3692	8.0182	7.6725	5.9952	9.5161	10.6811	9.5649
DLGAP4	12.972	12.7782	12.203	12.4036	12.1658	13.0854	12.188	11.995	12.0998	12.3219	12.7751	12.5959	12.3919	12.2195	13.0169	13.0863	13.106	12.18	13.761	12.385	12.0456	11.1861	12.5942	12.8526	13.2401	12.734	12.5054	12.8389	12.6334	12.6014	12.9153	13.4167	12.4636	11.7759	12.5327	12.3757	13.3672	12.3037	12.3906	12.2509	12.1985	12.405	12.6433	12.4461	12.5783	12.2895	12.7447	11.8277	12.904
DLGAP5	10.7027	9.7664	7.8956	10.8804	7.8414	9.6463	9.1707	8.3839	9.708	9.0751	10.5472	9.1735	10.3565	9.6884	10.0207	9.4393	8.2666	10.5476	9.5749	8.994	10.097	10.2052	9.9033	10.8024	9.6099	11.5243	8.4783	10.8707	9.5217	11.1435	9.7431	10.7085	10.7038	8.5702	11.1998	10.3878	10.6818	9.2009	10.9985	7.722	9.8836	9.9681	9.5911	9.0692	7.2348	11.0687	8.4934	9.3833	10.0309
KB-1507C5.4	0	2.3773	0	0.8103	2.3036	0	1.5119	1.5137	1.3379	0	3.0946	0.9809	0	0	0.8612	1.6064	0	0	1.2099	1.7514	0.9501	0	2.4909	0.7332	1.3336	1.0937	1.9178	0	2.0132	0.9363	1.7476	0.7939	2.1649	3.0056	1.1004	1.1508	0.6712	0.9321	1.3127	0.6831	0.5755	1.4506	1.7528	1.1821	2.2508	0.6113	2.6619	0	1.4349
RP11-428C19.4	0	0	0	0	0	0	0	0	0	0	0	1.5594	0	0	0	0	0	0	0	1.7514	0	0	0	0.7332	0.5915	0	0	1.5084	0.5198	0	0	0	0	0	1.1004	0	0	0.9321	1.3127	0	0.5755	0	0	0	0.8089	0	1.127	0	0
RP11-554D14.1	0	0	0	0	0	0	0	0	0	0	0	0	0	0	0	0	0	0	0	0	0	0	0	1.2169	0	0	0	0	0	0	0	0	0	0	0	0	0	0	0	0	0	0	0	0	0	0	0	0	0
RP11-554D14.7	0	1.2622	0	0	0	0	0	0	0	0	0	0	0.8294	0	1.3967	0	0	0	0	0	0	0	0	0	0	0	0	0	0	0	0	0	0	0	0	0	0.6712	0	0	0	0	0	0	0	0	0	0	0	0
RP11-554D14.6	0	0	0	0	0	0	0	0	0	0	0	0	0	0	0	0	0	0	0	0	0	0	0.7314	1.2169	0	0.6481	0	0	0	0	1.7476	0	0.7629	0	0	0.6872	1.4737	0	0	0	0	0	0	0	0.8089	0	0	0	0
RP11-554D14.5	0	0	0	0	0	0	0	0	0	0	0	0	0	0	0	0	0	0	0	0	0.9501	0	0	0	0	0	0	0	0	0	0	0	0	0	0.6527	0	0	0	0	0	0	0	0	0	0	0	0.6709	0	0
FBXL14	10.6495	9.4374	10.3057	10.5694	9.5888	8.8528	10.4979	9.501	10.7052	8.9198	10.0712	9.7081	10.1049	8.7183	9.3715	9.5654	9.9126	9.8758	10.2351	9.1434	9.2473	7.8865	8.6213	10.0722	10.2166	10.3788	10.2771	9.925	10.0212	9.8269	9.4411	9.8713	10.0388	9.0533	10.4633	10.6881	10.1633	9.9338	9.7757	10.0851	10.329	9.2688	10.0342	10.0602	10.6236	9.7204	11.2299	10.1619	10.5127
RP5-881P19.7	3.0228	4.3632	1.7635	2.8133	1.8579	2.9629	1.16	1.5137	1.3379	0	2.865	3.2874	0.8294	0	1.7864	0	3.208	2.8913	4.0092	1.1266	2.7208	1.9279	3.0465	2.1082	3.5413	2.6098	3.5134	3.4383	4.3283	2.591	3.8442	3.1814	5.0769	3.375	0.6527	2.9472	1.9863	4.3907	0.8007	2.5471	2.7829	2.1591	2.5211	3.5591	3.2127	2.2306	2.1866	1.3224	3.1154
OIP5	7.5498	8.312	6.8603	8.7865	7.264	7.6174	8.4785	7.4719	8.7717	7.8885	8.4877	7.7871	8.3421	8.1289	8.6726	8.1702	7.517	7.736	7.6396	7.1816	8.4063	7.521	8.0027	8.0724	7.3854	8.1928	7.0022	9.0081	8.0915	8.7118	7.0261	8.2091	8.6173	5.7291	8.0213	8.5379	7.8189	8.1046	8.1198	6.7726	7.8543	8.1872	7.9662	7.0952	6.5886	7.1874	7.236	7.7799	7.4461
MIR502	0	0	0	0	0	0	0	0	0	0	0	0	0	0	0	0	0	0	0	0	0	0	0	0	0	0	0	0	0	0	0	0	0	0	0	0	0	0	0	0	0	0	0	0	0	0	0	0	0
RP11-215I16.2	0	0	0	0	0	0	0	0	0	0	0	0	0	0	0	0	0	0	0	0	0	0	0	0	0	0	0	0	0	0	0	0	0	0	0	0	0	0	0	0	0	0	0	0	0	0	0	0	0
RNU1-134P	0	0	0	0	0	0	0	0	0	0	0	0	0	0	0	0	0.7542	0	1.5704	0	0	0	1.2143	0.7332	0.5915	0	0	0	0.9013	0	0.8367	0.7939	0	0	0	0	0.6712	0	0	0	0	0	0	0	0	0.6113	0	0	0.8889
AL157392.1	0	0	0	0	0	0	0	0	0	0	0	0	0	0	0	0	0	0	0	0	0	0	0	0	0	0	0	0	0	0	0	0	0	0	0	0	0	0	0	0	0	0	0	0	0	0	0	0	0
RP11-1081L13.3	0	0	0	0	0	0	0	0	0	0	0	0	0	0	0	0	0	0	0	0	0	0	0	0	0	0	0	0	0	0	0	0	0	0	0	0	0	0	0	0	0	0	0	0	0	0	0	0	0
FAM169A	8.5576	7.1949	3.7501	7.4929	3.8518	3.7225	6.104	3.5249	5.1245	4.0128	7.1504	5.4756	6.4945	3.8516	5.5375	4.9408	7.6123	4.0031	7.7113	4.8462	5.7146	5.8122	7.4327	6.7673	5.7186	7.775	5.8792	6.3093	5.2652	6.4018	5.7867	7.5873	4.9356	4.4066	4.9861	7.5687	7.3658	6.5436	6.6889	3.9295	5.087	5.0862	6.2264	5.2258	4.6853	5.8818	6.9958	3.1849	5.9736
INO80B-WBP1	7.684	0	8.2894	7.4451	7.5523	5.7515	6.7534	5.5352	7.8099	0	9.3268	5.028	7.3493	0	8.2224	0	8.9499	5.073	7.0265	0	0	4.9298	8.0211	6.7493	7.3088	7.6335	9.5297	9.582	9.4817	8.6913	7.8069	4.9404	5.6053	9.4174	8.4644	7.8654	8.4477	7.2497	8.8071	8.541	7.2431	8.9331	0	6.8749	7.4438	7.1923	7.5039	5.9053	8.7532
AL603650.1	0	0	0	0	0	0	0	0	0	0	0	0	0	0	0	0	0	0	0	0	0	0	0	0	0	0	0	0	0	0	0	0	0	0	0	0	0	0	0	0	0	0	0	0	0	0	0	0	0
RNU6-603P	0	0	0	0	0	0	0	0	0	0	0	0	0	0	0	0	0	0	0	0	0	0	0	0	0	0	0	0	0	0	0	0	0	0	0	0	0	0	0	0	0	0	0	0	0	0	0	0	0
AL603650.3	0	0	0	0	0	0	0	0	0	0	0	0	0	0	0	0	0	0	0	0	0	0	0	0	0	0	0	0	0	0	0	0	0	0	0	0	0	0	0	0	0	0	0	0	0	0	0	0	0
AL603650.2	0	0	0	0	0	0	0	0	0	0	0	0	0	0	0	0	0	0	0	0	0	0	0	0	0	0	0	0	0	0	0.8367	0	0	0	0	0	0	0	0	0	0	0	0	0	0	0	0	0	0
AL603650.5	0	0	0	0	0	0	0	0	0	0	0	0	0	0	0	0	0	0	0	0	0	0	0	0	0	0	0	0	0	0	0	0	0	0	0	0	0	0	0	0	0	0	0	0	0	0	0	0	0
AL603650.4	0	0	0	0	0	0	0	0	0	0	0	0	0	0	0	0	0	0	0	0	0	0	0	0	0	0	0	0	0	0	0	0	0	0	0	0	0	0	0	0	0	0	0	0	0	0	0	0	0
MIR506	0	0	0	0	0	0	0	0	0	0	0	0	0	0	0	0	0	0	0	0	0	0	0	0	0	0	0	0	0	0	0	0	0	0	0	0	0	0	0	0	0	0	0	0	0	0	0	0	0
AC138645.1	0	0	0	0	0	0	0	0	0	0	0	0	0	0	0	0	0	0	0	0	0	0	0	0	0	0	0	0	0	0	0	0	0	0	0	0	0	0	0	0	0	0	0	0	0	0	0	0	0
PTPN18	11.5573	11.3839	11.1526	11.3515	12.8288	10.2018	11.8818	11.8273	12.5037	10.9948	11.5776	12.1756	11.8294	12.166	12.148	11.1002	11.3653	12.1405	11.5083	11.1743	12.5987	11.4701	11.8328	12.0709	11.6809	11.1837	12.1776	11.9138	11.6155	12.6581	11.8298	11.756	12.3936	13.1436	11.6572	11.6561	10.7419	12.6844	11.3624	12.5031	11.1815	11.9401	10.7595	12.0114	12.4557	11.4779	12.1701	12.269	12.2219
LRRFIP2	10.2672	10.5443	10.0114	10.4587	9.649	8.9252	9.3258	10.0592	10.1196	11.0196	10.9316	10.0909	10.3153	9.8575	10.6458	10.0222	10.6386	10.2119	9.7556	10.4314	10.9773	10.6488	10.8063	10.2961	10.1075	10.9189	9.8574	10.6494	10.7112	10.4463	10.4086	11.1211	10.6105	10.2791	11.1209	11.7149	10.4835	10.9844	10.6703	9.1478	10.6026	10.1249	10.6049	10.2867	10.4538	10.6264	9.706	9.4785	9.7786
AC063980.3	0	1.9249	0	0	0	0	0	0	0	0	0	0	0	0	0	0	0	0	0	0	0	0	1.2143	0.7332	0	0	0	0	0	0	0	0	0	0	0	0	0	0	0	0	0	0	0	0	0	0	0	0	0
PTPN13	10.1908	8.6575	4.4955	6.3644	5.5923	4.4189	9.6468	10.6542	8.0265	8.6914	7.1153	7.5984	4.0479	9.7714	8.711	5.2407	13.202	5.9687	10.6608	10.0533	8.6833	8.5579	7.8868	9.809	5.0849	8.9445	7.0625	9.0579	10.6099	7.0555	9.2549	11.0728	11.9869	11.0639	10.0055	10.8848	12.4193	10.3224	9.7927	10.8202	5.7401	9.5712	9.1938	10.1771	10.0152	5.2454	8.3646	9.2896	10.1546
PTPN12	12.0923	11.7018	11.8252	11.8169	11.1326	11.0111	10.6252	11.1995	11.3895	11.9718	11.9768	11.4851	11.5402	10.7241	11.337	11.6673	12.4107	11.121	12.6149	11.3237	11.6546	11.2335	12.401	11.7214	12.0866	12.0246	11.414	11.0958	12.0468	11.656	12.7698	11.6237	12.1265	12.0361	11.6231	11.9845	12.3888	11.5985	11.6129	11.6659	11.6083	11.7312	11.9139	11.7442	11.5154	12.0241	12.0161	11.1364	11.8202
PTPN11	12.136	12.0461	11.5292	13.0344	11.0993	11.0016	10.8081	10.6951	10.6596	10.9607	12.1046	11.5832	11.4935	10.9356	11.3703	11.2434	11.7835	11.5898	12.0501	11.6114	12.0501	11.6578	11.232	11.5201	11.468	12.9575	10.8533	11.5627	11.598	12.296	12.1736	12.121	11.5616	11.5769	12.4955	12.4915	12.8991	12.0912	11.6282	11.2334	11.7336	12.3955	11.4087	12.0163	11.9095	11.9522	11.5085	11.2919	11.8444
RPL32P35	0	0	0	0	0	0	0	0	0	0	0	0	0	0	0	0	0	0	0	0	0	0	0	0	0	0	0	0	0	0	0	0	0	0	0	0	0	0	0	0	0	0	0	0	0	0	0	0	0
RP11-1028N23.3	0	0	0	0	0	0	0	0	0	0	0	0	0	0	0	0	0	0	0	0	0	0	0	0	0	0	0	0	0	0	0	0	0	0	0	0	0	0	0	0	0	0	0	0	0	0	0	0	0
RPL32P33	0	1.2622	1.1359	0	1.2093	0.8872	0	1.5137	0	2.5021	2.0506	0.9809	2.1688	3.1927	0	0	1.6136	1.1915	1.5704	1.1266	0.9501	1.9279	0.7314	1.2169	0	1.0937	0.7609	0	0.9013	1.9034	0	1.6787	0	0	0	2.8283	0.6712	0	0.8007	1.1448	0	0	1.3674	0	0	0.6113	1.127	0	1.83
RNU6-960P	0	0	0	0	0	0	0	0	0	0	0	0	0	0	0	0	0	0	0	0	0	0	0	0	0	0	0	0	0	0	0	0	0	0	0	0	0	0	0	0	0	0	0	0	0	0	0	0	0
PTPN14	12.3373	12.2379	12.9132	11.9735	10.7885	8.0325	11.0424	10.343	10.8369	11.5799	10.5269	13.0923	10.0032	11.1617	11.4721	10.4615	12.4817	11.2476	12.382	11.1184	11.3174	11.265	12.0256	11.638	11.2318	9.8451	11.7047	12.4602	11.8707	10.8221	11.5002	11.423	11.7141	13.4822	11.2774	12.4438	11.8159	10.89	11.7805	13.0334	11.7008	12.6359	11.5179	11.6388	11.819	11.9964	12.8798	11.2652	11.3064
XXyac-YM21GA2.3	0	0	0	0	0	0	0	0	0	0	0	0	0	0	0	0	0	0	0	0	0	0	0	0	0	0	0	0	0	0	0	0	1.2592	0	0	0	0	0	0	0	0	0	0	0	3.5269	0	0	0	0
LYAR	9.4512	10.6103	10.2683	10.5601	9.5438	8.0041	10.1917	10.3358	10.2624	10.4344	9.3039	10.698	9.5694	9.5194	9.0096	9.9314	9.7633	9.45	10.6047	8.9772	11.5815	9.8272	10.2946	10.1219	10.05	9.8208	10.3972	10.2482	9.9957	9.8768	10.1387	10.3187	9.9193	10.0042	9.7284	9.8981	10.9112	10.8049	9.9241	10.4492	9.6465	9.4078	10.5894	9.3807	10.3261	10.5329	10.3761	9.379	9.9449
KB-1043D8.8	0	0	0	0	0	0	0	0	0	0	0	0	0	0	0	0	0	0	0	0	0	0	0	0	0	0	0	0	0	0	0.8367	0	0.7629	0	0	0	0	0	0	0	0	0	0.84	0	0	0	0	0	0
RP11-716O23.1	0	0	0	0.8103	0	0	0	0	0	0	0	0	0.8294	0	0	0	0	0	0	0	0	1.2645	0	0	0	0	0	1.157	0	0	0	0	0	0	0	0	0	0	0	0	0	0	0	0	0	0	0	0	0
AC002465.2	0	0	0	0	0	0	0	0	0	0	0	0	0	0	0	0	0	0	0	0	0	0	0	0	0	0	0	0	0	0	0	0	0	0	0	0	0	0	0	0	0	0	0	0	0	0	0	0	0
RP11-379C10.4	1.4031	0	0	0.8103	0	0	0	0	0.8188	0	0	0	0	0	0	0	1.9057	0	0	0	0	0	1.8642	0.7332	0.5915	0	0	1.7908	0.5198	2.0696	1.3629	1.3031	1.9212	0	2.4794	0	0.6712	0	0.8007	0	0.5755	0	0	0	2.4624	0.6113	0	0	0.8889
AC138035.2	7.6023	8.1499	6.1314	8.0362	5.5717	4.8953	7.7604	6.2879	4.0451	5.5511	7.1244	6.5225	5.3929	6.2261	7.7964	7.2649	6.7885	5.8613	8.0628	6.7638	6.4148	4.7324	9.2788	8.7951	8.0653	7.3383	7.3428	8.5744	6.9234	7.0804	7.6656	8.6608	7.3509	7.2022	6.5682	8.2052	6.7444	5.9024	6.7561	6.413	7.3615	5.8641	6.9115	7.5355	7.3517	6.9018	8.2303	6.3178	8.2711
AC138035.3	5.4357	3.8907	3.2574	4.9395	2.3965	3.1206	3.1031	2.9974	2.5868	0	4.9682	1.5784	3.5707	0	0	0	5.2563	3.6546	3.0658	3.2294	3.8085	3.0999	5.3459	4.0331	1.854	5.7941	1.306	4.456	4.3193	2.8732	2.8856	3.907	5.246	3.4856	3.0531	3.7856	1.566	3.7898	1.2777	0	4.0495	0	3.1704	2.0344	4.7744	2.1912	4.1872	3.3596	4.0221
RP11-151H2.3	0.273	0	0	0	0	0	0	0	0	0	0	0	0	0	0	0	0.7542	0	0	0	0	0	0	0	0	0	0	0	0	0	0	0	0	0	0	0	0	1.4937	0	0	0	0	0	0	0	0	0	0	0
RP11-123C21.2	0	0	0	0	0	0	1.5119	0	0.4668	0	0	0.9809	0	0	0.8612	0	1.6136	0	0	0	0.9501	1.2645	0.7314	0	0	0	0	1.5084	0	0.9363	0	0	0.7629	0	0	0	0	0.9321	0	0.6831	0	0	0	0	0	0	0	0	0
RP11-123C21.3	0	1.2622	0	0.8103	0	0	0	0	0	0	0	0	0	0	0	0	0	0	0	0	0	0	0	0.7332	0	0.6481	0	0.6915	0	0	0	0	0.7629	0	0	0	0	0	0	0	0	0	0	0	0	0	0	0	0
RP11-123C21.1	0	0	0	0	0	0	0	0	0	0	0	0	0	0	0	0	0	0	0	0	0	0	0	0	0	0	0	0	0	0	0	0	0	0	0	0	0	0	0	0	0	0	0	0	0	0	0	0	0
AC008060.8	0	0	0	0	0	0	0	0	0	0	0	0	0	0	0	0	0	0	0	0	0	0	0	0	0	0	0	0	0	0	0	0	0	0	0	0	0	0	0	0	0	0	0	0	0	0	0	0	0
RN7SL618P	0	0	0	0	0	0	0	0	0	0	0	0	0	0	0	0	0	0	0	0	0	0	0	0	0	0	0	0	0	0	0	0	0	0	0	0	0	0	0	0	0	0	0	0	0	0	0	0	0
C2orf81	9.7149	8.7066	7.9525	9.5952	8.1785	8.3543	10.9162	8.5538	8.4086	9.1047	9.4575	9.879	10.6986	9.7579	10.471	9.8978	8.2953	9.6384	10.2272	8.0685	8.5605	8.9131	7.8377	9.5341	10.5911	9.4726	9.7239	8.1648	8.2957	7.8532	8.3225	9.8656	9.5776	9.1695	8.4722	9.1634	8.5614	6.386	8.6658	8.857	9.6324	9.0377	8.6969	8.1973	11.1251	10.2754	8.0726	7.7951	9.1973
C2orf80	0	0	2.1994	1.7052	0	0	0	0.9469	1.3379	0	1.5289	0	1.736	0	0.8612	1.6064	0	0	0	0	0	1.9279	0.7314	0	1.0097	0	0	0	0	0	2.0511	0	0	0	0	1.1508	1.4737	1.4937	0	0	0.9858	0	2.8719	0	0.8089	2.8741	0	0	0
C2orf83	0	0	0	0	0	0	0	1.9196	0	0	0	0	1.1147	0	0	1.6064	0	0	1.2099	0	0	0	1.8642	0.7332	0	0	0	1.157	0	0	0	1.3031	0	0	0	0	0.6712	2.2117	0	0	0	0	0	0	0	0.6113	0	0	0
C2orf82	6.9583	6.2312	9.2512	6.7348	9.9443	9.1704	8.7232	8.3492	8.7646	4.9905	6.6752	9.7676	7.9926	6.3934	7.8786	9.0954	8.9893	9.6683	6.5782	5.4067	8.419	8.768	8.5085	8.4467	8.5727	9.0387	8.1483	7.9943	7.8531	5.248	7.4872	7.1927	5.1636	7.8824	4.5071	5.2362	5.9547	7.254	4.8677	7.7709	8.5658	8.3499	6.7073	6.5294	7.626	7.4223	8.8137	7.4601	8.0868
RP11-192H6.2	0	0	0	0	0	0	0	0	0	0	0	0	0	0	0	0	0	0	0	0	0	0	0	0	0	0	0	0	0	0	0	0	0	0	0	0	0	0	0	0	0	0	0	0	0	0	0	0	0
SNORA84	0	6.0903	1.7635	0	0	3.6887	0	0	0	0.9508	0	0	0.8294	0	0	0	0.7542	0	0	0	1.9245	0	2.1046	0.7332	0.5915	2.3132	0	0	0	0	4.5726	0.7939	0	0.6653	0	1.5012	1.4737	1.8969	0	2.8188	0	0	0	0	2.9573	0.6113	0.6709	0	0
FAM210CP	0	0	0	1.7052	0	0.8872	3.5228	1.9196	1.541	0	0	0	1.1147	2.9097	0	0	0	0	0	0	0	1.2645	1.5756	0	0	0	0	0	2.8225	0	0	0	0	0	2.8665	0	2.6626	0.9321	0	0	0	0	0	0	0	0	0	0	0
C2orf88	7.9397	10.618	12.4322	10.9458	8.077	10.9007	9.021	12.2708	11.4132	13.7847	13.7491	9.2631	9.3212	10.108	10.5548	10.6348	10.8849	10.8789	10.5059	11.9546	11.67	12.2077	10.3379	9.607	10.5276	6.4649	9.3561	7.6144	10.6271	9.0987	13.3366	12.2751	11.9502	13.5583	6.7159	12.8764	7.5147	12.7564	10.0044	7.5179	12.5832	11.7804	12.1878	8.8247	9.7196	12.4457	10.536	12.7325	9.4163
RP11-415A20.1	0	0	0	0	0	0	0	0	0	0	0	0	0	0	0	0	0	0	0	0	0	0	0	0	0	0	0	0	0	0	0	0	0	0	0	0	0	0	0	0	0	0	0.84	0	0	0	0	0	0
RP11-556H2.4	0	0	0	0	0	0	0	0	0	0	0	0	0	0	0	0	0	0	0	0	0	0	0	0	0	0	0	0	0	0	0	0	0	0	0	0	0	0	0	0	0	0	0	0	0	0	0	0	0
CTD-2230M5.1	0	0	0	0	0	0	0	0	0	0	0	0	0	0	0	0	0	0	0	0	0	0	0	0	0	0	0	0	0	0	0	0	0	0	0	0	0	0	0	0	0	0	0	0	0	0	0	0	0
CTD-2230M5.3	0	0	0	0	0	0	0	0	0	0	0	0	0	0	0	0	0	0	0	0	0	0	0	0	0	0	0	0.6915	0	0	0	0	0	0	0	0	0	0	0	0	0.5755	0	0	0	0	0	0	0	0
TRAPPC6A	8.8032	8.7066	10.5751	7.9198	10.2513	10.5529	11.6122	9.0568	11.34	10.1468	9.8013	7.939	10.4351	10.558	10.0173	9.6921	9.9269	10.3728	8.6111	9.6563	9.7612	9.884	9.2597	9.2996	8.9172	9.8897	10.3012	9.7245	9.4864	8.8487	9.8477	8.2552	7.9964	10.2244	6.3816	6.6852	8.2964	9.6489	9.0799	9.7252	10.9767	9.2634	9.5718	8.2342	9.1438	9.5573	8.9695	9.641	9.6128
RP11-556H2.3	0	1.2622	0	0	3.1496	0	0	0	0	0	0.7035	0	0	0	0	0	0	0	0	0	0	0	1.2143	0	0.5915	0	0.7609	0.6915	0.5198	0.5428	0	0	1.2592	0	0	0	0	0	0	0	0	0	0	0.7088	1.3241	0	0	0	0
MZB1	2.4292	8.6014	2.5337	6.9347	5.9998	2.6083	3.5228	6.7129	3.9556	6.501	3.2927	5.6902	3.5702	8.4221	6.8596	2.8349	3.8811	1.835	2.7886	6.9958	5.0307	10.6463	6.1493	4.5957	8.5429	5.986	4.8472	8.7614	4.9713	4.0865	7.6876	8.2272	8.205	3.7338	2.4794	6.8081	10.1009	7.0116	3.767	10.543	3.5588	5.1564	5.2227	4.6134	6.9135	3.7154	6.46	1.3224	4.6838
TRAPPC6B	10.6287	9.3504	7.9314	10.6696	9.463	8.3086	8.6629	9.4115	9.1581	8.9929	10.0379	8.9784	9.516	9.0857	9.128	8.1868	9.2514	9.5547	9.7654	9.0434	10.4435	9.9571	10.274	10.206	9.155	12.0332	8.969	10.1687	9.6117	9.5927	10.0072	9.3806	9.287	9.9976	10.2756	9.0731	10.0526	8.6094	9.0479	9.1307	10.3102	9.699	9.4726	9.4712	8.397	10.088	9.5289	10.1119	9.9598
RNU4-56P	0	0	0	0	0	0	0	0	0	0	0	0	0	0	0	0	0	0	0	0	0	0	0	0	0	0	0	0	0	0	0	0	0	0	0	0	0	0	0	0	0	0	0	0	0	0	0	0	0
CYP3A54P	0	0	0	0	0	0	0	0	0	0	0	0	0	0	0	0	0	0	0	0	0	0	0	0	0	0	0	0	0	0	0	0	0	0	0	0	0	0	0	0	0	0	0	0	0	0	0	0	0
CDK3	8.2006	9.638	6.3659	8.4145	7.2048	0	7.853	4.7431	7.2509	0	7.6734	8.3883	5.749	3.8484	9.4841	9.1508	8.6317	6.9728	9.2842	7.8572	8.7312	8.0571	7.7584	7.9229	7.8724	7.5553	7.136	7.6662	8.4212	6.6308	7.3589	7.0615	8.0222	6.9195	7.2502	7.1802	5.0487	6.9496	7.8782	7.286	6.1466	6.6623	7.0836	6.2686	7.685	6.5958	6.3859	4.6033	6.6883
HLA-DQB1	7.6747	13.4746	10.4529	7.6146	10.1458	8.6273	10.6158	13.4518	10.2443	14.3906	8.1355	9.5392	9.1659	9.8347	12.8772	3.9369	10.6513	8.5054	10.2847	12.1951	12.6842	11.541	11.8118	9.5794	12.6699	8.1776	11.6267	10.4365	9.0844	10.2891	12.0072	11.4741	11.8474	9.7344	10.444	12.4072	11.331	10.5597	7.5561	15.0142	9.4339	11.179	10.8248	12.1653	12.729	12.0486	7.8578	10.7074	12.5172
MSMB	0	0	0	0.8103	0	0	0	0	0	1.5191	2.2544	0.9809	2.5971	0	0	0	0	0	0	4.9348	0	0	0	0.7332	1.3336	0.6481	0	0	3.8529	1.7155	0	1.6787	0.7629	0	0	0	2.6626	1.4937	0	0	0	1.108	0	0	0.8089	0.6113	1.127	0	0
HLA-DQB3	0	0	0	0	0	0	0	0	0	0	0	0	0	0	0	0	0	0	0	0	0	0	0	0	0	0	0	0	0	0	0	0	0	0	0	0	0	0	0	0	0	0	0	0	0	0	0	0	0
HLA-DQB2	1.0792	8.2569	8.4981	6.2586	7.553	5.3474	3.8708	8.2118	8.3963	9.2673	6.2172	8.5687	3.5266	6.92	11.6958	2.3477	6.6615	5.8037	4.3723	8.4062	8.107	7.222	9.5267	8.0698	6.5384	4.9332	9.2692	7.1396	3.3378	7.1829	7.6951	7.2937	10.1614	9.0631	8.3845	8.3302	7.2603	9.9561	5.6997	10.9494	8.2277	8.9661	9.4918	7.1619	8.7851	7.2018	7.23	5.2951	6.987
RP11-415K20.2	0	0	0	0	0	0	0	0	0	0	0	0	0	0	0	0	0	0	0	0	0	0	0	0	0	0	0	0	0	0	0	0	0	0	0	0	0	0	0	0	0	0	0	0.7088	0	0	0	0	0
HSPE1P16	0	0	0	0	0	0	0	0	0	0	0	0	0	0	0	0	0	0	0	0	0	0	0	0	0	0	0	0	0	0	0	0	0	0	0	0	0	0	0	0	0	0	0	0	0	0	0	0	0
HSPE1P14	0.6306	1.9249	0	0	0	0	0	0	0	0	1.1745	0.9809	0	0	0.8612	0	0	0	0.7282	0	0	0	1.5756	0	1.5979	0	0.7609	0.6915	2.0132	0.9363	0	0	0.7629	0	0	0	0	0	0	0	0.5755	0.6578	0	0	0.8089	1.6371	1.4731	0	0
HSPE1P12	0	0	0	0	0	0	0	0	0	0	0	0	0	0	0	0	0	0	0	0	0	0	0	0	0	0	0	0	0	0	0	0	0	0	0	0	0	0	0	0	0	0	0	0	0	0	0	0	0
RPL23AP29	0	1.9249	0	0	0	0	0	0	0	0	0	0	0	0	0	0	0	0	0	0	0	0	0.7314	0	0	0	0	0	0	0	0	0	0	0	0	0	0	0	0	0	0	0	0	0	0	0	0	0	0
HSPE1P10	0.6306	0	0	0	0	0	0	0	0	0	0	0	1.8951	0	0	0	0	0	0.7282	0	0	0	0	0	0	0	0	0	0	0	0	0	0	0	0	0	0	0	0	0	0	0	0	0	0	0.6113	0	0	0
HSPE1P11	0	1.9249	0	2.0052	0	1.4325	0.6936	0	0.4668	0.9508	0.7035	0.9809	0	0	0	0	0	0	0.7282	0	0	0	0	0	0	0	0	0.6915	0.5198	0	1.3629	0	0	0	0.6527	0.6872	0.6712	0	0	0	0	0	0	0	0.8089	0.6113	0	0	0.8889
RP11-51L5.7	0.656	0	0	0	0	0	0	0	0	0	0	0	0	0	0	0	0	0	0	0	0	0	0	0	0	0	0	0	0	0	0	0	0	0	0	0	0	0	0	0	0	0	0	0	0	0	0	0	0
RP11-51L5.5	0	0	0	0	0	0	0	0	0.5817	0	0.9203	1.18	0	0	0	0	0.9669	0	1.0081	0	0	0	0.9293	0	0.7863	0	0	0	0	0	0	0	1.0125	0	0	1.5319	0	0	0	0	0	0	0	0	0	0	0	0.7487	0
CDK7	10.5633	9.812	10.0721	10.3487	9.7925	9.8957	10.5834	9.316	9.7159	10.1253	9.4575	9.7929	10.1356	9.8901	9.0232	9.2439	11.1309	9.6751	9.3896	10.074	9.8901	9.8581	10.0262	9.7778	8.7336	9.7513	9.7797	9.8833	9.4829	9.4482	9.092	10.526	8.8615	11.1408	9.9548	9.5538	9.5053	10.0384	9.5022	9.1722	10.6766	10.1697	9.7896	8.8227	10.8355	10.1945	8.8188	8.6696	9.704
RP11-51L5.3	0	0	0	0	0	0	0	0	0	0	0	0	1.3528	0	0	0	0	0	0	0	0	0	0	0	0	0	0	0	0	0	0	0	0	0	0	0	0.6872	0	0	0	0	0	0	0	0.8273	0	0	0	0
RP11-51L5.2	0	0	0	0	0	0.8872	0	0	0	0	0	0	0	0	0	0	0	0	0	0	0	0	0	0	0	0	0	0	0	0	0	0	0	0	0	0	0	0	0	0	0	0	0	0	0	0	0	0	0
FOXS1	8.4724	9.2177	10.6252	6.0236	6.9276	7.5408	7.2791	6.5932	10.7646	5.188	5.7325	8.9303	7.5476	5.6398	8.6507	10.3232	7.1264	8.01	8.3283	6.2167	6.4387	8.5579	6.1222	7.3742	7.645	8.4362	7.0922	8.5386	7.7961	6.2112	7.6026	7.1261	6.2529	4.6452	5.3791	7.8635	7.4231	4.6211	6.3021	4.9671	6.2756	7.488	7.0199	5.4007	3.4295	6.0764	7.702	6.3226	6.2949
IQCF5-AS1	0	0	0	0	0	0	0	0	0	0	0	0	0	0	0	0	0	1.1915	0	0	0	0	0	0.8597	0.5915	0	0	0	0	0	0.8367	0	0	0.6653	0	0	0	0	0	0	0	0	0	0	0	0	0	0	0
RPL23AP27	0	0	0	0	0	0	0	0	0	0	0	0	0	0	0	0	0	0	0	0	0	0	0	0	0	0	0	0	0	0	0	0	0	0	0	0	0	0	0	0	0	0	0	0	0	0	0	0	0
CTC-360P9.4	0	0	0	0	0	0	0	0	0	0	0	0	0	0	0	0	0.7542	0	0	0	0	0	0	0	0.5915	0	0	0	0	0	0	0	0	1.4635	0	0	0	0	0	0	0	0	0	0	0	0	0	0	0
CTC-360P9.5	0	0	0	0	0	0	0	0	0	0	0	0	0	0	0	0	0	0	0	0	0	0	0	0	0	0	0	0	0	0	0	0	0	0	0	0	0	0	0.8007	0	0	0	0	0	0	0	0	0	0
CTC-360P9.2	0	0	0	0	0	0	0	0	0	0	0	0	0	0	0	0	0	0	0	0	0	0	0	0	0	0	0	0	0	0	0	0	0	0	0	0	0	0	0	0	0	0	0	0	0	0	0	0	0
HAPLN4	9.521	4.5288	5.7422	4.6932	3.9482	5.8561	3.4431	2.4953	4.8711	1.0386	5.0347	6.1212	2.7714	4.4178	5.7542	5.0711	4.5527	3.7444	7.8134	4.5435	3.9725	4.7891	5.7997	7.6748	2.824	8.8297	8.337	6.6629	4.2888	4.6111	4.93	5.3955	3.1153	1.4635	5.8566	3.0325	8.4202	1.4937	4.5922	6.5264	3.2759	3.4015	4.3418	4.5755	3.0907	1.3302	5.7936	6.3756	5.0968
CTD-2267G17.2	0	0	0	0	0	0	0	0	0	0	0	0	0	0	0	0	0	0	0	0	0	0	0	0	0	0	0	0	0	0	0	0	0	0	0	0	0	0	0	0	0	0	0	0	0	0	0	0	0
AC008060.5	0	0	0	0	0	0	0	0	0	0	0	0	0	0	0	0	0	0	0	0	0	0	0	0	0	0	0	0	0	0	0	0	0	0	0	0	0	0	0	0	0	0	0	0	0	0	0	0	0
RP11-155N3.4	0	1.2622	0	0	0	0	0	0	0.8188	0	0	0	0	0	0	0	0	0	0	0	0	0	0.7314	0.7332	0	0	0	0	0	0	0	0	0	0.6653	0	0	0	0	0	1.1448	0	0	0	0	0	0.6113	0	0	0
RP11-411H5.1	0	0	0	0	0	0	0	0	0	1.9257	1.5289	0	0	0	0	0	0	0	0	0	0.9501	0	3.2604	3.6916	2.0145	0	1.2565	0	0	0	0	0	1.2592	2.3509	0	2.3982	0	0.9321	1.3127	0.6831	0	0	0	0	1.7029	2.0586	0.6709	0	0
HMGB3P3	0	0	0	0	0	0	0	0	0	0	0	0	0	0	0	0	0	0	0	0	0	0	0	0	0	0	0	0	0	0	0	0	0	0	0	0	0	0	0	0	0	0	0	0	0	0	0	0	0
RPL23AP23	1.4031	2.7212	0	1.7052	0	0	0	0	0.4668	0	1.8132	0	0.4735	0	0	0	1.6136	0	0.7282	0	1.5181	0	1.5756	1.5786	0	0	1.2565	1.157	0	0	2.3016	1.6787	1.6279	1.4635	0	0	1.7526	2.2117	1.3127	1.1448	0	1.4506	1.3674	1.1821	0.8089	1.0393	0	0	1.4349
MIR4312	0	0	0	0	0	0	0	0	0	0	0	0	0	0	0	0	0	0	0	0	0	0	0	0	0	0	0	0	0	0	0	0	0	0	0	0	0	0	0	0	0	0	0	0	0	0	0	0	0
AL357060.1	0	0	0	0	0	0	0	0	0	0	0	0	0	0	0	0	0	0	0	0	0	0	0	0	0	0	0	0	0	0	0	0	0	0	0	0	0	0	0	0	0	0	0	0	0	0	0	0	0
RP4-706G24.1	0	0	0	0	0	0	0	0.9469	0	2.5021	1.8132	0	0.4735	0	0.8612	0	0	0	0	0	0.9501	0	1.2143	1.5786	0	0	0	0	0	0.5428	0	0	1.2592	0	0	0	0	0	0	0	3.0623	1.4506	0.84	0	0	1.0393	0	0	1.4349
NDUFA3P3	0	0	0	0	0	0	0	0	0	0	0	0	0	0	0	0	0	0	0	0	0	0	0	0	0	0	0	0	0	0	0	0	0	0	0	0	0	0	0	0	0	0	0	0	0	0	0	0	0
CAMKK2	11.2778	11.4703	10.5007	11.4324	10.7604	10.6323	11.8329	10.6649	10.7025	10.3969	11.6617	11.3458	12.015	9.7082	10.7363	10.9292	11.4126	11.5777	11.3975	11.1662	11.1571	10.8409	8.8241	11.2295	11.4446	11.8953	11.2599	11.2571	11.8211	11.8563	11.2069	10.7243	10.277	10.76	11.5736	11.6678	11.5085	11.6262	11.3452	11.0597	11.2268	11.9683	11.2094	11.3746	11.5852	11.3073	11.1623	11.0885	11.6047
CAMKK1	7.5287	8.2569	6.7967	8.6207	7.1572	7.2661	8.2831	7.9796	7.9528	7.493	6.8583	6.2658	9.1032	7.1732	9.977	8.3851	7.5895	8.6814	9.4008	7.4703	7.3503	6.7866	6.4509	8.1419	9.0569	9.9171	8.5708	7.5353	7.6819	8.2624	10.0708	8.546	8.0768	8.188	9.424	8.3766	7.5516	6.6303	8.0904	8.4728	7.4873	8.6958	6.8425	8.3112	7.7701	6.8384	8.5741	7.9016	9.8295
RP11-255L13.1	0	1.2622	0	0.8103	0	0	0	0	0	0	0	2.2912	0	0	0	0	0	0	0	0	0	0	0	0	0	0	0	0	0	0	0	1.9764	0	0.6653	0	0	0	0.9321	0	1.4941	0	0.6578	0	0.7088	0	0.6113	1.4731	0	0
MYDGF	9.5077	11.2269	11.369	11.0592	12.3596	12.0408	11.4131	12.4589	12.2857	11.3078	10.8262	11.2476	12.6829	12.9965	12.4638	10.9017	11.9035	11.5126	11.0299	12.34	12.4504	12.2124	11.2197	11.2374	11.4165	10.42	11.6233	12.5446	11.4792	11.9238	10.9359	11.8358	11.0481	11.8198	10.1649	11.212	11.8087	11.841	10.4623	10.9242	10.7421	11.5807	11.3288	11.4819	10.8068	10.9829	11.1495	10.9614	11.7126
RPL23AP21	0	0	3.9919	0	0	0	1.84	3.9688	0	0	0	1.6518	2.136	0	0	0	5.5358	1.8402	0	4.1618	0	4.3836	4.0966	0	0.9804	3.2386	5.79	0.0609	2.7368	1.3367	0	0	0	0	0	0	0	0	0	3.3069	0	1.6065	0	0	0	0	4.0051	0	5.2422
NDUFA3P4	0	2.3773	0	0	0	0	3.0717	0	0	1.9257	0.7035	0	0	0	0	0	1.247	0	1.2099	0	0.9501	1.2645	0	1.2169	2.4753	0.6481	0	1.5084	1.8492	0.9363	1.3629	0.7939	3.4271	0	0.6527	0	0	1.8969	0	0	0.9858	0	1.3674	0	1.7029	1.0393	0	0.5853	0.8889
PPP1R1AP2	0	0	0	0	0	0	0	0	0	0	0	0	0	0	0	0	0	0	0	0	0	0	0	0	0	0	0	0	0	0	0	0	0	0	0	0	0	0	0	0	0	0	0	0	0	0	0	0	0
HMGN2P31	0	0	0	0	0	0	0	0	0	0	0	0	0	0	0	0	0	0	0	0	0	0	0	0.7332	0	0	0	0	0	0	0	0.7939	0	0	0	0	0	0	0	0.6831	0.5755	0	0	0	0	0	0	0	0
RP11-409K20.6	0	0	0	0	0	0	0.6936	0	0	0	0.7035	0.9809	0	0	0.8612	0	0	1.1915	0.7282	0	0	1.2645	0.7314	0	0	0.6481	0	0	0.9013	0	0	0	0.7629	0	0.6527	0	0	0	0	0.6831	0	0.6578	0	0	0	0	0.6709	0	0
RP11-409K20.7	0	0	0	0	0	0	0	0	0	0	0.7035	1.5594	0.8294	0	0.8612	0	0	0	0.7282	0	0	0	1.2143	1.2169	0	0.6481	0	0	0	0.9363	0	0	1.2592	0	0	0.6872	1.1276	0	0.8007	0.6831	0	0	0	0.7088	0	0	0	0	0
RNU6-938P	0	0	0	0	0	0	0	0	0	0	0	0	0	0	0	0	0	0	0	0	0	0	0	0	0	0	0	0	0	0	0	0	0	0	0	0	0	0	0	0	0	0	0	0	0	0	0	0	0
RP11-863H1.1	1.9035	2.9987	0	0.8103	2.9187	0.8872	1.16	0	0.4668	0	1.1745	1.5594	0	0	0	0	0.7542	0	2.7886	0	3.7133	0	0.7314	2.3143	0.5915	2.4691	0.7609	2.0268	0.9013	0	1.3629	2.4337	1.2592	3.0056	0.6527	0.6872	1.1276	1.4937	0	1.4941	1.3049	1.4506	1.3674	0.7088	4.3072	1.8632	1.4731	0	1.83
U47924.27	5.3389	6.3349	7.1651	5.846	6.9584	3.6887	7.0829	6.5367	7.3818	8.8041	5.0191	6.6058	7.2118	7.8186	7.437	6.1402	6.4852	9.2906	5.9557	7.7093	7.0791	7.9369	5.2716	5.5452	5.8392	4.6	7.2454	7.1036	6.4413	5.9485	3.4878	5.1493	6.4382	6.6693	6.3002	5.926	4.1365	6.2025	6.7528	7.5416	4.3304	5.9731	4.9552	4.8219	6.463	5.0976	6.4106	5.3226	6.7929
TTTY25P	0	0	0	0	0	0	0	0	0	0	0	0	0	0	0	0	0	0	0	0	0	0	0	0	0	0	0	0	0	0	0	0	0	0	0	0	0	0	0	0	0	0	0	0	0	0	0	0	0
CHMP3	12.584	12.0303	12.9303	12.1871	12.8471	12.5969	12.5366	12.2478	12.1721	12.9651	12.0789	12.7018	11.8247	12.0483	12.7051	11.707	12.6764	12.6471	12.3157	12.3813	12.2096	12.1434	12.4432	12.269	12.0753	11.6296	11.7297	12.904	12.8269	12.8061	12.3398	12.4484	12.4429	12.9763	12.0381	12.5397	12.037	12.4901	12.9925	12.7519	12.4558	12.7226	12.1051	12.1962	12.7199	12.8628	12.6272	12.981	12.867
RPL36AL	11.9199	12.0999	12.0674	12.9829	13.0678	12.611	11.4722	12.2865	12.9296	12.9808	12.6314	12.1722	13.2282	13.2916	11.539	11.3204	12.6384	12.824	11.7222	12.2029	13.9515	13.1365	12.6193	12.4536	11.5044	12.1172	11.2701	12.2236	12.0745	11.8557	11.9516	11.4702	12.0706	12.6994	11.4024	11.1904	12.0104	11.3239	11.7152	12.3565	12.9983	12.6971	12.2581	11.5742	12.4903	12.1654	11.4517	11.6373	12.0488
RP11-128B16.3	0	0	0	0	0	0	0	0	0	0	0	0	0	0	0	0	0	0	0	0	0	0	0	0.7332	0	0	0	0	0.5198	0	0	0	0	0	0	0	0	0	0	0	0	0	0	0	0	0	0	0	0
CHMP7	10.3331	9.3128	10.2514	9.4872	8.5955	10.2935	10.1191	9.6027	10.7851	9.2708	9.9781	10.6402	10.7593	10.5735	10.3925	10.6142	10.9865	10.3446	10.1895	9.377	9.6865	9.2453	10.2239	10.7904	9.682	10.6734	8.9015	11.0011	11.0925	9.3557	10.7396	10.9961	9.9723	10.6412	9.5614	10.362	10.1574	10.7064	10.1118	9.7709	10.8162	10.6992	10.5189	10.9304	10.6284	10.622	9.6272	10.4734	9.7245
CHMP6	9.9656	10.0666	9.4397	8.4509	9.2159	10.6315	9.0038	10.0641	10.5638	8.8401	10.4112	9.7446	9.6664	9.4457	11.2637	10.8447	9.3774	8.7432	10.3607	9.9362	9.3269	9.6838	10.1411	9.1562	10.5498	9.0142	10.313	10.4043	10.3116	9.9087	10.426	9.6703	9.2528	8.4879	8.5557	10.3158	9.9484	9.4479	10.6385	9.9245	9.9459	8.7587	10.2139	9.7334	10.3074	8.5182	9.4083	8.2175	9.4378
CHMP5	11.1047	11.0043	10.9182	11.4948	10.4977	10.1049	11.3483	12.4819	11.5961	11.4048	11.5473	10.7527	12.7367	10.999	11.2964	11.0043	10.9733	10.8531	11.5892	10.8903	11.4167	11.1977	11.9699	11.661	11.033	12.2371	12.441	11.5292	11.7661	11.6893	11.2812	11.4972	11.3602	12.0803	10.9632	11.4046	10.8902	10.9517	11.453	11.9748	11.3972	11.1141	11.762	11.2	11.6166	10.5603	11.5242	10.4457	10.4666
HNRNPCP8	0.6306	1.9249	3.0331	1.3261	2.9187	1.4325	2.57	0	0.4668	2.2425	1.8132	0.9809	0.4735	0	0	0	1.9057	0	1.5704	0	1.9245	2.7247	1.2143	0	1.8212	0	1.2565	0	1.4518	0.9363	1.7476	1.6787	1.2592	0	0.6527	0	0	2.879	0	0.6831	0.5755	0	0	0	0.8089	0.6113	1.127	0	1.83
OR52N4	2.2743	1.9249	0	2.4651	0	0	1.5119	2.236	0.4668	0	2.0506	1.5594	0	0	0	0	0	0	1.8585	1.1266	0	1.2645	1.8642	0	3.7183	0	1.6247	3.1691	1.2026	1.2452	2.8656	0.7939	0.7629	1.9744	1.7173	0.6872	0.6712	0.9321	0.8007	0	0.5755	0.6578	0	2.0609	3.5269	0	3.5431	0.5853	1.4349
OR52N5	0	0	0	0.8103	0	0	0	0	0	0	0	0.9809	0.4735	0	0	0	0	0	0	0	0	0	0	0	0	0	0	0	0	0	0	0	0	0.6653	0	0	0.6712	0	0	0	0	0	0	0	0	0	0	0	0.8889
OR52N2	1.068	0	0	1.7052	0	0	0.6936	1.9196	0	5.0728	1.1745	0.9809	0	0	3.6359	0	0.7542	0	0.7282	0	0	0	0.7314	2.3143	1.0097	0	0.7609	0	0	0	0.8367	3.0597	0.7629	1.9744	2.7486	0	0	2.4699	0	1.4941	0	0	0	2.0609	5.9343	2.7664	0.6709	0	0
AC005757.6	0.6306	0	0	1.3261	0	0	0	0	1.3379	0	0	0	0	0	0	1.6064	1.247	0	0	0	0	0	0.7314	0	0.5915	0.6481	0	2.5656	0	0	1.7476	0	0.7629	0	0	0.6872	0	0.9321	0	0	1.3049	0.6578	0	0.7088	0	0.6113	0	0	1.4349
RNU7-140P	0	0	0	0	0	0	0	0	0	0	0	0	0	0	0	0	0	0	0	0	0	0	0	0	0	0	0	0	0	0	0	0	0	0	0	0	0	0	0	0	0	0	0	0	0	0	0	0	0
OR52N1	0	0	0	0.8103	0	0	0	0	0	0	0	0	0	0	0	0	0	0	0	0	0	0	0	0	1.0097	0	0	0	0	0	0	0	0	1.119	0	0	0	0	0	0	0	0	0	0	0	0	0	0	0
NCLP2	0	0	0	0	0	0	0	0	0	0	0	0	0	0	0	0	0	0	0	0	0	0	0	0	0	0	0	0	0.9013	0	0.8367	0	1.2592	0	0	0	0	0	0	0	0	0	0	0	0	0	0	0	0
SPDYE12P	3.5867	2.95	3.4484	5.0502	3.2604	4.3491	3.3589	2.2473	3.0583	2.7221	3.3383	4.0656	4.0761	1.3943	3.1663	3.6548	4.0171	1.8759	4.1119	1.9323	2.8307	3.66	4.4707	3.9533	4.0718	2.7318	4.639	4.1609	4.148	2.9314	2.5426	3.8871	4.3342	3.9712	3.5761	3.315	2.3216	5.1023	1.4522	3.334	2.6707	4.0464	3.1704	2.7748	4.7521	3.5446	4.8871	1.0004	3.7471
LY6G6C	3.3674	7.8994	8.154	8.9806	10.1247	6.1079	8.1763	9.3139	8.9092	9.3222	7.6274	12.2339	7.859	2.5573	9.1111	7.251	5.5122	8.2958	8.1296	6.7324	5.6284	8.7106	9.6037	10.9175	3.5413	7.7658	11.5803	3.1691	7.8073	6.2377	6.1165	6.0983	8.4914	6.61	7.5855	5.8518	6.35	4.8654	7.8238	10.1473	9.8533	7.9658	8.9982	8.0736	8.463	10.7455	11.1271	7.1856	7.3321
HOXA13	0	0	0	4.1358	0	0	0	0	1.1016	0.9508	0.7035	0	0.4735	5.0692	2.3456	0	2.3563	4.1449	0.7282	5.9667	0	1.9279	0	0	0	6.179	0	0.6915	2.5291	0	0.8367	1.3031	2.717	0	1.1004	4.076	5.84	0	1.6897	0	0	1.9593	0.84	0	0	1.0393	0	0	1.4349
LY6G6E	2.1497	0	1.1359	3.1075	0	0	2.5595	0	0.5742	0	2.8994	3.7962	0	0	2.867	3.6688	1.247	0	3.9716	2.5195	0.9501	1.9279	4.0742	3.2645	0.5915	2.3554	2.2712	0.6915	0	0	1.7476	0	3.6833	0	1.1004	0	0	0	0	0.6831	1.966	0	3.242	3.7003	3.1615	3.2065	4.8494	0	3.1669
HOXA11	0.6306	2.3773	0	3.9372	0	0	0	2.715	4.3013	0	0	0	0.4735	4.4707	4.2245	0	3.4984	7.1108	3.6252	8.4926	2.6454	0	0.7314	0	0.5915	3.2489	0	2.2296	2.1605	0	4.5364	4.2468	2.8623	2.8963	2.1481	2.3982	7.1445	0	3.0738	1.4941	0	2.9878	3.4648	1.5378	3.0907	2.3843	0	0.5853	3.7842
RN7SL253P	0	0	0	0	0	0	0	0	1.7189	0	0	0	0	0	0	0	0	0	0	0	0	0	0	0	0	1.0937	0	0	0	0	0	0	0	0	0	0	0	0	0	0	0	0	0	0	0.8089	0	0	0	0
RN7SL320P	0	0	0	0	0	0	0.6936	0	0	0	0	0.9809	0	0	0	0	0	1.1915	0.7282	0	0	1.2645	0	0	1.0097	0	0	0	0	0	0.8367	0	1.9212	0.6653	0	0	0	0	0	0	0.5755	0	0	0	0	0	0	0	0
LIPT1P1	0	0	0	0	0	0	0	0	0	0	0	0	0	0	0	0	0	0	0	0	0	0	0	0	0	0	0	0	0	0	0	0	0	0	0	0	0	0	0	0	0	0	0	0	0	0	0	0	0
GTF2I	14.4003	13.3213	13.2793	14.0112	13.2072	13.309	13.2898	12.8833	12.9607	13.4564	14.0561	14.065	13.1481	12.2513	12.3965	13.4432	13.9096	13.609	14.3181	12.0701	13.367	12.8195	13.549	13.5147	14.1317	13.5591	13.6794	14.06	13.8793	13.855	13.0497	13.4009	13.7607	13.2536	14.0589	13.1249	13.3985	13.7897	13.3923	13.8474	14.0956	13.9443	13.4691	13.7795	13.3741	14.1489	14.8461	13.4088	14.0591
COX4I1P1	0	0	0	0	0	0	0	0	0	0	0	0.9809	0	0	0	0	0	0	0	0	0	0	0	0	0	0	0	0	0	0	0	0	0	0	0	0	0	0	0	0	0	0	0	0	0	0	0	0	0
COX4I1P2	0.6306	1.9249	0	0.8103	0	0	0	0	0	0	0	0	0	0	0	0	0	0	0	0	0	0	0	0	1.0097	1.7086	0	0	0.5198	0	0	0	0.7629	0	0	0	0	0	0	0	0	0	0	0	1.3241	0	0.6709	0	0.8889
GALNTL5	0	1.2622	0	0	0	0	0	0	0	0	0	0	0	0	0	0	0.7542	0	0	0	0	1.2645	0	0.7332	1.0097	0	0.7609	0	0	0	0	0.7939	0	0	0	0	1.1276	0	0	0	0	0	0	0	0	0	0	0	2.7996
RPS4XP2	1.4031	0	1.7635	1.7052	1.8579	2.7965	2.9616	1.2801	2.2689	1.9257	1.5289	0	0.8294	0	0	0	2.3563	2.6172	1.5767	1.1266	1.9245	0	1.8642	0	1.0097	0.6481	1.2565	1.7908	1.2026	1.4994	0.8367	0.7939	0.7629	1.4263	1.1004	1.1508	2.3637	0.9593	0.8007	0.6831	1.3049	1.9827	0	0	3.2138	1.0393	1.9856	1.5854	0
GALNTL6	2.4292	3.4316	1.7635	0.8103	0	1.8274	2.7127	3.0741	0	2.5021	1.5289	1.9713	0	0	4.2452	0	3.6639	3.1215	2.6445	0	3.3674	1.2645	2.6511	3.1614	1.0097	0	2.713	2.838	4.2646	0	5.0543	2.9268	2.1649	4.3038	4.3541	3.3439	1.9863	2.2117	1.6897	3.334	1.9786	3.2729	2.5211	2.2652	2.8104	3.0681	0.6709	1.8079	2.7996
RP11-338E21.2	0	1.2622	0	0	0	0	0	0	0	0	0	0	0	0	0	0	0.7542	0	0.7282	0	0	0	0	0	0	0	0	0.6915	0	0	1.3629	0	0	0	0	0	0	0	0	0	0	0	0	0	0	0	0	0	0
RP11-338E21.3	1.068	1.2622	0	0	0	0	0	0	0	1.5191	0.7035	0	0	0	0	0	0	0	0	0	0.9501	0	0	0	0	0	0	0	0.5198	0	0	0	0.7629	0	0	0	0.6712	0	0	0	0	0	0	0.7088	0.8089	0.6113	0	0	0
RP13-258O15.1	0.6306	3.8422	2.2511	2.097	4.386	4.5793	4.1655	2.7171	2.8463	3.7512	2.623	2.7908	4.3313	5.1489	4.1071	2.3477	4.3418	4.9382	2.9195	2.186	1.9316	3.0397	2.6647	3.1582	1.7382	2.6084	2.4615	3.5272	2.3406	2.0712	1.3673	1.3454	1.2635	5.5746	3.4957	0.6872	2.3753	3.5243	3.039	2.396	1.7952	2.8327	0	0	4.7641	1.8056	1.7671	1.0004	2.4179
RNU6-1092P	0	0	0	0	0	0	0	0	0	0	0	0	0	0	0	0	0	0	0	0	0	0	0	0	0	0	0	0	0	0	0	0	0	0	0	0	0	0	0	0	0	0	0	0	0	0	0	0	0
RP11-76N22.1	0	0	0	0	0	0	0	0	0	0	0	0	0	0	0	0	0	0	0	0	0	0	0.7314	0	0	0	0	0	0	0	0	0	0	0	0	0	0	0	0	0	0	1.108	0	0	0	0	0	0	0
AC004837.4	0	0	0	0	0	0	0	1.9614	0.4668	0	0	0	2.2884	0	0	0	0	0	0	2.3919	0	1.2645	0	0	0	0	0	0	0	0	0	0	1.4735	0.3309	0	0	0	0	0	0	1.6652	0	0	0	0	0	0	0	0
RP11-442O18.1	0	0	0	0	0	0	0	0	0	0	0	0	0	0	0	0	0	0	0	0	0	0	0	0	0	0	0	0	0	0	0	0	0	0	0	0	0	0	0	0	0	0	0	0	0	0	0	0	0
RP11-442O18.2	0	0	0	0	0	0	0	0	0	0	0	0	0	0	0	0	0	0	0	0	0	0	0	0	0	0	0	0	0	0	0.8367	0	0	0	0	0	0	0	0	0	0	0	0	0	0	0	0	0.5853	1.4349
HNRNPCP2	5.7422	5.2397	5.3247	6.0668	4.6636	6.0822	6.909	6.1163	6.8503	4.8031	5.7602	5.005	5.7481	6.0419	4.6933	5.5656	5.7518	7.0914	6.2409	5.4747	5.3939	4.781	6.6379	6.9483	5.6105	5.5376	5.1444	6.0091	5.4811	5.6263	5.6828	5.8111	5.3499	5.4514	6.2488	4.9306	5.8986	4.5591	5.9119	4.3165	6.4369	5.8903	5.5191	5.4104	5.425	6.2471	5.2532	5.4438	4.824
RP11-756H6.1	1.9035	0	1.1359	0	0	0	0.6936	1.5137	0.4668	1.5191	1.8132	1.5594	0.4735	0	2.0929	0	0	0	0.7282	0	0	0	1.5756	0	1.3336	0.6481	1.6247	1.157	0.9013	0	0.8367	0	0	1.119	1.1004	0.6872	1.4737	0	0.8007	0	0	0	0	0	0.8089	0.6113	0.6709	0.5853	0
SLC25A24P1	0	2.9987	0	1.598	0	0	0	0	0	0.9508	0	0	0	0	0	0	0	0	1.5704	0	1.5181	0	0.7314	1.9784	0.799	0	0	0	0	0	1.2096	5.9486	0	0	4.321	0	5.608	2.4581	0.8007	0.6831	0	0	1.0024	0	0	0	0.6709	0	0
CTD-2547G23.4	6.5661	7.0031	7.5896	6.5499	6.4957	3.8673	6.3332	4.9825	5.7472	4.3641	6.8346	6.1519	2.7714	4.9975	6.0865	8.322	5.5965	4.5126	5.9091	5.5593	7.2654	5.8705	8.7263	6.6956	6.9908	6.8874	6.6285	7.6546	6.6797	5.7788	7.4872	5.9858	7.4473	6.8265	4.969	5.2792	5.1681	6.386	3.5094	5.0747	6.2102	3.9489	4.5311	5.4643	7.026	5.3976	7.9943	4.6445	5.942
TDH	0.6306	1.2622	0	1.3261	0	0	0	0.9469	0	0.9508	1.5289	1.5594	0.4735	3.1927	1.7864	0	0.7542	0	1.2099	0	1.9245	0	0	1.5786	1.0097	2.6098	0	2.2296	0	0.5428	2.0511	1.6787	1.2592	1.119	3.3439	1.5012	0.6712	0	0	0	0	2.1591	0	0	0	2.0586	0	0	1.4349
SLC25A24P2	0	0	1.8901	0.8591	0	0	0	0	0	0	0	0	0	0	0	0	0	0	0	0	0	0	0	0	1.8397	0	0	0	0.2521	0	0.5727	0	0	0.6653	0	0	3.9428	2.3127	0	0	0	0	0.6569	0	0	0	0	0	0
CTD-2547G23.2	0	0	0	0	1.1594	0	0	0.2455	0	0	0	0	0	0	0	0	0	0	0	0	0	0	0	0	0	0	0	0	0	0	0	0	0	0	0	0	0	0	0	0	0	0	0	0	0	0	0	0	0
KRTAP11-1	0	0	0	0	0	0	0	0	0	0	0	0	0	0	0.8612	0	0	0	0	0	0	0	0	0	0	0	0	0	0	0	0	0	0	0.6653	0	0	0	0	0	0	0	0	0	0	0	0	0	0	0
TDG	11.1676	10.7539	9.0377	11.4149	9.2976	10.0887	9.6519	10.2046	9.159	10.8062	10.3589	11.3251	10.6785	9.4126	9.9121	9.9302	10.7938	10.2504	11.7009	10.4227	10.9591	10.7673	9.2703	11.1193	10.697	10.6764	9.4405	10.3171	9.9314	10.632	10.1901	10.7173	10.3604	10.0428	11.2467	10.5445	11.4983	9.5589	10.7414	9.3753	10.1173	10.7243	10.7595	10.7629	10.335	10.6591	9.5889	9.3898	10.659
SCAMP1-AS1	9.2281	7.4808	8.1357	7.5881	8.5305	7.6788	8.6001	7.9636	7.6273	8.1	8.2236	8.5315	8.9507	7.0366	8.3046	8.3763	8.7535	7.9438	6.5582	7.804	8.0837	8.4637	8.6689	7.774	8.7792	7.9122	8.4355	7.3355	8.0344	8.1762	7.2396	7.6429	7.7431	9.2701	7.1586	7.3729	6.1357	8.7003	7.9547	7.8142	8.7545	8.0594	7.9921	6.9104	9.1128	7.7029	8.9015	5.9076	7.9444
HN1	10.6657	12.4027	9.8429	12.5559	11.1568	11.4272	11.6765	11.0853	12.5379	12.5963	11.424	13.1077	12.844	14.2198	12.7192	12.1796	10.3332	11.5898	11.287	12.5845	13.2143	13.2195	10.9124	12.4917	11.4071	11.6477	11.2352	12.0999	12.1277	12.5603	10.6979	12.2639	10.983	9.7163	11.417	12.5825	11.0572	10.471	12.8013	9.9556	10.1495	10.9135	11.2908	11.0522	10.3759	11.5403	10.2429	9.4916	10.4376
RNU6-1329P	0	0	0	0	0	0	0	0	0	0	0	0	0	0	0	0	0	0	0	0	0	0	0	0	0	0	0	0	0	0	0	0	0	0	0	0	0	0	0	0	0	0	0	0	0	0	0	0	0
AC010874.1	0	0	0	0	0	0	0	0	0	0	0	0	0	0	0	0	0	0	0	0	0	0	0	0	0	0	0	0	0	0	0	0	0	0	0	0	0	0	0	0	0	0	0	0	0	0	0	0	0
RP1-59D14.8	0	0	0	0	0	0	0	0	0	0	0	0	0	0	0	0	0	0	0	0	0	0	0	0	0	0	0	0	0	0	0	0	0	0	0	0	0	0	0	0	0	0	0	0	0	0	0	0	0
AP001468.58	0	0	0	0	0	0	0	0	0	0	0	0	0	0	0	0	0	0	0	0	0	0	0	0	0	0.9487	0	0	0	1.0616	0	0	0	0	0	0	0	0	0	0	0	0	0	0	0	0	0.8474	0	1.4484
GOLGA8IP	0	2.2043	0	2.1689	0	0	1.5119	0	0	0.9508	0	0	1.5665	0.8594	0	0	2.5429	0	0	0	0	0	0	0.9164	1.0632	0.8969	0	0.8228	0.822	0.8291	2.1074	4.7712	1.4915	1.342	5.0299	4.5239	0.9219	0	0.8007	0	0	0	1.0361	1.5283	0	0	1.3276	0.5853	1.365
RP11-274M17.1	0	0	0	2.4651	0	0	0.6936	0	0	0	0	0	4.3523	0	0	0	0	0	0	0	0	3.0023	0	0	0	4.3012	0	0	0	0	0	2.6175	0	0	0	0	1.7526	0	0	0	0	0	0	0	0	0	0	0	0
RP11-10C24.3	7.867	6.6682	6.7967	7.1793	7.2346	4.9014	4.7175	5.3861	5.2058	7.1295	6.7102	7.3368	6.5877	6.0476	6.6172	7.2316	6.8541	6.213	5.3361	6.1461	6.6808	6.8925	7.2434	6.785	6.9201	7.1169	6.9209	6.9826	7.6758	5.73	7.0387	6.7762	7.0292	7.2384	6.4398	6.7683	5.7476	6.8393	6.3554	5.592	7.4514	7.0011	6.6517	6.7151	6.321	7.0485	6.5448	6.9549	6.1466
LRRC27	8.9906	8.4711	9.2168	9.926	7.3667	10.0189	9.1598	8.0368	7.1099	7.6687	8.9255	9.2447	9.1021	8.2706	8.9078	9.5379	7.6792	7.9134	8.743	7.148	8.847	8.6515	8.6619	8.8557	8.3769	8.0728	9.0563	9.1135	8.8373	7.4851	7.8731	8.8258	8.7883	8.6711	8.0105	8.3766	8.595	7.8387	7.8332	8.8645	8.3202	8.3137	8.465	9.0012	10.1183	8.9478	8.9175	8.293	8.1616
LRRC26	5.083	2.3773	2.5337	5.7968	6.5165	6.0974	1.7946	6.7753	6.2954	5.0182	4.872	2.3776	7.8911	5.1342	5.882	7.5318	2.3563	6.9356	4.8033	5.3659	7.5356	3.8999	2.6511	4.3367	7.1014	1.7383	5.0116	5.4611	7.3003	5.6184	6.3004	5.0248	7.574	6.2402	6.0982	2.5563	1.7526	5.7208	4.1674	3.4976	5.122	5.3111	4.2001	3.6347	6.581	6.4461	4.0351	4.2861	3.5763
LRRC25	6.25	8.5103	5.87	6.8142	7.1304	6.8542	6.8088	8.8606	8.9409	6.855	7.4417	7.676	5.9631	7.5693	7.7962	5.2407	5.6566	7.6158	6.6173	9.6499	8.35	8.7675	8.6189	8.3348	9.9322	7.7238	8.9948	8.9544	6.863	8.8501	8.9797	7.3437	9.0871	8.1675	8.9769	7.7977	9.9749	9.4904	7.3596	9.5215	7.7431	7.7811	7.7382	10.4263	9.3705	7.6356	8.1008	7.4312	8.4131
LRRC24	6.6518	7.0917	9.1967	7.116	6.8293	9.0089	6.7146	7.1994	7.1603	4.8519	9.277	4.9492	5.9372	5.8933	7.8109	7.1558	7.549	9.7427	8.9814	6.5008	6.4568	7.4721	8.4497	8.6619	8.1048	8.4185	6.7432	7.5598	6.8042	8.7808	6.9553	5.6099	6.9882	5.415	8.1858	6.1424	7.2431	8.2287	6.1956	6.4772	5.7321	6.6659	6.7218	8.6956	8.6134	6.0577	5.9306	6.3407	8.7354
LRRC23	9.3592	8.6231	9.3956	9.3111	9.0034	7.689	10.0524	8.7031	9.6041	8.127	8.1521	8.5867	10.4136	7.8759	8.4787	9.6724	8.0879	9.1248	9.3767	7.1927	9.6005	10.3702	8.3853	8.7391	9.2132	9.4806	9.391	9.0309	8.8998	7.0321	7.2065	8.5404	8.1007	9.2978	8.2757	7.8222	8.6603	7.0216	8.3465	9.4914	8.5865	7.2777	8.4106	8.3675	12.3767	8.874	9.1662	8.3516	9.1492
MPDU1	11.0901	10.5964	10.9148	10.0224	10.5976	11.6886	10.7685	11.1163	11.0676	10.6704	10.5546	11.1423	12.2942	11.5975	10.4279	11.3791	10.7208	10.3346	11.8071	11.0726	11.035	11.2172	10.4546	11.2375	11.0661	11.3359	11.4236	11.401	10.6278	11.135	10.742	11.0128	11.16	10.3168	11.1055	10.4479	10.8135	10.794	10.6592	9.8566	10.9771	10.6949	11.0513	12.244	11.3028	11.0249	10.2191	10.0014	11.0476
RP11-365D23.4	1.4061	2.7212	1.1359	1.3304	1.2093	2.1398	0.6936	0.9469	1.8877	0	2.0506	0.9809	0	1.3943	1.7864	0	1.247	0	2.1008	1.1266	0.9501	0	2.3106	0.7332	0	0	0	2.0268	0.5198	0.5428	1.3629	0	0.7629	2.1749	0.6527	0	1.1276	1.8969	0	0	0	1.7423	0.84	0.7088	0.8089	1.0393	0	0	0.8889
MTHFD2P4	0	0	0	0	0	0	0	0	0	0	0	0	0	0	0	0	0	0	0	0	0	0	0	0	0	0	0	0	0	0	0	0	0	0	0	0	0	0	0	0	0	0	0	0	0	0	0	0	0
CTD-3126B10.1	0	0	0	0	0	0	0	0	0	0	0	0	0	0	0	0	0	0	0	0	0	0	0	0	0	0	0	0	0	0	0	0	0	0	0	0	0	0	0	0	0	0	0	0	0	0	0	0	0
LRRC29	6.7682	6.9222	7.9455	5.3818	7.0326	6.0536	7.467	5.9378	6.615	5.6832	6.4343	6.5469	7.6092	7.2368	7.7422	7.0431	6.346	6.1095	5.8113	6.8701	6.2036	5.6464	7.077	6.741	6.8394	7.9088	7.4824	6.2945	7.2102	6.3869	6.9126	6.6553	7.5312	6.058	5.0951	6.9214	6.1718	5.4785	5.7262	7.1197	7.1163	5.9052	6.3779	6.7063	7.2057	7.1751	7.7464	6.9607	6.8149
LRRC28	9.053	8.6625	9.0988	9.419	9.0743	10.0757	9.5762	7.9311	9.1347	9.5565	9.3916	8.8625	9.0246	7.9762	8.6855	9.7098	8.7581	8.7647	9.7784	9.0498	8.9967	10.3252	8.4385	9.5748	8.1614	8.6075	8.6453	9.3896	9.1028	8.553	8.8845	8.7117	9.4439	7.8534	8.5291	8.666	10.1025	10.8122	6.5621	9.7086	9.1601	8.7985	9.4726	9.0417	9.4839	8.5852	8.5146	8.3316	8.6639
GCNT4	5.0595	5.2766	1.7635	6.6722	2.6437	2.7965	3.5228	5.4177	4.185	3.7147	7.4726	4.2115	4.1774	3.4292	4.1817	3.4886	7.635	2.8913	4.6607	7.5635	4.4266	5.938	5.7141	3.6157	4.8	5.96	4.8472	7.3735	5.0863	5.6923	5.5419	4.9237	5.0161	4.8049	2.7486	4.5594	6.4511	3.4579	4.5397	3.8403	3.5588	5.0597	5.774	7.5849	4.7717	4.2433	5.8832	4.7556	5.8168
GCNT7	1.4031	4.1524	0	2.4651	0	0.8872	1.16	0	0.8188	0	1.8132	0.9809	0	1.3943	2.0929	0	2.3563	2.2785	2.4844	0	0.9501	1.2645	2.1046	2.1082	2.7168	1.0937	0.7609	3.9782	2.1605	2.3537	2.3016	3.0597	2.8623	1.119	1.7173	1.1508	2.3637	0	1.6897	0.6831	0.5755	1.7272	1.3674	1.5378	1.3241	1.0393	1.4731	1.5854	0.8889
GCNT6	1.6749	2.3773	0	1.7052	1.2093	0	0.6936	0	0	1.5191	3.7624	1.5594	0.4735	0	0	0	2.1485	0	2.3044	1.1266	0.9501	1.9279	1.2143	0	0	1.7086	0	2.4074	0.9013	1.4994	2.3016	2.6175	0	0.6653	1.7173	0	2.6626	3.3335	0	0	1.566	1.108	2.8719	1.5378	0.8089	1.369	1.127	1.5854	3.2506
GCNT1	8.1904	8.4011	7.8288	9.1586	5.9998	9.1852	7.4365	8.3718	9.1725	7.6284	9.3238	6.7693	8.0231	8.5021	8.1761	7.2893	8.8382	8.2295	9.0161	9.4398	9.1226	9.2116	8.9641	9.9634	8.9808	8.3435	7.5211	11.1639	10.1802	9.0622	10.4367	8.694	9.2512	8.1136	8.7271	9.1832	9.3671	9.026	9.681	9.2941	9.3191	9.3035	9.4418	9.4253	8.171	8.3674	8.2373	8.5988	8.2039
AC010132.11	2.2429	1.5578	0	0	0	0	0	0	0	0	0	0	0	1.7351	0	0	3.5167	0	0	0	0.1162	1.8345	1.4347	0	1.9835	3.2325	2.5063	0	2.693	2.116	2.9009	3.038	3.0717	0	0.8714	0.4565	2.2765	0	0	0	0.3219	1.8056	1.746	2.6578	0.9334	1.8099	0.4881	0	0
GCNT3	3.0228	5.8315	5.059	7.0125	6.5969	5.7232	7.7412	6.1786	5.1756	7.4004	7.763	6.3371	6.5282	5.491	4.2452	5.8644	6.4403	4.5126	7.9949	7.4313	8.2431	5.5198	5.478	6.6102	4.7191	5.3061	3.5986	6.9896	8.2736	1.9034	3.383	5.4928	5.2187	3.9679	2.1481	5.5093	4.1365	2.4699	8.0303	6.1049	3.8314	8.7038	6.9292	5.0601	5.6402	4.8822	3.4679	7.8618	5.5012
GCNT2	9.3494	8.8534	8.8256	7.8366	7.6473	6.5873	8.1325	7.0624	9.3476	7.8312	11.042	8.9332	9.1082	7.5816	7.1524	5.586	8.3601	5.3952	8.6981	8.2251	8.4799	6.9427	8.6666	6.6488	7.3856	6.1677	7.3778	10.096	7.7503	7.7499	8.0158	9.8926	7.5793	8.779	9.6297	8.6551	8.7419	10.0508	7.1719	7.4295	6.7982	9.3283	9.4253	8.4141	8.1672	8.8848	8.6799	7.8803	8.6969
RP11-115H13.1	0	0	0	0	0	0	0	0	0	0	0	0	0	0	0	0	0	0	0	0	0	0	0	0	0	0	0	0	0	0	0	0	0	0	0	0	0	0	0	0	0	0	0	0	0	0	0	0	0
AC010132.10	0	0	0	0.8103	0	0	0	0	0	0	0	0	0	0	0	0	0	0	0	0	0	0	0	0	0	0	0	0	0.5198	0	0	0	0	0	0	0	0	0	0	0	0	0	0	0	0	0	0	0	0
AC144450.1	1.4031	1.9249	1.7635	4.0065	2.9187	2.7965	2.57	1.5137	2.02	0	1.1745	4.0513	3.3126	1.3943	2.0929	0	3.74	0	2.3044	4.6922	2.5009	0	3.0465	3.9607	6.2188	4.8187	2.8583	6.0619	4.8021	0.9363	2.0511	1.6787	2.717	2.5078	1.4416	3.1591	0	0	4.9039	3.2446	3.0623	3.184	5.0951	6.1326	2.0027	3.5946	2.7909	1.8079	3.2506
LPCAT4	10.3526	11.3824	10.705	10.1079	12.2138	10.4989	11.0774	11.4	12.0783	11.7545	10.8758	11.3736	10.5393	11.3925	11.3876	10.2007	10.9479	11.3247	10.9816	9.652	11.8718	11.4134	11.0473	10.8784	10.5634	9.7907	10.7372	10.5879	11.84	10.7721	10.6063	10.9352	11.6828	10.2137	10.2842	10.9088	9.9613	11.4779	11.1939	10.5241	11.6459	11.3364	10.522	10.3034	12.2244	10.332	10.9763	10.215	10.7792
LPCAT2	10.5793	10.4286	10.1638	9.5075	10.9042	7.5539	8.5439	10.8817	9.4064	10.6664	10.0829	9.1922	9.619	8.8667	8.9869	7.8457	9.9577	8.3927	9.5586	10.0566	10.1882	10.4242	9.3466	9.3815	9.4782	10.5976	9.7726	9.7647	10.4291	10.5391	9.7602	9.9081	11.1313	10.3488	9.6758	10.7082	9.6377	9.8722	7.9547	10.6282	9.5288	9.7673	10.8275	10.9072	9.7472	10.1461	9.6978	10.1073	9.608
LPCAT3	11.1337	10.8585	11.9714	11.6077	11.8376	11.4384	11.943	10.5772	12.2142	11.1598	10.4482	12.1585	11.7773	11.9313	11.398	10.265	12.1244	11.4135	11.4012	11.8904	11.2242	11.6862	10.2236	11.7235	10.8217	11.5435	11.4337	11.3221	11.6785	11.037	10.315	11.0442	11.2918	10.8631	11.6994	11.4402	11.6878	12.2871	10.3359	12.6741	11.846	10.6906	11.6578	11.422	11.7448	11.6225	12.3255	11.7711	12.611
RPL35AP	0	0	0	0	0	0	0	0	0	0	0	0.9809	0	0	0.8612	0	0.7542	0	0	0	0	0	0	0	1.5979	0	0	2.4074	0	0	0.8367	0	1.2592	0	1.1004	0	0	0	0	0	0	0	0	0	0	0	0	0	0
LPCAT1	12.7278	11.6519	10.9483	12.3572	10.7821	8.1232	11.68	11.0797	12.1701	12.1671	11.7145	10.6904	11.7433	11.7648	9.6312	10.8705	11.252	11.0984	11.6334	11.0011	11.6741	11.1795	10.7713	12.0785	11.3799	12.1817	11.3429	11.3024	10.5914	11.5353	12.4891	12.4243	11.1017	10.8608	10.1461	13.4023	12.6876	12.408	10.2814	10.4777	11.843	11.53	11.159	11.2373	10.5675	11.5878	12.2291	13.25	10.3935
NDUFB11P1	0	0	0	0	0	0	0	0	0	0	0	0	0	0	0	0	0	0	0	0	0	0	0	0	0	0	0	0	0	0	0.8367	0	0	0	0	0	0	0	0	0	0	0	0	0	0	0	0	0	0
RNU6-1021P	0	0	0	0	0	0	0	0	0	0	0	0	0	0	0	0	0	0	0	0	0	0	0	0	0	0	0	0	0	0	0	0	0	0	0	0	0	0	0	0	0	0	0	0	0	0	0	0	0
RP11-134C1.1	0	0	0	0	0	0	0	0	0	0	0	0	0	0	0	0	0	0	0	0	0	0	0	0	0	0	0	0	0	0	0	0	0	0	0	0	0	0	0	0	0	0	0	0	0	0	0	0	0
RP11-129J12.1	0	0	0	0	0	0	0	0	0	0	0	0	0	0	0	0	0	0	0	0	0	0	0	0	0	0	0	0	0	0	0	0	0	0	0	0	0	0	0	0	0	0	0	0	0	0	0	0	0
AC090286.2	0	0	1.1359	1.7052	0	0	0	0.9469	0	0	0	0	0.8294	0	0	1.6064	0.7542	0	2.0986	0	0.9501	0	0.7314	1.2169	0.5915	0.6481	0	0.6915	2.1605	0	1.3629	0.7939	1.9212	0	1.4416	0.6872	0	0	0.8007	0	0.9858	0	1.3674	0.7088	0.8089	0	0.6709	0	0.8889
RP11-227H4.1	0	0	0	0	0	0	0	0	0	0	0	0	0	0	0	0	0	0	0	0	0	0	0	0	0	0	0	0	0	0	0	0	0	0	0	0	0	0	0	0	0	0	0	0	0	0	0	0	0
RP11-227H4.5	0	0.0785	0	1.3261	0	0	0	0	0	0	1.1745	0	0.4735	0	0.4601	0	0	0	0	0	0	0	0	0	0.9004	0	0	0.8574	0	0	0	0.7939	0.7629	1.1111	0.6527	0	0	0.9321	0	0	0	0	0	0.7088	0	0	0	0.7227	0
RP11-48L13.1	0	0	0	0	0	0	0	0	0	0	0	0	0	0	0	0	0	0	0	0	0	0	0	0	0	0	0	0	0	0	0	0	0	0	0	0	0	0	0	0	0	0	0	0	0	0	0	0	0
RP11-498M5.2	0	0	1.7635	0	0	0	0	0	0	0	0	0.9809	0	0	0	0	0	0	0	0	0	0	0.7314	0	0.5915	0.6481	0.7609	0.6915	0	0	0	0	0	0	0	0	0	0	0	0	0	0	0	0	0	0	0	0	0
TAGLN	12.1072	14.4123	13.3036	10.2359	14.0641	13.9452	12.3598	13.9553	14.3991	14.2789	12.9989	13.4822	9.9141	10.9943	13.8134	13.6408	12.0755	12.2378	12.7781	14.944	12.5336	13.1047	13.8898	12.884	10.4074	11.6569	12.3728	12.3967	12.3785	14.9782	15.3844	11.6604	11.1121	11.2223	9.3783	10.9806	14.4277	10.9342	11.5826	11.304	10.574	13.2934	13.8253	13.0538	9.3131	11.4639	14.4983	13.3333	11.6039
CCDC178	6.2396	4.7101	2.8049	3.3282	2.9187	5.7232	6.2654	4.7031	4.7938	3.9064	3.7624	4.7179	1.8951	3.4292	3.1962	3.7301	4.6058	1.1915	4.8368	3.9261	4.7096	5.6054	4.2843	4.8488	5.3403	6.2344	4.2525	6.3169	3.2084	2.9731	5.121	3.1814	2.9943	4.7431	2.7486	3.1591	6.9841	3.6786	3.1956	4.5857	3.5588	3.4358	4.3191	4.8852	3.618	5.4156	4.9633	3.7556	4.0296
DLEC1	7.9017	7.0468	4.4176	9.1518	5.692	4.2883	5.9767	5.9618	5.7063	4.8575	6.0195	6.0606	7.1776	5.8269	7.5598	7.3835	7.1483	5.9355	7.3366	5.8979	6.1244	7.1722	6.668	6.7872	6.3834	6.0724	7.1301	5.9174	5.7884	6.0829	6.8849	6.579	7.1846	7.7649	6.1683	7.4102	5.3555	4.4186	5.3898	4.1488	6.9106	6.4263	5.4462	4.682	10.2601	5.8584	4.7639	3.8452	6.9477
ALPP	12.1278	5.4126	11.4505	8.7662	12.3371	6.1686	8.7407	8.3309	9.8672	8.8491	10.2899	8.3195	3.8818	4.2177	0	7.1824	10.9735	13.7207	6.1683	12.2668	8.1967	7.5283	5.8017	5.2414	3.6909	5.038	5.6554	6.3374	4.3007	6.5024	4.9481	7.9186	3.6533	11.9228	1.4416	8.188	3.9984	4.873	3.5429	8.6658	9.0461	11.0298	9.1014	4.2025	7.0286	3.0544	8.0562	11.6493	13.3848
RP11-357H14.16	5.3668	4.6309	6.021	8.0363	6.3335	4.827	3.8659	3.3704	6.8308	2.9741	7.0832	4.7227	2.852	5.9885	2.5605	0	5.3721	4.3404	6.5383	5.8054	8.1472	5.9087	8.5756	6.375	4.7512	2.4706	6.4994	5.6887	3.6732	4.948	5.2992	6.5953	7.797	6.6782	4.3597	0	2.668	6.9411	4.4953	0.6885	5.283	5.7918	3.1539	5.2727	7.5773	6.0128	5.9697	4.3674	6.1304
RP11-357H14.17	8.5796	3.4316	4.0504	8.4478	9.3601	0	4.8156	2.4953	1.1016	0	1.5289	1.5594	7.502	5.7311	0	0	3.208	1.1915	0.7282	4.0343	3.7133	4.5509	3.1574	5.9679	3.3394	6.6144	1.2565	1.7908	0.9013	7.4666	2.3016	8.0706	5.4887	0.6653	1.7173	7.3243	3.8108	7.5198	0	3.4181	0.9858	4.4074	3.0197	2.2652	8.6609	2.0586	5.5781	4.0451	4.4786
MIR513B	0	0	0	0	0	0	0	0	0	0	0	0	0	0	0	0	0	0	0	0	0	0	0	0	0	0	0	0	0	0	0	0	0	0	0	0	0	0	0	0	0	0	0	0	0	0	0	0	0
MIR513C	0	0	0	0	0	0	0	0	0	0	0	0	0	0	0	0	0	0	0	0	0	0	0	0	0	0	0	0	0	0	0	0	0	0	0	0	0	0	0	0	0	0	0	0	0	0	0	0	0
CCDC170	9.9767	7.7101	7.3245	8.9369	8.3681	8.1622	9.8084	5.7516	6.2883	6.7589	9.4394	7.4294	7.9793	7.4126	6.4385	5.7039	7.3614	6.749	7.7834	6.6999	8.0435	9.3041	7.8293	7.4904	9.314	8.0327	8.1412	7.797	7.0446	7.2756	7.9347	10.7795	8.9536	10.1571	7.5682	8.9197	5.9954	9.2636	6.0669	7.9298	9.4092	8.3827	6.7181	7.7766	11.0098	9.0229	8.4958	8.3294	8.7942
CCDC171	8.5525	7.4465	5.5761	7.4704	5.5923	5.9182	8.8011	6.8351	5.4648	7.8546	8.4711	6.1119	7.8734	5.817	7.3458	8.8426	6.7566	5.8452	7.5756	6.2619	7.9323	7.551	7.5173	7.5578	7.9735	8.0728	7.8425	6.8733	6.1555	8.5652	7.4682	7.5834	7.8029	8.6075	7.9715	6.8696	7.1854	7.6624	5.9331	6.8812	7.3292	6.682	7.4365	6.416	7.5848	7.9781	6.9832	7.2861	6.5782
CCDC172	0	0	0	0	0	0	0	0	0	0	0	0	0	0	0	0	0	0	0	0	0	0	0	0	0	0	0	0	0	0	0	1.9764	0	0	0.6527	0	0.6712	0	0	0	0	0	0	0	0	0	0	0	0
CCDC173	8.3248	6.7641	3.6978	9.2471	5.631	2.137	4.4986	3.8061	2.379	4.9905	3.6222	6.3196	5.1048	0	5.4948	3.1985	5.7144	3.7906	7.766	2.7902	5.9001	7.2787	6.9595	5.8895	6.1171	6.7498	2.5515	4.643	5.3545	3.1319	5.3327	6.2451	6.2128	6.8849	4.6121	5.7409	5.0697	6.0527	3.0738	6.1911	5.557	5.0089	5.666	4.9459	9.9399	5.1839	5.5048	1.0004	5.4174
CCDC174	10.0169	8.9707	9.3285	9.7895	8.9265	8.9845	8.7647	9.6181	9.3047	9.9349	9.6639	9.9056	8.9518	8.6498	9.8448	8.6723	9.1831	9.5596	8.7865	8.5821	10.0136	9.3168	10.1242	9.5635	9.8866	9.594	9.2316	10.1305	9.8446	9.3577	9.6145	9.6321	9.8115	10.0654	9.9254	9.334	8.8898	9.4665	9.6333	8.8757	9.7796	9.8016	9.4103	9.2364	10.2273	9.7446	9.5427	9.1644	9.1155
CCDC175	3.2813	1.2622	0	4.1904	0	0	0	0	0	0	1.8763	1.5594	0.5015	0	0	1.6064	0	0	0.88	0	2.0138	2.2205	2.5523	0.7332	1.2095	0.6481	0.7609	1.5084	0	0	0.8367	3.0998	0	1.5265	2.7754	0	1.1276	0.9321	0	1.1914	1.0106	1.4506	0.84	0	0.9726	0	0.6709	0	1.8776
CCDC176	9.5799	8.0856	8.0408	10.0539	6.5356	6.5473	9.8236	7.4063	7.6715	8.261	7.6907	7.7491	7.9964	6.5598	7.101	7.3924	8.3388	7.8296	8.9245	8.3014	8.5289	8.7945	9.3996	8.6965	7.7549	8.0668	8.0453	8.5682	8.0695	8.2609	7.973	7.6795	8.0504	9.303	7.4769	7.3529	8.1447	6.9846	7.291	7.8697	8.6707	8.0297	8.2062	8.2931	9.9343	8.6806	7.6708	6.9056	9.0704
CCDC177	6.7463	0	2.1994	4.0065	0	3.9489	4.3317	0	0	1.9257	3.4668	1.9713	2.7714	0	4.6722	6.2605	0.7542	1.835	1.2099	0	0	0	1.5756	3.0505	3.017	3.6903	2.5515	1.5084	2.0132	0.9363	1.3629	1.6787	1.9212	0	3.5692	0	6.8497	0.9321	0	1.1448	2.8822	1.108	2.0566	2.2652	0	4.7184	1.752	3.808	2.9661
PDK1	10.4113	10.4278	11.16	10.7395	9.7482	9.9172	9.6798	10.0131	9.453	10.9039	10.6984	9.6537	11.2546	10.3641	9.262	10.6324	10.2784	11.2364	11.654	8.5301	9.8047	10.6882	9.0722	11.5144	10.2218	12.6872	10.8642	10.0947	10.3381	9.3446	10.1457	10.9498	10.2921	11.3627	11.0924	10.8404	11.684	10.4324	10.4886	10.3406	11.0981	11.6169	10.317	10.5099	8.3337	12.1828	9.9961	11.073	10.328
CTD-2303H24.2	3.5473	2.4382	6.5418	0.8103	3.9845	1.9781	6.0165	0.9469	4.6733	7.0655	6.6492	4.0377	5.4858	0	4.1455	0	8.2324	5.94	5.2615	5.048	7.0547	6.9314	5.0828	4.0383	7.1377	3.4886	4.1152	5.8322	6.8023	4.1916	3.4633	3.9752	5.5426	4.1532	3.7622	3.752	2.7195	4.4566	0.8007	2.2252	3.343	3.6475	5.4752	3.0961	5.2399	1.0393	3.9168	1.5854	2.1592
PDK3	8.7565	7.5578	4.7733	8.1893	7.5293	7.0884	8.2007	6.7753	7.1414	8.2447	7.8481	5.517	9.6101	8.4956	7.9278	5.5232	8.0218	6.6602	7.7573	7.5903	7.8589	8.8618	8.1708	8.2432	7.3943	8.5098	6.4904	8.6288	7.2762	7.4851	7.7148	9.7959	7.2827	7.4417	8.2995	6.2605	10.2984	8.4978	5.1347	8.0133	6.2298	7.9355	8.3682	8.1973	6.0696	7.3486	5.94	8.3494	7.4909
PDK2	11.9341	11.4809	10.3469	12.3324	10.6211	12.2661	12.3834	10.8536	11.7486	10.3651	10.7164	13.577	12.8188	10.2391	12.7688	11.0761	11.5178	11.1769	11.9808	11.4844	11.347	11.2718	11.8608	11.5034	11.5848	12.2787	12.2085	11.3	10.4431	10.6354	10.8034	11.6554	11.6983	12.3799	11.2838	10.7071	10.4258	10.3253	12.7198	10.8179	11.8058	11.2636	10.8706	10.9905	11.7059	11.4153	11.3024	11.6681	11.655
EBP	10.524	11.5871	9.7932	10.5177	10.9115	10.7294	10.7153	10.8648	10.9624	11.201	10.0576	9.6145	12.8372	11.6678	10.5462	11.49	14.2484	11.121	10.1121	10.7849	11.5647	11.0182	10.7344	10.478	11.9866	12.4271	10.4324	10.7221	10.9799	11.2518	9.8078	11.4869	11.1534	10.0439	10.0614	10.6409	9.4659	11.3361	10.1927	10.2121	10.8099	10.8935	10.3193	10.3769	9.8859	10.8921	9.7952	10.5321	9.6636
PDK4	10.2056	7.3753	7.468	10.1207	7.7476	6.3525	8.6717	6.7753	7.8152	8.412	9.6572	8.1064	9.4422	8.735	8.4498	8.9598	9.3684	7.6252	10.6437	8.7659	7.6201	8.6615	9.8066	9.4286	7.3457	7.3704	9.9983	9.8852	9.5752	7.7711	12.1257	9.1541	9.35	12.3268	11.0661	9.5467	11.8988	9.955	9.894	9.9817	9.8177	9.3967	8.7268	8.8447	9.6225	9.5623	10.2839	11.1875	10.9436
LNPEP	11.0307	11.0325	10.1377	11.6796	10.4803	11.2285	9.9652	10.1836	10.0408	10.8494	10.9099	10.8535	10.0468	10.1408	10.7077	9.0241	12.6559	9.9636	10.5974	11.3933	10.5058	10.8284	12.9318	11.2415	9.6601	10.938	9.6046	11.4957	12.2092	10.7363	10.7052	10.6596	10.4938	12.1406	10.6717	12.0825	9.5218	11.5211	10.5668	10.4959	11.2235	11.354	11.3432	10.6126	11.4685	9.6257	10.4865	8.8079	10.4285
ALPI	6.085	0	0	4.6932	3.3486	0	2.8425	0	1.1016	0	1.1745	0	1.557	0	0	0	0	1.1915	1.2099	0	0	0	0	1.2169	5.8392	3.2489	2.3695	0	0.5198	0.5428	0	4.6976	0	0.6653	0	2.8283	0	0	0	0	0.5755	0	0	0	1.3241	0	0	1.5854	6.4989
RP11-324I22.4	5.6058	6.9055	7.0128	5.9726	6.9885	5.1971	5.1773	4.7536	5.2643	5.8559	5.1526	6.7034	4.6929	5.9747	6.2959	8.4114	6.7382	6.5851	6.6365	4.6246	6.6409	5.938	7.4427	7.2728	7.0745	5.4812	6.7637	6.4446	5.5273	4.9398	6.7	6.0351	6.9255	6.7501	2.6203	5.5093	4.4807	7.3535	4.9039	5.4985	3.7808	5.712	4.9915	6.5971	6.7915	5.0058	6.5986	4.3226	6.2791
SEC61A1	13.1139	13.8558	13.7039	14.218	13.1497	13.4365	13.051	13.4437	13.7301	13.0876	14.2863	13.4696	13.4837	13.763	13.6586	12.9927	13.6785	13.5976	13.7005	13.33	13.4615	13.0354	14.0113	13.9043	13.6118	13.7811	13.5601	14.5952	13.8114	13.9828	13.7222	13.5566	13.7291	12.7733	14.2308	13.8563	14.4564	13.8745	13.2632	13.5832	13.6429	13.8065	13.2331	13.5845	12.9943	13.8238	14.2309	14.4418	14.1255
SEC61A2	9.7131	9.265	7.9896	9.8775	8.4889	9.1163	8.6981	7.9021	7.7043	7.8264	8.5584	8.7293	8.6684	8.2119	8.0739	9.4996	8.9561	8.0103	11.1246	7.9989	9.65	9.9139	8.8838	10.0215	10.4202	9.7164	8.6726	8.1504	8.5552	7.9751	7.9463	10.1475	8.5345	7.2674	9.001	8.7311	9.3262	7.643	8.9123	7.0767	8.2013	8.0651	8.6064	9.4883	9.1584	8.4634	8.4885	7.5657	9.6426
ALPL	12.5901	13.9457	14.939	13.373	10.1077	13.2458	11.4124	10.0185	13.5893	11.9258	13.5025	14.3544	12.0341	12.4655	9.4678	12.9626	10.7613	13.822	13.7815	13.3494	10.5674	12.4995	11.2197	11.2937	12.7488	11.1049	11.6213	14.1484	9.5226	10.6867	10.7034	13.5294	10.453	11.0956	11.9089	11.6476	11.2165	13.9656	11.9478	10.9905	13.3091	13.0691	10.0407	12.5999	9.3154	12.1527	8.9541	10.8233	12.3674
RP11-1437A8.6	0	0	0	0	0	0	0	0	0	0	0	0	0	0	0	0	0	0	0	0	0.5519	0	0	0	0	0.3602	0	0	0	0	0	0	0	0	0	0	0	0	0	0	0	0	0	0	0	0.3378	0	0	0
PECR	8.5122	8.4011	9.0988	8.6697	9.331	8.9427	8.7105	8.8079	9.1734	8.8574	8.6625	7.5765	8.5617	8.3448	7.8431	8.3403	9.3228	8.6859	8.0532	6.0463	9.6568	9.7658	8.7553	8.8578	9.1068	10.4045	9.3314	9.4002	9.4928	8.3234	8.2498	8.2272	9.0927	8.4596	7.3069	8.1722	9.0632	8.7407	8.6099	8.5353	8.806	9.3192	8.7429	9.0743	9.7961	9.5863	9.8702	8.6283	8.5538
RP11-127O4.2	0	0	0	0	0	0	0	0	0	0	0	0	0	0	0	0	0	0	0	0	0	0	0	0	0	0	0	0	0	0	0	0	0	0.6653	0	0	0	0	0	0	0	0	0	0	0	0	0	0	0
PKP4P1	0.6306	1.2622	1.1359	0	0	0	0	0	0	0	0.7035	0	0.4735	0	0.8612	0	0	0	0.7282	0	0	0	2.1046	0.7332	1.0097	1.0937	0	0	0.5198	0	0	1.6787	0	0	0.6527	0	0	0	0	0	0	0	0	0	0	0	0	0.5853	0
MIR193A	0	0	0	0	0	0	0	0	0	0	0	0	0	0	0	0	0	0	0	0	0	0	0	0	0	0	0	0	0	0	0	0	0	0	0	0	0	0	0	0	0	0	0	0	0	0	0	0	0
MIR193B	0	0	0	0	0	0	0	0	0	0	0	0	0	0	0	0	0	0	0	0	0	0	0	0	0	0	0	0	0	0	0	0	0	0	0	0	0	0	0	0	0	0	0	0	0	0	0	0	0
RP11-127O4.3	0	0	0	0	0	0	0	0	0	0	0	0	0	0	0	0	0	0	0	0	0	0	0	0	0	0	0	0	0	0	0	0	0	0	0	0	0.6712	0	0	0	0	0	0	0	0	0	0	0	0
AL357115.1	0	0	0	0	0	0	0	0	0	0	0	0	0	0	0	0	0	0	0	0	0	0	0	0	0	0	0	0	0	0	0	0	0	0	0	0	0	0	0	0	0	0	0	0	0	0	0	0	0
RP11-238F2.1	0.6306	1.2622	0	0	0	0	0	0	0	0	0	0	0	0	0	1.6064	0	0	0	0	0	0	0	0	0	0	0.7609	1.5084	0	0	0.8367	0.7939	0	0	0	0	0	0	0.8007	0	0	0	0	0	0	0	0.6709	0	0
RN7SKP158	0	0	0	0	0	0	0	0	0	0	0	0	0	0	0	0	0	0	0	0	0	0	1.2143	0	0	0	0	0.6915	0	0	0	0	0	0	0	0	0	0.9321	0	0	0	0	0	0	0	0	0	0	0
RN7SKP159	0	0	0	0	0	0	0	0	0	0	0	0	0	0	0	0	0	0	0	0	0	0	0	0	0	0	0	0	0	0	0	0	0	0	0	0	0	0	0	0	0	0	0	0	0	0	0	0	0
RN7SKP156	0	0	0	0	0	0	0	0	0	0	0	0	0	0	0	0	0	0	0	0	0	0	0	0	0	0	0	0	0	0	0	0	0	0	0	0	0	0	0	0	0	0	0	0	0	0	0	0	0
PLA2G12AP1	3.823	3.3588	2.1102	4.3903	0	2.5654	4.3228	2.9618	4.1126	2.1666	4.7388	3.2211	4.4391	2.2858	2.8783	3.7167	4.064	3.149	2.8424	2.2839	3.6429	3.3426	4.3375	2.4793	4.6116	3.0656	4.53	4.506	3.9069	3.3787	2.1742	2.8496	3.5438	3.2989	3.5283	2.5917	2.6006	3.6328	3.2949	3.544	3.9358	2.8091	2.1314	2.7049	4.074	3.7844	2.4184	1.0325	3.6079
RN7SKP154	0.6306	0	0	0	0	0	0	0	0	0	0	0	0	0	0	0	0	0	0	0	0	0	0	0	0	0	0	0	0	0	0	0	0	0	0	0	0	0	0	0	0	1.108	0	0	0	0	0	0	0
RN7SKP155	0	0	0	0	0	0	0	0	0	0	0	0	0	0	0	0	0	0	0	0	0	0	0	0	0	0	0	0	0	0	0	0	0	0	0	0	0	0	0	0	0	0	0	0	0	0	0	0	0
RN7SKP152	0	0	0	0	0	0	0	0	0	0	0	0	0	0	0	0	0	0	0	0	0	0	0	0	0	0	0	0	0	0	0	0	0	0	0	0	0	0	0	0	0	0	0	0	0	0	0	0	0
RN7SKP153	0	0	0	0	0	0	0	0	0	0	0	0	0	0	0	0	0	0	0	0	0	0	0	0.7332	0	0	0	0.6915	0	0	0	0	0	0	0	0	0	0	0	0	0	0	0	0	0	0	0	0	0
RN7SKP150	2.5691	2.9987	1.1359	2.4651	1.2093	0	2.57	0.9469	1.1016	2.2425	2.0506	0.9809	0	2.0899	0	1.6064	3.208	0	2.3044	0	4.0742	5.2275	3.4466	1.5786	2.4753	1.9395	2.3695	3.354	2.4164	0.9363	3.1473	2.6175	4.1477	4.3869	1.9488	1.1508	1.4737	2.6889	0.8007	1.4941	2.2991	3.2729	2.3075	1.5378	2.0027	2.0586	1.4731	0	2.1399
RN7SKP151	0	0	0	0	0	0	0	0	0	0	0	0	0	0	1.7864	0	0	0	0.7282	1.1266	0.9501	0	0	1.2169	0	0	0	0	0	0	0	0	0	1.119	0	0	0	0	0	0	0	0	0	0	0	0.6113	0.6709	0	0
LINC01091	3.7666	5.6015	5.7785	3.8644	3.82	3.2474	4.5753	3.9858	3.725	5.9016	3.8902	5.092	4.0136	0	3.814	3.1985	4.1278	3.6502	6.2821	5.664	4.856	6.288	4.183	2.9303	4.4779	0.6481	3.2227	5.3782	4.9911	2.0696	3.1473	3.1814	4.3584	3.6008	1.7173	7.1494	5.0697	2.6889	3.6005	5.2457	4.8053	3.2729	5.4483	6.0383	6.7213	5.0058	4.2746	3.6445	4.303
LINC01090	0.6306	0	0	0	0	0	0	0	0	0.9508	0	0	0	0	0	0	0	0	0	0	0	0	0	0	0	0	0	0	0.9013	0	0	0	0	1.4635	0	0	2.5416	0	0	1.1448	0.5755	0	0	0	0	0.6113	0	0	0
LINC01093	0.6306	1.9249	1.1359	0.8103	3.1496	0	0	0	0.4668	0	0	0	2.5971	0	0	0	0	0	0	0	3.3674	0	0	0	1.3336	0.6481	0	0.6915	0.5198	0	0	1.3031	0.7629	0	0	0	0	0	0	0	0.9858	1.108	0	0.7088	0	0.6113	0	2.46	1.4349
LINC01095	0	0	0	0	0	0	0	0	0	0	0	0	0	0	0	0	0	0	1.2099	0	0	0	0	0	0	0.6481	0	0	0	0	0	0	0	0	0	0	0	0	0	0	0	0	0	0	0	0	0	0	0.8889
RP11-282I1.2	0	0	0	0	0	0	0	0	0	0	0	0	0	0	0	0	0	0	0	0	0	0	0	0	0	0	0	0	0	0	0	0	0	0	0	0	0	0	0	0	0	0	0	0	0	0	0	0	0
RP11-282I1.1	1.4031	0	0	0.8103	0	0	0	0	0.8188	0	0	0	0	0	0	0	0	1.1915	1.2099	0	0	0	1.5756	0	0	1.0937	0	1.7908	0	0	0	1.6787	0.7629	0	1.7173	1.1508	0	4.8197	0	0	0	0	0	0	0	0	0.6709	0	1.4349
LINC01096	1.9035	3.7642	0	2.8133	0	0	0	0.9469	0.8188	0	0	0	0	3.8104	6.6874	2.3477	1.247	2.2785	1.8585	3.8092	2.2413	3.4353	0.7314	2.3143	0	1.0937	0	3.861	2.6337	0.9363	2.8656	5.1192	0.7629	0.6653	0	2.6987	5.3467	0	0.8007	0.6831	0.9858	3.4358	3.6837	2.0609	0	1.6371	0	0	0
LINC01099	0	0	1.1359	0	0	0	0	0	0	0	0	0	0	0	0	0	0	0	0	0	0	0	0	0	1.5979	2.1384	0	0	0	0	0	0	0	0.6653	0	0.6872	0	0	0	0	0	0	0	0	0	0.6113	0	0	0.8889
LINC01098	0	0	3.6978	1.3261	0	0.8872	2.0308	0	0	0	0	0	0	0	0	0	0.7542	0	0	0	3.7133	0	0.7314	0	3.4099	4.5659	0	0	0.5198	0.9363	0.8367	3.4948	0	0	3.3439	2.6987	1.7526	0.9321	1.6897	0	1.3049	0.6578	0	1.1821	0	0	0	0	1.83
RP11-304L19.13	4.1696	5.1113	5.5018	2.9602	5.9082	4.0262	4.8775	3.9858	4.9446	5.188	2.4329	5.1721	4.1141	4.2415	4.5767	6.8773	4.1834	4.7375	3.8209	5.1424	4.7601	5.6464	6.4406	4.2389	5.1481	5.1556	5.7493	5.0164	3.7635	4.5474	4.5241	4.5245	5.9936	4.3038	3.8807	4.4017	2.664	6.1846	2.6308	3.7128	3.9275	2.3346	3.2765	3.7751	4.7717	4.4314	5.4472	4.1706	4.5849
RP11-304L19.12	5.7084	5.3849	0	0	4.3705	0	2.57	0	2.2689	1.5191	0.3089	0	0	0	2.0929	1.6064	0	2.8913	4.1223	0	3.7377	0	4.3404	0	1.5312	0	2.2691	0	2.5378	2.9731	3.3688	3.1814	4.524	0	3.2102	2.3965	1.8812	4.4302	1.9884	0	2.0193	0	0	2.0164	3.7816	1.8632	0	1.0004	3.0247
CTAGE11P	0.6306	0	0	0	0	0	0	0	0.4668	0	0.7091	0.9809	1.1147	0	0	0	0	0	0.7282	1.7514	0.9501	0	0	1.4963	0.5915	0	0	0	0	0	0	0	0	0	0.6527	0.6872	1.1276	0	0	0	0	0.6578	0	0	0.8089	0.6113	0	0	0
RP11-255M2.1	0	0	0	0	0	0	0	0	0.4668	0	0	0	0	0	0	0	0	0	0	0	0	0	0	0	0	0	0	0	0	0	0	0	0	0	0	0.6872	0	0	0	0	0	0	0	0.7088	0	0	0	0	0
HMGN2P19	0	0	0	0	0	0	0	0	0	0	0.7035	0	0	0	0	0	0	0	0	0	0.9501	0	0.7314	0	0	0	0	0	0	0.9363	0	1.6787	0	0	0	0	0	0	0	0	0	0	0.84	0	0.8089	0	0	0.5853	0
HMGN2P18	0	0	0	0	0	0	0	0	0	0	0	0	0	0	0	0	0	0	0	0	0	0	0	0	0	0	0	0	0	0	0	0	0	0	0	0	0	0	0	0	0	0	0	0	0	0	0	0	0
RP11-727A23.8	0.3863	0	0	1.1462	0	0	1.16	0	0	0	0	0	0	0	0	0	0	0	0.7282	0	0	0	0	0.6625	0	0.6481	0	0	0	0	0	0	0	0	0	0	0	0	0	0	0	0	0	0	0	0	0	0	0
AL157372.1	0	0	0	0	0	0	0	0	0	0	0	0	0	0	0	0	0	0	0	0	0	0	0	0	0	0	0	0	0	0	0	0	0	0	0	0	0	0	0	0	0	0	0	0	0	0	0	0	0
RP11-49I4.3	0.8173	0	0	1.2998	0	2.1564	1.3112	0.6891	0.2887	0	1.2527	0	0	2.5493	0	0	0	0.0545	0	0	0	0	0	0	0.029	0	0.1965	0	0	1.4228	1.4773	0	0.9199	0	0	0	0	1.8899	1.5395	0	1.273	0	0	0	0	1.4631	0	0.6738	0.6747
D21S2088E	0.6306	0	0	0	0	0	0	0	0	0	0	0.9809	0	0	0	0	0.7542	0	0	0	0	0	0	0	0	0.6481	0	0	0	0	0	0	0	0	0	0	0.6712	0	0	1.1448	0	0	0	0	0	1.0393	0	0	0.8889
RP5-882O7.4	4.2958	3.7642	2.5337	0	0	1.8274	3.5228	0.9469	0.4668	0.9508	3.3824	1.5594	0.8294	3.6323	3.1962	2.8349	0	0	2.0986	1.7514	2.2413	3.235	5.367	2.3143	4.8516	1.2114	5.1308	1.7908	2.9894	0.5428	2.0511	4.2739	0.7629	1.9744	2.3233	2.6987	1.7526	0	1.3127	0	1.566	1.108	0	3.305	3.2127	1.1116	3.4679	0.5853	3.3743
HMGN2P11	0	0	0	0	0	0	0	0	0	0	0	0	0	0	0	0	0	0	0	0	0	0	0	0	0	0	0	0	0	0	0	0	0	0	0	0	0	0	0	0	0	0	0	0	0	0	0	0	0
HMGN2P10	0	0	0	0	0	0	0	0	0	0	0	0	0	0	0	0	0	0	0	0	0	0	0	0	0	0	0	0	0	0	0	0	0	0	0	0	0	0	0	0	0	0	0	0	0	0	0	0	0
RP5-882O7.1	0.6306	1.2622	0	1.3261	1.2093	0	0	0	0	0	0.7035	0	0	0	0	0	0	0	1.5704	0	0	0	0	0.7332	0	1.0937	0	0	0	0	0	0	0.7629	0	0	0.6872	0	0	0	1.1448	0	0	0	0	0.8089	0.6113	0.6709	0	0
HMGN2P16	0	0	0	0	0	0	0	0	0	0	0	0	0	0	0	0	0	0	0	0	0	0	0	0	0.5915	0	0	0	0	0	0	0	0	0	0	0	0	0	0	0	0	0	0	0	0	0	0	0	0
HMGN2P15	1.9077	0	1.1438	3.218	0	3.6896	1.2859	1.5137	0	1.9292	0.7035	0	1.557	0	1.7864	3.1985	2.8469	1.835	1.8664	2.5195	0	0	0.7314	0.7332	1.0097	1.8148	2.8597	1.5116	1.2053	1.0069	2.0565	0	0.7629	0	2.4236	0	3.8035	0	1.317	0	0.5755	0.6578	0.84	0	0.8089	1.0938	0.6709	0.5853	1.4394
DDIT3	9.1692	10.4276	9.8348	10.0335	9.1769	9.3473	9.1318	9.6474	10.6709	9.7348	9.1944	10.7654	10.5121	10.4184	9.9253	8.9242	9.7286	9.9676	10.5261	10.3922	10.2896	9.7626	9.7992	10.0599	10.8894	9.3398	9.6245	10.5906	9.6695	9.3425	8.2648	10.9849	9.6641	9.6694	9.4501	9.7986	9.9031	9.7788	9.0565	9.3394	9.3406	9.7582	9.8173	9.3465	10.8037	9.6732	9.4447	8.5199	9.987
DDIT4	10.2029	11.8253	11.2062	11.344	11.664	9.1533	9.3006	11.5379	11.6691	11.4953	10.2876	11.2184	11.2211	11.306	9.4545	11.2877	13.3284	10.9878	11.7936	10.7367	12.6959	10.9389	10.2437	11.0487	9.6396	11.3035	10.8561	11.8734	12.3807	10.1827	11.828	9.6281	11.2436	10.6731	12.3251	10.8049	12.3917	12.6776	10.5823	11.6089	10.687	11.9129	12.354	11.8015	11.0746	13.0051	9.8313	11.4686	9.9362
SURF6P1	0	0	0	0	0	0	0	0	0	0	0	0	0	0	0	0	0	0	0	0	0	0	0	0	0	0	0	0	0	0	0	0	0	0	0	0	0	0	0	0	0	0	0	0	0	0	0	0	0
DOCK9-AS1	0	0	0	0	0	0	0	0	0	0	0.7035	0	0	0	0	0	0.7542	0	0	0	0	0	0	0	1.0097	0	0	1.157	0	0	0.8367	0	1.2592	0	0	0	0	0	0	0	0	1.108	0	0.7088	0	0	0	0	0
RIIAD1	3.5131	2.9987	1.1359	7.0703	4.1748	2.7965	4.0384	2.236	2.6662	1.5191	2.5918	0	2.0384	3.1927	2.0929	4.9853	0.7542	3.1215	4.5438	0	4.5465	6.0943	2.1046	1.2169	1.3336	1.9395	0	1.5084	4.3283	1.9034	1.3629	3.1814	1.6279	6.0706	1.7173	4.7015	2.9101	0	1.3127	0.6831	2.4361	2.8787	2.7071	1.1821	9.2809	0.6113	0.6709	0	2.9661
RNU6-816P	0	0	0	0	0	0	0	0	0	0	0	0	0	0	0	0	0	0	0	0	0	0	0	0	0	0	0	0	0	0	0	0	0	0	0	0	0	0	0	0	0	0	0	0	0	0	0	0	0
AC007163.2	5.6318	0	1.7635	1.3261	0	0	1.16	0	0	1.5191	1.8132	0.5723	5.5763	0	0	0	0	0	0	0	0	0	0.7314	1.5786	0	1.4337	1.2565	0.6915	2.2941	1.9034	2.7009	1.8352	0	2.3509	7.6153	0	2.3637	3.7907	0.4552	0	3.0254	1.7272	0	0.3976	0	0	2.5202	4.6731	0.8889
RP1-308E4.1	1.4031	3.7642	0	1.3261	0	0	0.6936	0	0.4668	1.5191	2.2544	0	0	0	2.9131	1.6064	2.8441	0	2.4844	2.186	2.7208	1.2645	2.7953	3.3606	2.7168	2.8556	2.713	3.354	2.0132	2.4772	1.3629	2.4337	2.717	3.1072	2.6203	2.2207	0.6712	2.2117	1.9884	0	2.4361	2.3346	2.7071	1.5378	0	2.0586	0.6709	0	2.9661
CTHRC1P1	0	0	0	0	0	0	0	0	0	0	0	0	0	0	0	0	0	0	0	0	0	0	0	0	0	0	0	0	0	0	0	0	1.6279	0	0	0	0	0	0	0	0	0	0	0	0	0	0	0	0
RP11-769O8.3	0.7577	3.335	2.1994	1.5653	0	0	1.16	1.5137	0	0	1.7713	0	0	0	0	0	1.247	1.1915	2.0986	1.1266	1.5181	0	3.4743	2.3143	2.4753	2.1384	1.9178	2.2889	2.1208	1.1174	2.8656	2.917	0	0.8121	1.9552	1.736	2.5209	0.9321	0	0.6831	0.9858	0	1.3674	1.1821	1.3241	0.6113	2.0176	0	1.0637
RP11-170M17.2	3.012	3.5152	3.7294	4.5082	4.6961	5.7192	5.9395	5.7429	5.6338	3.136	3.1375	3.296	4.5751	5.7639	4.7145	3.6023	4.8853	6.27	3.4157	3.9973	3.8631	2.3171	2.7134	4.1926	3.017	2.805	4.2339	4.8766	4.1746	3.617	2.8068	2.743	4.1034	5.3352	3.6049	2.8121	3.4711	1.9622	4.4063	3.836	4.964	4.832	2.604	1.4467	4.9345	2.6953	2.3226	3.4066	3.7904
RP11-170M17.1	3.2053	0	0	0	0	0	0	0	0	0	2.0506	0	0	0	0	0	0	1.1915	0	0	0	0	0	0	0	0	2.5515	0	0.5198	0	0	1.9764	0	0	0	0	0.6712	0	0	0	1.787	0	0	0	0.8089	0.6113	0	0	0
GOLGA8T	3.4851	4.3355	0	0	0	0	0.0352	0	0	0.0134	1.7499	0	2.8797	0	0.8805	0	0	0.0366	2.922	0	1.9031	0	0.535	0	0	2.9822	0	2.7055	2.056	0	2.4165	3.9542	0	2.3934	0	4.6984	1.4363	2.7388	0	1.6854	1.8274	0	2.2318	2.6564	3.2508	1.4713	1.7494	1.3224	2.1031
OR5R1	0	0	0	0	0	0	0	0	0	0	0	0	0	0	0	0	0	0	0	0	0	0	0	0	0	0	0	0	0	0	0	0	0	0	0	0	0	0	0	0	0	0	0	0	0	0	0	0	0
GOLGA8Q	3.2011	2.9473	0	2.4885	0	0.8872	2.0653	0	0	0	3.8823	0	2.2441	0	2.9981	0	3.8073	0	3.4577	0	0	1.9279	3.1467	1.8033	2.1786	2.8178	0.8636	3.5816	3.1658	1.0553	4.4816	3.5972	2.6271	2.7253	1.3146	5.3177	3.0865	0	0	0	3.9059	2.0526	2.4665	1.5188	0.8814	0.8369	1.2826	2.2332	2.3424
GOLGA8S	2.3569	3.9388	1.3878	0.9179	0	0	2.2545	1.6858	0.4866	0	2.5721	0	2.165	0	1.8433	2.1755	1.7347	0	2.5731	0	1.5957	2.0696	2.8021	0.7785	1.5082	1.1464	0	2.3459	3.1454	1.3367	1.8798	3.6597	2.5137	1.2312	2.3494	4.5831	2.9192	3.2409	0	0.7981	1.3719	1.2826	2.2098	2.0119	4.1487	1.1325	2.2364	1.1047	1.4928
GOLGA8R	5.5321	6.2202	1.2565	4.1451	0	0	3.9205	3.905	1.2222	2.0641	5.4521	2.2416	1.6828	1.8826	3.865	3.9136	5.1392	3.7472	4.9514	2.093	4.3436	3.1093	4.4521	2.9101	5.032	3.5736	2.5203	5.6372	4.831	3.952	5.4068	5.8801	6.1956	4.4451	4.2922	5.3481	4.9258	5.259	3.7059	3.436	4.8364	4.2698	3.2576	5.1684	4.6078	4.4371	4.4536	2.9706	4.949
GOLGA8M	2.1228	2.4749	1.1359	1.3261	0	0	0	0	0	0	2.3659	0	2.8411	0.8594	0	0	1.8817	1.835	2.0422	0	0.9501	1.2645	1.3845	1.8832	1.0097	2.5895	1.5027	1.8779	0	1.1651	3.3298	2.3573	2.1671	0	2.5374	1.0777	2.6395	1.8969	0	0	0.7788	0	2.1417	0.2894	2.3689	1.5746	0.7184	0	0
GOLGA8O	1.939	4.6969	0	3.9064	3.3166	0	2.9479	2.7827	1.3379	0	3.6148	1.9387	0	0	0	0	3.5876	0	3.3952	0	1.7988	0	2.2175	2.9353	3.8098	0	2.3342	0	2.7839	2.3237	0	3.4335	3.8084	0	3.5204	6.23	2.1377	2.9603	1.3882	3.3157	0.8783	2.552	3.2372	2.0005	3.4594	1.3572	2.487	1.0638	1.0037
GOLGA8N	7.8461	9.1608	5.1099	6.6512	6.5506	3.5044	7.8889	5.9299	5.3854	5.2615	8.4195	6.1934	6.3325	5.4411	6.2826	5.2226	8.1793	6.5843	7.5448	6.6127	7.4565	7.1893	7.0222	6.4213	7.2903	6.9289	6.1023	8.0138	7.589	6.1175	7.8242	9.2095	8.179	7.6196	6.4739	9.157	7.2982	7.7448	6.1455	6.2899	7.1362	6.4592	7.3195	7.4935	7.5575	6.7818	7.2703	5.1084	7.5616
GOLGA8H	3.463	5.6164	0	0	2.3036	0	0	0	1.3379	0.9508	2.154	0	4.2724	0	0	1.6064	1.9526	0	2.0942	3.4249	1.6525	3.652	3.2015	2.5528	0	1.6757	2.4116	3.0765	2.4546	0	2.515	5.0303	4.1568	0	2.9786	6.9475	0	2.0877	0.819	1.3979	2.0875	2.2301	2.8562	2.1274	6.9737	0.8953	1.7646	0	0
GOLGA8K	1.5696	4.3807	2.8049	2.8989	0	0.8055	1.9269	2.5351	0	1.5143	3.4578	1.2407	0	0	0	0	2.795	2.2708	1.9423	1.7514	3.0033	2.4673	0	1.8304	1.6617	0.6481	1.7038	1.5903	0	1.2889	3.8009	4.4509	3.8948	0	2.2899	6.0455	2.3403	1.2945	2.7941	0	3.0546	2.8408	1.6366	2.2784	4.0322	1.369	1.229	0	0
GOLGA8J	1.6872	5.2598	0	0.8103	2.9187	0	2.9116	0	0	0	1.3448	0.9809	2.9718	0	0	2.8349	1.247	0	2.2812	0	1.9869	2.0599	2.1222	1.2169	0	2.0244	0.7609	2.5953	2.8109	1.0553	0	4.8192	3.442	2.4471	1.8809	3.8638	1.5603	1.7721	0.8007	1.4941	1.462	2.1941	2.3967	2.5696	3.6452	0	1.4731	0	1.5858
RP11-726G23.8	0	0	0	0	0	0	0	0	0	0	0	0	0	0	0	0	0	0	0	0	0	0	0	0	0	0	0	0	0	0	0	0	0	0	0	0	0	0	0	0	0	0	0	0	0	0	0	0	0
GOLGA8G	0	0	0	0	0	0	0	0	0	0.9508	0	0	0.4735	1.447	0	0	0	0.107	0	0	0	0	0	1.2169	0	0.5786	0.7609	0	0	0	0.4782	0	0.4312	0	0	1.1508	0	0	0	0	0	0	0.1307	0.8323	0	0.3378	0.6709	1.4146	1.9269
GOLGA8F	0	0	0	0	0	0	0	0	0	0	0	0	0	1.3397	0	0	0	0.6811	0	0	1.5181	0	0	0	0.4541	1.8148	0	0	0	0	0.4782	0	0.4312	0.6653	0	0	0	0	0	0	0	0	1.3134	0	0	0.3378	0	0	0.6824
GOLGA8A	10.8694	11.9997	9.6037	9.2319	8.8321	6.2336	11.0475	9.8984	9.7408	9.909	11.4936	10.5514	7.3778	9.973	12.6608	11.0717	12.9035	10.4949	11.7165	10.611	10.4997	11.6591	11.4737	10.5634	11.0774	10.4183	10.6788	12.4057	11.8323	9.9855	10.4564	10.8583	10.8936	11.2607	10.7783	9.4013	10.6717	11.235	10.1517	8.5616	10.8705	10.5299	11.3395	10.8458	10.8052	5.9838	11.9587	6.5959	10.1416
HYAL1	6.1533	7.1381	5.3406	5.3014	7.1964	4.4751	5.6724	7.5647	6.4293	6.6289	6.4238	6.0282	6.4725	6.1504	5.9786	6.3716	6.3338	6.136	6.2699	5.0423	6.0897	6.0643	7.1391	7.7432	5.6337	3.9768	5.4154	7.1667	6.1109	4.7569	7.0558	5.5161	8.3538	5.5454	5.8489	5.4501	4.2754	6.2376	7.9503	4.9671	7.2662	6.6901	4.9915	5.8126	7.5791	5.7626	6.1349	4.8336	6.0198
GOLGA8B	7.8619	10.8338	9.1305	11.6385	10.2302	5.4026	9.586	9.2827	10.482	8.9271	10.4061	9.4914	5.7964	10.2681	11.6879	9.3658	12.0111	9.1776	11.0466	9.5217	10.9783	10.5715	12.0402	9.7061	10.4447	9.8175	9.5708	11.6761	10.5116	9.1188	9.99	10.2419	11.1178	10.6706	9.9633	8.1622	9.3152	10.4745	9.2551	8.0874	10.6457	10.0762	10.4907	10.1767	9.5953	9.1039	11.5075	7.2549	7.3012
CT45A9	0	0	0	0	0	5.6484	2.4594	0	0	0	1.9129	0	0	0	0	0	0	0	0	0	1.2841	1.8174	0.0652	7.386	1.368	1.1051	0	3.2618	0	0	0	0.0105	0	0	0	0	0	0	0	0.3816	0	0	0	0.5677	0	0	0.214	0	0
CT45A8	0	0	0	0	0	5.835	1.4803	0	0	0	1.9129	0	0.6083	0	0	0	0	0	0	0	3.6014	0.0201	3.0326	7.1736	0	0.3979	0	0	0	0	0	3.5218	0	0	0	0.9237	0	0	0	0.8716	0	0	0	2.1889	0	0	1.3579	0	0
CT45A1	5.4603	3.6864	0	6.0102	9.7683	8.0438	10.6265	0	0	0	5.0297	4.4083	10.0704	0	0	3.9522	0	1.9108	3.903	0	6.1948	12.5906	12.4605	9.8352	6.5967	10.2376	0	1.3399	0	0	0	12.4189	0	0	0	2.9833	3.7625	1.7721	0	5.6084	0	2.455	0	6.5153	0	0	11.5472	0	2.6053
PTPMT1	10.0753	11.3403	10.6925	11.5513	11.9096	10.707	11.5356	10.6318	10.4591	11.4317	10.9224	11.3074	12.3256	11.8062	11.6636	11.2675	11.1961	10.6474	10.541	11.2866	11.83	11.508	10.6557	10.4151	11.346	10.1693	9.8417	11.0111	11.1064	11.2772	10.8552	11.0832	10.6501	10.6912	10.6066	9.7973	10.7891	10.8293	10.5882	10.304	10.507	10.8067	10.1208	10.8166	11.0118	11.2578	10.3396	10.3731	10.7829
CT45A2	0	2.2217	0	0	0	4.4975	1.4803	0	0	0	0	0	0.6083	0	0	0	0	0	0	0	4.094	0.0201	3.0326	6.3689	0	0.3979	0.0396	1.7412	0	0	0	3.5218	0	0	0	1.6985	0	0	0	0.8716	0	0	0	2.1889	0	0	1.3579	0	0
CT45A5	4.8932	1.8146	1.6415	4.9202	8.5213	6.5275	10.0827	0	0	0	4.0919	3.5641	7.3497	0	1.783	2.5426	5.4119	0	6.3472	0	3.313	11.3776	11.8373	9.2345	7.1331	7.8305	2.2162	6.4206	0	0.5428	0	11.5595	0.7629	0	0	0	7.7657	0	1.196	9.2223	3.8204	3.5441	0	8.4089	0	0	10.5268	0	2.651
RP5-1110E20.1	0	1.328	0	0	0	0	0	0	0	0	0	0	0	0	0	0	0	0	0	0	0	0	0	0	0	0	0	0	0	0	0	0	0	0	0	0	0	0	0	0	0	0	0	0	0	0	0	0	0
CT45A7	1.9857	3.2882	0.3509	1.8955	4.9658	0	5.8711	0	1.1016	0	0	1.506	3.3193	0	0	0	0	0	0	0	0	5.5127	5.474	0	3.2477	0.9529	0	0	0	0	0	6.852	0	0.6653	0	0	3.9676	0	0.2545	3.6049	0	1.6967	0	0	0.8089	0	2.6966	0	1.3066
CT45A6	0	0	0	0	0.5963	0	0	0	0	0	0	0	0	0	0	0	0	0	0	0	0	0	0	0	0	0	0.6246	0	0	0	0	0	0	0	0	0	0	0	0	0	0.855	0	0	0	0	0	0	0	0
FTCDNL1	7.9525	6.8885	9.2226	6.3378	9.4549	9.6091	10.2084	7.4469	7.5588	8.271	9.5952	8.3148	7.9547	5.5919	4.7617	6.8	6.8194	7.6531	7.5656	6.0719	8.3664	8.4579	8.0358	7.1164	8.2067	7.9257	8.8654	5.9799	9.6895	8.56	8.2647	6.2998	6.9823	7.7394	5.9591	7.1739	7.3568	6.9599	6.7023	8.0729	8.8201	7.3312	8.2757	7.4605	7.4486	9.3937	8.8871	9.1844	7.7752
VMO1	3.1169	6.284	3.4034	4.2545	4.9627	5.1633	3.9258	4.5965	7.057	2.7221	5.5892	4.2854	5.5968	4.4707	4.9258	3.7301	5.0263	6.378	3.9491	7.1837	6.8993	6.6722	7.3811	4.9756	7.1434	3.1602	7.0922	6.4033	4.6608	5.8027	6.5015	6.0511	5.8616	7.1578	6.9871	4.271	9.2873	6.7201	3.767	7.2744	3.9275	4.9561	6.7608	6.6887	5.5034	4.2433	5.3458	4.427	4.303
OGFR-AS1	1.4732	0	0	0.9063	0	0	2.1216	0	0	0	0	0	2.6372	0	0	1.6634	1.2963	0	0	0	0	1.3304	0.7821	0	0	0	0.7727	0	0.5459	0.5474	0.8989	0	1.3449	1.5028	0	0	0.6925	0	0	0	0	0.6788	0	1.6265	1.812	0.6698	0.708	0.6279	0
CTD-2547L16.2	0	0	0	0	0	0	0	0	0	0	0	0	0	0	0	0	0	0	0	0	0	0	0	0	0	0	0	0	0	0	0	0	0	0	0	0	0	0	0	0	0	0	0	0	0	0	0	0	0
GTF3AP1	0	0	0	0	0	0	0	0	0	0	0	0	0.4735	0	0	0	0	0	0	0	0	0	0	0	0	0	0	0	0	0	0	0	0	0	0	0	0	0	0	0	0	0	0	0.7088	0	0.6113	0	0	0
GTF3AP6	0	0	0	0	0	0	0	0	0	0	0	0	0	0	0	0	0	0	0	0	0	0	0	0	0	0	0	0	0	0	0	0	0	0	0	0	0	0	0	0	0	0	0	0	0	0	0	0	0
GTF3AP5	0	0	0	0.8103	0	0	0	0	0	0	0	0	0	0	0	0	0	0	0	0	0	0	0	0	0	0	0	0	0	0	0	0.7939	0	0	0	0	0	0	0	0	0	0	0	0	0	0	0	0	0
ATP5C1	12.7449	13.2536	13.6671	13.9925	14.7425	13.9691	13.5724	13.3574	13.6823	13.9022	13.458	13.6462	13.822	13.9939	12.7034	13.5937	13.2997	13.3885	12.6618	13.3753	14.2954	13.4878	13.1228	13.9247	13.2884	12.8965	13.2558	12.6138	13.2119	13.2073	12.2185	13.5327	13.3188	13.4359	14.4421	12.8095	12.8296	14.3086	13.4826	12.8582	13.9261	13.6477	13.6331	13.6929	13.9809	13.9885	13.2355	12.8581	13.3695
RP4-806M20.4	3.3674	4.6309	3.2301	4.0726	4.5429	2.137	6.4801	2.236	3.6827	3.6084	3.0946	3.4245	0	3.8104	5.2066	7.992	5.3756	4.8701	4.7689	4.8186	0	3.7679	5.3899	3.898	5.0849	4.3012	3.5986	4.643	0	2.8866	4.6194	5.2912	4.4533	4.8049	3.702	0	2.1873	4.0388	2.6308	0	2.975	3.8367	1.7528	1.5378	2.6469	2.0586	4.5904	1.8079	2.3948
MIR639	0.6256	0	0	0	0	0	0	0	0	0	0	0	0	0	0	0	0	0	0	0	0	0	0	0	0	0	0	0	0.5155	0	0	0	0	0	0	0	0	0	0	0	0	0	0	0	0	0	0	0	0.821
MIR638	0	0	0	0	0	0	0	0	0	0	0	0	0	0	0	0	0	0	0	0	0	0	0	0	0	0	0	0	0	0	0	0	0	0	0	0	0	0	0	0	0	0	0	0	0	0	0	0	0
BX088702.2	0	0	0	0	0	0	0	0	0	0	0	0	0	0	0	0	0	0	0	0	0	0	0	0	0	0	0	0	0	0	0	0	0	0	0	0	0	0	0	0	0	0	0	0	0	0	0	0	0
MIR635	0	0	0	0	0	0	0	0	0	0	0	0	0	0	0	0	0	0	0	0	0	0	0	0	0	0	0	0	0	0	0	0	0	0	0	0	0	0	0	0	0	0	0	0	0	0	0	0	0
MIR634	0	0	0	0	0	0	0	0	0	0	0	0	0	0	0	0	0	0	0	0	0	0	0	0	0	0	0	0	0	0	0	0	0	0	0	0	0	0	0	0	0	0	0	0	0	0	0	0	0
MIR637	0	0	0	0	0	0	0	0	0	0	0	0	0	0	0	0	0	0	0	0	0	0	0	0	0	0	0	0	0	0	0	0	0	0	0	0	0	0	0	0	0	0	0	0	0	0	0	0	0
MIR636	0	0	0	0	0	0	0	0	0	0	0	0	0	0	0	0	0	0	0	0	0	0	0	0	0	0	0	0	0	0	0	0	0	0	0	0	0	0	0	0	0	0	0	0	0	0	0	0	0
MIR631	0	0	0	0	0	0	0	0	0	0	0	0	0	0	0	0	0	0	0	0	0	0	0	0	0	0	0	0	0	0	0	0	0	0	0	0	0	0	0	0	0	0	0	0	0	0	0	0	0
IGHV1-2	2.0251	2.7212	0	1.339	0	1.7674	0	5.9901	1.157	7.192	2.2638	5.6177	0	8.0936	2.9471	1.6064	0.7542	0	0	4.6588	1.48	12.1308	3.3593	2.8845	8.7915	2.3425	3.679	7.9287	0.9013	0.5608	5.5569	5.5182	7.9805	2.0189	3.0767	5.1441	8.2214	5.9572	0	6.7702	2.1793	4.7096	4.8913	6.3847	2.0027	1.9366	5.9829	0	2.5602
MIR633	0	0	0	0	0	0	0	0	0	0	0	0	0	0	0	0	0	0	0	0	0	0	0	0	0	0	0	0	0	0	0	0	0	0	0	0	0	0	0	0	0	0	0	0	0	0	0	0	0
MIR632	0	0	0	0	0	0	0	0	0	0	0	0	0	0	0	0	0	0	0	0	0	0	0	0	0	0	0	0	0	0	0	0	0	0	0	0	0	0	0	0	0	0	0	0	0	0	0	0	0
LINC00320	0	0	0	0	0	0	0	0	0	0	0	0	0	0	0	0	0	0	0	0	0	0	0	0	0	0	0	0	0	0	0	0	0	0	0	0	0	0	0	0	0	0	0	0	0	0	0	0	0
NPC2	12.9198	12.8182	13.6677	13.6505	13.4951	14.3073	15.3322	13.0494	13.9947	13.7096	13.3373	12.7359	13.7222	13.727	13.764	11.8928	13.7196	14.3762	12.6061	14.2375	13.9377	13.9547	13.7156	13.3616	13.2417	12.3167	13.523	13.5169	14.5056	13.2299	13.1708	13.3707	13.8638	12.9185	12.2607	13.7267	13.647	13.8743	12.7401	14.4862	14.2519	14.6804	14.1078	13.3284	13.3121	14.1383	12.2637	13.909	13.0843
NPC1	10.4933	10.629	9.8799	10.4397	8.5336	10.0308	10.1067	10.4072	10.3336	8.7679	10.8526	10.0221	9.7274	9.5463	10.2271	10.1131	10.3349	9.1109	10.9634	10.1509	9.3801	9.8454	10.8744	10.2918	10.9621	11.3778	9.7343	11.0339	10.5829	10.0622	10.0653	10.1568	10.0497	10.255	10.6288	10.9563	11.3258	10.0642	10.8583	10.1278	10.2827	9.5135	10.0747	10.6233	10.2167	10.2898	10.1273	10.2149	10.1268
GATA3-AS1	0	1.9249	0	2.7074	0	1.1962	0	1.9196	1.184	0.9508	1.1745	0	0	0	0	0	0	0	0.8223	1.7514	0	1.2645	0	0	0.8157	0.7682	0	1.5084	1.7817	0	0	5.7992	0	0	0.6527	0	1.9863	0	0	1.4941	0	0	0	2.8768	0	0	0	0	1.0696
LINC00324	4.4118	5.3771	6.1388	6.0236	4.9627	7.1328	5.3619	4.9395	5.6517	5.3941	5.7153	5.3887	5.4249	5.4378	6.9481	5.0755	7.1405	6.0267	6.6648	5.0932	6.0897	6.9913	6.1358	6.3886	7.1639	4.6978	5.989	6.5239	5.753	4.519	5.8674	5.2912	6.875	5.4128	7.0997	4.3159	6.4609	7.0517	6.0181	7.3189	5.1817	6.3857	5.0614	6.2089	6.3873	4.6594	6.8636	6.3226	6.6411
LINC00326	0	0	1.1359	0	0	0	0	0	0	0	0	2.9664	0	0	1.3967	0	0	2.2785	1.2099	0	0	0	0	0.7332	0	0	0	0	0	0	0.8367	0	0	0	0	0.6872	1.1276	0	0	0	0	0	0.84	0	3.5269	0	0.6709	0	0
LINC00327	6.6393	2.3773	1.1359	3.4326	1.2093	0.8872	3.4431	2.4953	2.8302	0.9508	2.9844	4.0513	3.9785	0	2.7475	1.6064	2.5378	4.0362	5.6509	3.018	2.5009	3.0023	2.1046	2.7992	3.6617	3.869	2.3695	4.4535	2.5291	2.4772	5.5898	2.9268	2.1649	1.7414	0.6527	0.6872	4.8203	0	2.4468	1.4941	1.9786	4.053	4.2001	3.8405	0	2.2306	2.7909	2.7011	3.3743
RP4-660H19.1	0	2.7212	0	3.6211	0	0.8872	2.9616	0	0	0	0	1.9713	2.2884	0	0	2.3477	1.6136	0	3.4395	0	0	0	0	0	0	0	1.2565	0	0	0	0	0.7939	0	0	2.3233	1.7828	0	1.4937	0	0	0	0	0	1.1821	1.7029	2.5232	0	0	3.5937
C3orf58	11.2968	10.5004	9.7233	8.5412	10.9223	10.5183	11.4186	9.6501	9.309	11.3502	11.0781	9.7882	10.3709	10.1766	10.7805	10.9547	9.8225	10.3474	11.5229	8.9974	11.3289	10.4183	11.9879	12.3527	10.8847	11.8199	11.7664	10.2757	11.136	10.6515	11.4729	10.8974	11.1498	11.2683	11.9202	11.0004	12.5975	11.8089	10.3002	10.5823	11.3358	11.4628	9.8075	10.1107	10.5255	11.6749	11.3836	12.4376	11.8998
RAB3GAP2	11.542	10.8864	11.747	10.9152	10.8366	8.7427	10.0007	10.0301	10.8081	11.1821	10.0007	11.2336	9.7405	10.7525	9.9112	9.8592	10.8255	10.47	11.4774	9.9791	11.1007	10.649	11.0919	11.1588	11.0148	10.9499	11.2927	11.0957	10.9881	10.6617	10.4557	11.0137	10.6794	11.7407	10.885	10.8815	11.2579	10.6663	10.5803	10.9133	10.8138	11.1437	10.458	11.3606	11.311	11.7203	11.961	11.1193	10.7834
RNU1-6P	0	0	0	0	0	0	0	0	0	0	0	0	0	0	0	0	0	0	0	0	0	0	0	0	0	0	0	0	0	0	0	0	0	0	0	0	0	0	0	0	0	0	0	0	0	0	0	0	0
BHLHA15	4.9357	5.3277	3.5581	3.4326	4.9007	5.9582	4.7836	4.5965	4.6029	1.9257	3.6222	4.917	6.4788	6.1831	3.814	5.0755	5.858	4.246	4.3249	4.5537	2.2413	5.5198	4.8108	4.3367	6.519	8.1468	5.7115	5.2205	3.2084	5.9592	5.703	5.8639	4.2033	4.3038	5.2549	5.0055	6.3074	6.1665	4.629	7.986	2.8822	5.696	3.3896	3.7751	3.3252	4.283	4.4012	2.9075	7.9886
RAB3GAP1	10.7388	10.6485	11.2387	10.9785	10.7295	10.6097	10.5653	10.2036	10.8994	9.7472	11.2797	10.6844	10.3629	11.1962	10.6063	9.8538	11.3806	10.5401	11.1565	10.1955	10.6041	10.4763	11.2776	11.3779	10.8522	11.2973	11.0386	11.4973	11.38	11.4391	11.1102	11.219	11.1158	11.4232	11.5857	11.0459	11.0936	11.2256	11.0749	11.2561	10.2218	11.122	10.3202	11.2751	11.4101	11.387	10.905	10.9414	11.1981
C3orf52	5.3775	6.2041	4.4168	7.6544	6.1407	2.137	6.3874	5.5087	5.401	5.946	6.3367	5.7951	7.3828	7.2677	5.0376	4.6747	5.5122	6.8806	6.4861	7.1237	6.0698	5.8705	4.5513	6.6677	5.9379	7.9786	5.571	6.7049	5.8753	6.6653	6.795	7.4075	7.5581	6.3343	6.0982	6.8315	6.2966	6.6171	7.0721	5.7465	4.2209	5.5435	5.8352	5.5449	5.2419	6.0876	4.7576	5.978	6.1639
C3orf56	0	0	0	0	0	0	0	0	0	0	0.7035	0	0	0	0	0	0	0	0	0	0	0	0	0	0	0	0	0.6915	0	0	0	0	0	0	0	0	0	0	0	0	0	0	0	0	0	0	0	0	0
AL953885.1	0	0	0	0	0	0	0	0	0	0	0	0	0	0	0	0	0	0	0	0	0	0	0	0	0	0	0	0	0	0	0	0	0	0	0	0	0	0	0	0	0	0	0	0	0	0	0	0	0
XX-FW83563B9.5	6.7057	7.0483	4.63	6.0664	5.8676	3.7914	6.3424	5.7344	6.3166	6.0942	6.5051	5.8667	6.3599	4.6186	6.4892	4.3539	5.8845	5.8404	6.445	4.9443	5.751	6.2799	6.2721	6.5959	5.6793	7.0282	5.9738	6.5016	7.0219	5.421	6.5908	5.7933	6.5002	6.1427	6.5067	5.5166	5.8089	6.54	5.5051	6.2512	6.094	6.2612	6.3773	5.8294	5.7863	6.486	6.2594	5.7729	5.2291
DAG1	13.4	13.7872	12.8185	14.8117	12.5589	13.096	14.4197	13.3428	13.6855	12.8071	14.3983	13.9084	13.5171	12.3219	13.5778	13.6591	13.5734	13.1698	13.6623	13.0136	13.1711	13.417	14.0532	14.2671	13.9231	13.9431	14.2092	14.4058	14.3327	13.3604	14.0274	14.039	14.4568	13.0089	14.2004	14.4081	12.9725	13.8422	14.7765	14.1103	14.8794	14.0952	13.6097	13.4889	13.6502	14.2097	13.014	14.3371	13.3536
GS1-114I9.1	5.2711	7.2947	7.1987	5.8676	6.3302	7.2809	6.7517	5.2322	5.8875	6.2075	5.3341	6.9343	5.9972	6.1695	6.382	3.9972	6.5148	7.5963	4.847	7.1764	6.0204	5.9184	7.2782	5.4129	6.3317	4.6448	5.3773	6.0897	5.3961	4.4404	6.8836	5.5953	6.988	6.625	4.669	4.67	5.3857	6.6011	4.277	6.2288	4.6785	5.2966	5.6802	4.287	7.2685	5.6026	5.3877	5.357	5.0519
CTD-2587H24.1	1.068	1.2622	0	0.8103	1.2093	0	0	0	0	1.5191	0.7035	0	0	0	0	0	0	0	2.0986	0	0	0	2.1046	1.2169	0	0.6481	0.7609	0	0	0.5428	0	0.7939	0	0	0	0	0	0	0	0	0	1.4506	0	0.7088	0	0	0	0	0
GS1-114I9.3	0	2.2769	2.9348	2.6252	0	2.44	0	0	0	0	0	0	0	4.4907	0	0	0	1.891	1.7072	0	0	1.8847	1.7471	1.5198	2.2587	1.8628	0	2.2428	1.8318	0	0	0	3.5299	3.6569	2.5488	0	1.6502	0	0	0	1.606	0	2.8468	1.4799	0	0	0	0	0
PCDHGB9P	3.7666	5.3771	1.1359	5.5537	2.9187	3.1121	1.16	2.236	2.1498	0	2.865	2.9664	2.2884	0	2.7475	4.6747	3.6639	2.6172	4.2271	1.7514	2.5009	1.2645	4.0165	4.3367	1.3336	3.4115	1.6247	5.8005	3.8089	3.0547	5.4148	2.2231	1.9212	2.6492	3.5692	0	4.0871	1.8969	2.6308	2.3893	3.2224	3.4358	3.2765	3.3948	3.5269	3.5301	3.7478	2.5856	0.8889
ETHE1	8.9448	9.3072	8.9178	10.7362	9.7536	9.5612	12.0619	10.6959	10.3273	11.3646	10.203	8.5315	10.7603	11.8633	10.1754	9.5339	10.337	11.0363	9.5075	11.87	10.5841	10.1711	8.968	10.0426	9.8759	9.3041	9.9557	10.8641	9.6299	9.1437	9.1986	9.7476	10.2284	9.7635	9.3664	8.1128	10.0622	11.478	9.6454	10.9737	10.9832	10.9035	10.8001	9.815	9.3549	11.0217	8.6225	10.0465	9.2241
AC009973.1	0	0	0	0	0	0	0	0	0	0	0	0	0	0	0	0	0	0	0	0	0	0	0	0	0	0	0	0	0	0	0	0	0	0	0	0	0	0	0	0	0	0	0	0	0	0	0	0	0
RP11-187C18.3	4.6019	4.2222	4.0864	2.0052	0	4.9812	4.5328	4.8657	3.0457	4.2986	3.0851	1.7963	0	3.6152	3.7035	3.4886	4.9828	4.1249	4.6589	3.018	1.9245	0	3.965	4.9686	2.7168	2.2214	3.5836	4.0469	2.5969	3.2328	4.5122	3.5319	3.9845	5.9089	5.1936	0	2.435	4.7362	4.6023	3.6564	4.2186	3.715	4.2685	3.5776	5.1478	3.7154	4.4668	2.5856	3.4915
RP11-187C18.4	1.8562	2.7182	3.2022	0.8103	0	4.4166	2.7634	0	1.1245	1.1879	1.4145	0	2.4355	0	2.0222	1.6064	1.5742	2.7716	2.4536	1.1266	2.5009	0	2.1696	0	1.0943	3.0744	0	0	0.9667	1.8568	0	2.5825	1.4663	4.187	1.6688	0	0	1.5663	3.1839	3.5992	2.8658	2.2858	0	0.7088	2.0027	1.3119	0	0	0
RP11-337L12.1	0	0	0	0	0	0	0	0	0	0	0	0	0	0	0	0	0	0	0	0	0	0	0	0	0	0	0	0	0	0	0	0	0	0	0	0	0	0	0	0	0	0	0	0	0	0	0	0	0
SGSM3	9.749	11.1048	10.292	9.9821	11.0176	10.9878	10.9309	11.2499	10.9016	9.5884	10.8792	10.3929	11.5285	11.2617	11.4517	11.0043	11.8374	10.5843	11.4688	10.3048	10.6002	10.0781	11.5697	11.1637	10.1715	11.0007	10.8952	11.1403	12.065	10.7254	11.3404	11.4264	11.8718	10.886	11.0074	10.8964	10.4613	12.6188	11.0166	11.5207	10.6755	10.8792	11.3417	11.0745	11.2878	10.4873	10.4598	10.2327	11.1157
RP11-349A22.3	0	0	0	0	0	0	0	0	0	0	0	0	1.1147	0	0	0	0	0	0	0	0	0	0	0	0	0	0	0	0	0	0	0	0	0	0	0	0	0	0	0	0	0	0	0	0	0	0	0	0
RP11-349A22.2	0	0	0	0	0	0	0	0	0	0	0	0	0	0	0	0	0	0	0	0	0	0	0	0	0	0	0	0	0	0	0	0.7939	0	0	0	0	0	0	0	0	0	0	0	0	0	0	0	0	0
RP11-757G14.3	1.068	1.9249	1.7635	0	1.2093	0	0	0	0.4668	0	1.5289	1.9713	0.4735	1.3943	0.8612	0	0.7542	1.1915	1.5704	0	0.9501	0	2.3106	1.2169	0.5915	1.0937	1.2565	2.0268	0.5198	0	0.8367	2.4337	1.2592	0	1.1004	0	1.1276	3.0469	0.8007	0	0.5755	0	0	0	0.8089	1.0393	0.6709	0	2.1399
KDM1A	13.0183	12.5513	11.5344	11.4895	10.9937	12.1109	13.2829	11.0661	12.1572	11.3089	11.958	12.6691	12.8022	11.823	12.1932	12.5955	12.088	12.3452	13.0512	11.5295	11.6319	11.3032	11.2447	13.1491	12.9654	12.4524	12.8008	12.7713	11.6842	11.7984	11.4222	12.8032	12.0657	12.7254	15.5355	12.0781	13.0566	12.3007	12.0748	11.695	12.8496	12.3081	11.7103	11.8257	11.0244	12.8434	11.8923	11.8969	13.0728
KDM1B	10.7201	11.0583	10.6977	11.6058	9.6816	9.6645	9.7204	10.3316	10.2493	11.4098	11.2164	11.2779	10.0452	9.7138	10.3969	10.1907	10.4525	9.0108	11.317	10.9153	10.788	10.4418	11.1464	11.12	9.79	10.8322	10.7668	10.8396	10.2947	10.7447	10.7853	11.059	10.4386	11.0493	11.7925	10.9972	10.43	10.8538	11.1078	10.5987	11.0399	10.8944	10.5573	10.8493	11.1624	10.2796	11.5398	10.4545	11.3783
RP11-301N24.3	0	0	0	0	0	0	0	0	0	0	0	0	0	0	0	0	0	0	0	0	0.9501	0	0	0	0	0	0	0	0	0	0	0	0	0	0	0	0	0	0	0	0	0	0	0	0	0	0	0	0
RP11-455J20.3	3.5807	2.7212	2.5337	2.8133	2.6437	0.8872	2.7127	3.6008	2.379	2.7221	2.0506	3.665	1.1147	4.3606	1.7864	0	2.1485	2.6172	4.8368	1.1266	2.2413	4.5509	3.8282	4.3832	1.8212	2.4691	2.3695	3.1691	1.4518	1.4994	3.383	1.6787	2.1649	2.5078	1.4416	1.5012	1.1276	3.1973	1.3127	1.1448	0.9858	1.4506	0	2.7465	3.2127	2.0586	1.9856	0.5853	2.7996
RP4-597J3.1	0.6306	1.9249	0	1.7052	0	0	0	0	1.8773	0	0.7035	0	0	0	0	0	1.247	0	0	0	0	0	1.5756	0	0	0.6481	0	0	0	0	2.0511	0	0.7629	1.7414	0	0	0	0	0	0	0	0	0.84	0	0.8089	0.6113	0	0	0
OR1S1	0	0	0	0	0	0	0	0	0	0	0	0.5723	0	0	0	0	0	0	0	1.1266	0	0	0	0	0	0	0	0	0	0	0	0	0	0	0	0	0	0	0	0	0	0	0	0	0	0	0	0	0
OR1S2	0.6306	0	0	0	0	0	0	0	0	0	0	0	0	0	0	0	0	0	0	0	0	0	0	0	0	0	0	0	0	0	0	0	0	0	0	0	0	0	0	0	0	0	0	0	0	0	0	0	0
MIR2355	0	0	0	0	0	0	0	0	0	0	0	0	0	0	0	0	0	0	0	0	0	0	0	0	0	0	0	0	0	0	0	0	0	0	0	0	0	0	0	0	0	0	0	0	0	0	0	0	0
RP11-85B7.4	0	0	0	0	0	0	0	0	0	0	0	0	0	0	0	0	0	0	0.7282	0	0.9501	0	0	0	0	0	0	0.6915	0	0	0	0	0	0	0	0	0	0	0	0	0	0	0	0.7088	1.7029	0	0	0	0
RP11-85B7.5	0.6306	0	1.1359	0	0	0	0	0	0	0	0	0.9809	0.8294	0	0.8612	0	1.9057	0	1.2099	0	0	0	0.7314	0	1.0097	0	0.7609	0	0	0	0	1.6787	0	1.119	0	0	1.1276	0	0	0	0.5755	0	0	0	0	0.6113	0	0	0.8889
HIST1H3H	8.4589	8.74	12.1404	7.888	10.4885	7.9654	8.8209	7.1309	9.4622	6.0308	8.193	8.0597	7.717	4.922	9.4545	8.849	5.0263	6.6042	6.0008	6.6999	8.1842	7.9776	10.1778	9.1016	8.1408	9.3235	7.5211	7.9009	6.8358	8.082	5.121	8.3426	7.7242	3.1072	4.3541	7.9118	8.857	7.4314	8.9496	7.628	9.5834	7.9724	5.7531	7.912	4.7314	7.252	9.3932	7.9255	5.5012
RP11-85B7.2	3.8783	4.5471	3.6978	2.0052	4.9007	3.9489	1.5119	3.0741	4.1543	2.7221	4.8087	3.665	2.2884	0	3.5379	3.7301	4.2369	3.1215	5.7422	3.6819	4.1519	0	4.2843	4.5957	3.4099	1.0937	0.7609	4.7785	3.3378	4.2339	6.5866	3.7522	2.3733	4.0721	5.7603	3.2545	3.6154	6.5627	2.7941	3.4181	3.2224	4.1501	1.7528	2.6031	6.3479	2.2306	3.8696	2.9075	3.7842
CTD-2647E9.3	0.6306	1.9249	0	0	0	0	0	0	0	0	0	0	0	0	0	0	0	0	0.7282	1.1266	0	0	0	0.7332	0.5915	0.6481	0	1.157	0	0.9363	1.3629	1.3031	1.6279	1.7414	1.1004	0	1.4737	0	0	0	0	0	0.84	1.5378	0	0	0.6709	0	0
FCER1G	7.62	12.0162	8.0983	9.6313	10.6773	10.0435	9.7455	11.824	12.07	10.4652	9.739	11.2975	9.2475	11.7842	12.0701	8.0927	8.7853	11.0992	9.3422	12.6395	12.0981	12.6332	12.2172	11.4449	12.5728	9.3774	11.3791	11.1743	9.4457	11.4293	11.4935	10.5094	12.3349	11.5467	11.2583	10.8127	11.9565	12.2784	10.1641	12.3704	10.3267	11.1306	11.1639	12.3629	12.3757	10.2686	10.0258	9.7829	10.9304
BTG4	0	0	1.7635	1.3261	1.2093	0	0.6936	1.5137	0.4668	0	1.1745	0	2.5971	0	0	0	0	0	0.7282	0	2.5009	1.2645	1.2143	0	0	3.0656	0.7609	0	1.2026	1.9034	0.8367	0.7939	1.2592	3.6689	0	1.7828	1.4737	2.4699	2.7941	0.6831	0.9858	0	0.84	0	5.2703	2.5232	0.6709	0	0.8889
BTG3	11.3184	11.6277	10.6337	11.6436	10.8153	9.7537	11.8545	12.1706	11.7291	11.7721	12.4811	11.7926	11.2716	10.7434	11.7969	11.9057	11.3665	10.9627	11.2376	10.8611	11.714	12.7284	12.2991	12.4683	12.6704	12.0215	12.4946	11.815	12.4493	11.8396	10.6262	12.0121	12.2232	12.4145	12.4614	11.3039	9.7627	12.2131	12.5395	11.1806	11.7785	11.3949	11.6053	11.5654	12.3863	12.7561	10.7976	11.8004	11.4757
BTG2	14.1343	12.9165	12.1458	11.2273	11.1855	11.0236	10.5535	10.7151	11.8964	12.9276	12.3861	13.2179	12.7449	12.6269	10.8745	11.2114	11.9199	11.7919	15.3584	11.7413	11.7742	11.8165	10.7865	12.9434	12.3186	11.3465	12.2787	11.5298	10.7026	10.5724	12.0294	11.3173	13.06	13.2457	14.1085	11.5727	12.4622	12.8002	13.1759	11.7999	11.3287	13.0681	14.5493	11.5823	12.1343	13.1163	12.0428	12.2524	12.5256
BTG1	11.931	11.9441	10.9945	12.6803	10.4766	11.8065	10.8412	12.0972	10.9953	11.4811	11.7522	11.6822	11.278	11.9566	12.0159	10.3566	11.3978	11.8193	12.3031	12.1419	11.9792	12.1351	11.4945	11.6032	11.4765	11.308	11.5533	11.6993	11.446	11.6058	12.361	12.1328	12.2545	11.4913	12.8213	12.2808	12.1366	12.0004	12.4649	12.5227	11.6643	12.1186	12.4844	12.0497	12.205	11.9653	10.6384	11.5722	11.9091
NMD3P1	2.2743	1.2622	1.1359	3.3282	0	0.8872	0	0	0	1.5191	2.7348	0	0	0	2.0929	2.3477	1.6136	1.1915	0.7282	2.7902	0.9501	2.3806	0.7314	1.5786	1.3336	1.9395	1.9178	0.6915	1.4518	2.591	0.8367	2.4337	0.7629	2.3509	2.8665	0.6872	3.544	0.9321	0	1.775	0.9858	1.108	1.3674	1.5378	2.2508	0	2.6619	1.3224	2.9661
AC020550.7	0	0	0	0.8103	0	0	0	0	0	0	0	0	0	0	0	0	0	0	0	0	0	0	0	0	0	0	0	0	0	0	0	0.7939	0	0	0	0	0	0.9321	0	0	0	0	0.84	0	0	0	0	0	0
SRD5A3	10.2702	11.5302	11.3051	9.3383	11.0713	11.4478	11.354	11.4048	12.3698	11.2916	11.8548	10.8353	11.362	12.6567	10.5648	10.0578	10.6102	9.0907	12.7021	11.3817	12.2884	12.8486	10.719	10.732	10.1472	12.4339	11.3412	9.9416	12.2557	10.3929	11.0241	11.0276	11.664	9.6797	10.4782	10.3469	11.6848	11.672	10.0008	11.0728	11.7989	9.5104	11.0237	11.8748	9.8869	11.162	10.2104	10.427	11.6736
AC009963.6	0	0	0	0	0	0	0	0	0	0	0	0	0	0	0	0	0	0	0	0	0	0	0	0	0.5915	0	0	0	0	0	0	0	0	0	0	0	0	0	0	0	0	0	0	0	0	0	0	0	0
SRD5A1	10.5342	10.1559	10.7458	10.6082	11.0924	9.4163	10.9824	11.2316	9.6908	11.4416	10.3783	10.1139	9.5913	10.3066	8.8579	9.577	9.6145	9.973	10.4406	9.0627	10.3143	9.8138	9.396	9.8344	8.2433	9.5235	9.1841	10.8806	9.846	10.3741	9.7431	10.4999	8.7256	10.3967	10.3013	9.0484	10.5154	9.4156	9.3115	9.9136	11.0104	10.3446	9.1663	9.8461	9.903	9.8897	10.8685	10.4301	9.0026
AC009963.4	0	0	0	0	0	0	0	0	0	0	0	0	0	0	0	0	0	0	0	0	0	0	0	0	0	0	0	0	0	0	0	0	0	0	0	0	0	0	0	0	0	0	0	0	0	0	0	0	0
AC009963.3	0	0	0	0.8103	0	0	0	0	0	0	0	0	0	0	0	0	0	0	0	0	0	0	0.7314	0	0	0	0	1.157	0	0	0	0	0	0	0	0	0	0	0	0	0	0.6578	0	0	0	0	0	0	0
RP6-65G23.3	6.3504	5.1685	4.6411	6.3106	4.8359	5.4976	4.4986	3.7071	5.1133	6.3441	5.4918	3.665	6.0332	4.6685	4.5265	6.0089	5.4226	6.749	4.933	6.3896	5.5444	5.725	6.8147	5.1739	4.376	4.0279	4.7758	5.3127	4.7094	5.0434	4.7931	4.9919	5.0161	5.2446	5.1426	4.076	5.3255	4.8654	4.8677	4.2143	6.1616	5.9994	5.1603	4.4966	4.9577	5.7904	4.6254	4.6154	4.1728
ARMT1	11.0907	9.9305	9.1514	9.6078	9.4843	8.9353	9.5044	8.8078	9.0919	10.0511	11.0621	8.7754	9.7192	10.9898	8.5475	7.9803	10.7884	8.6724	10.7321	9.287	9.9953	10.3945	9.2674	9.9108	10.5082	9.819	9.5899	9.984	9.5106	10.1389	9.5079	10.1161	10.8667	10.1593	11.0939	10.3199	9.9044	11.524	9.832	9.3884	9.7438	9.6302	9.4532	10.3824	10.0329	10.5578	9.8729	10.1486	10.1373
EIF1AX-AS1	0	1.2622	0	0.8103	0	0	0	1.5137	0	0	0	0	0	1.3943	0	0	0	0	0	0	0	0	0	0	0.5915	0.6481	0	0	0.9013	0	2.3016	0	0	1.119	0	0	0.6712	0.9321	0	0	0.5755	0	0.84	0	0	1.0393	0	0	0.8889
RP11-6O2.4	3.8202	2.9655	3.2665	3.1375	4.4147	1.4143	2.0674	0	3.5708	1.2344	4.4701	2.0275	0	2.4581	2.5525	0	4.4123	3.7108	4.3102	0	1.5957	4.3856	3.7145	3.6587	3.3227	1.6551	0	2.3803	4.0068	2.4081	4.5948	3.4117	3.1833	3.0724	3.4549	2.962	3.6769	3.4254	1.5937	2.17	3.4562	3.2309	3.1666	2.1127	3.3615	1.7088	1.8381	1.8425	3.1126
GGA1	10.0494	11.4524	10.5442	10.6967	10.3904	10.2132	11.2171	11.3196	10.7342	10.6871	10.5919	12.0277	10.59	10.6025	11.1218	10.6477	11.4367	10.5794	11.6867	10.7752	10.6559	10.8442	11.7737	10.6975	11.5085	10.9998	11.705	11.2307	10.8465	10.6049	11.0059	11.8548	12.0163	10.9256	10.6319	10.522	10.2944	10.5888	11.1299	11.3564	10.576	10.68	11.3765	11.0561	11.7813	10.5334	10.994	9.9679	10.7931
RP11-644A7.2	3.2886	1.9249	2.1994	0	0	0	0	0	0.8188	0.9508	0	1.5594	0	0	0	0	0	0	2.0986	0	0	0	0	0	0	1.0937	0.7609	2.0268	0.9013	0	0.8367	1.3031	0.7629	1.119	0.6527	0.6872	1.7526	0.9321	0	0	0	0	0.84	0.7088	3.7847	0.6113	1.127	0	0.8889
GGA3	11.4747	11.6105	10.2529	11.7975	10.1281	10.9242	11.2797	10.2615	11.6234	10.5055	11.8626	12.9407	10.5016	11.0173	11.9893	12.4758	11.1611	10.276	11.55	11.3773	11.6479	10.6713	11.6517	11.4841	11.0303	10.7986	11.0463	12.0873	11.8521	11.4248	10.9949	11.1173	10.879	11.3911	11.1346	11.8739	10.0275	10.356	12.1496	10.9785	10.5598	11.0448	11.0648	11.0173	10.7781	10.577	11.1063	10.2427	10.9957
GGA2	11.8907	11.66	11.2157	10.18	11.2153	10.2559	11.21	10.7567	12.2334	11.1131	12.2565	10.3539	10.6156	10.9689	10.675	11.8155	10.826	10.5389	10.8123	10.3289	11.4338	10.135	11.3024	11.1353	11.2566	12.5513	11.7736	11.8356	11.839	11.7925	11.5905	11.4058	11.7285	11.5063	11.0576	11.1374	11.5524	11.9035	10.9684	11.1832	11.0842	10.9565	11.2479	11.5781	11.0911	12.7424	11.566	11.5503	11.5748
RP11-175O19.4	9.0137	8.8136	7.9314	9.5966	7.0753	7.9506	7.8913	7.6202	7.4495	8.6849	8.499	8.0806	7.3349	8.4493	8.4157	7.1917	8.0482	8.7942	8.4224	8.2974	9.0331	7.1705	8.6262	8.9476	7.6595	7.7507	7.5534	9.0088	7.8459	7.6873	7.9019	8.4895	9.2229	7.9143	8.5202	6.9573	7.64	8.2493	7.119	8.1883	7.7853	8.6998	7.1459	8.3312	8.3005	8.7176	7.5778	7.8081	7.9243
CTC-471C19.2	0	0	0	0	0	0	0	0	0	0	0	0	0	0	0	0	0	0	0	0	0	0	0	0	0	0	0	0	0	0	0	0	0	0	0	0	0	0	0	0	0	0	0	0	0	0	0	0	0
FHOD1	10.2757	10.1568	8.9461	9.2271	8.7705	8.0876	9.4482	9.5757	10.0208	7.8252	9.802	9.3776	9.8738	9.7714	10.2987	10.0124	9.139	9.0179	10.0873	9.4625	8.8441	9.209	9.9714	10.1056	9.466	10.5012	10.4016	10.0671	9.6996	9.6818	10.4852	9.527	10.1168	9.3672	9.4407	9.581	9.6005	9.5504	8.6842	9.9301	9.4548	9.5631	9.5119	9.909	9.0312	9.6706	9.7649	9.7795	9.323
FHOD3	10.171	7.9861	6.6058	9.4468	6.5901	3.0763	5.5259	8.3839	6.6963	5.366	8.6705	4.5505	6.3406	4.8325	6.7945	6.8821	6.7012	5.9625	8.1028	7.0363	6.1935	7.1151	7.2667	7.7484	8.5482	8.8041	8.7638	8.0445	7.9378	7.3706	8.4733	6.3804	6.4401	5.0463	6.8088	8.4105	9.8358	6.5627	4.9723	5.3778	5.5009	6.4921	8.4019	8.8411	7.5953	6.7757	8.457	7.7648	5.9874
RP11-20G13.1	0	3.2314	0	0	2.3036	2.6083	0.6936	0	2.02	1.5191	2.2544	3.2874	2.0384	0	2.3456	0	2.1485	3.6502	3.0396	2.186	0.9501	0	0.7314	2.1082	0.5915	1.0937	1.2565	1.157	3.139	0.5428	1.7476	0	3.6029	3.1072	1.4416	0.6872	0	3.8699	0.8007	3.4181	0	4.3266	1.7528	0.7088	2.0027	0	1.9856	1.0004	1.83
RP11-20G13.2	0	0	0	0	1.8579	0	0	0	0	0	0.7035	1.5594	1.1147	0	0	0	0	0	0	0	0	0	0.7314	0.7332	0	1.4337	0	0	0	0	0	0	0	0	0	0	0	0	0	0	0	0	0	0	0	1.8632	0	0	0.8889
RP11-20G13.3	0	1.2622	0	0	0	0	2.7127	2.4953	1.541	1.5191	0	1.9713	1.1147	0	0	1.6064	0	0	3.2534	1.7514	0.9501	3.235	3.4466	1.8675	1.5979	2.1384	0.7609	2.0268	1.2026	0	0.8367	1.6787	1.6279	0	1.1004	2.3982	0	0	0	1.1448	0	0	3.1539	0.7088	1.3241	2.3843	0.6709	0.5853	1.4349
GJC2	10.1662	8.5962	12.2241	6.8711	9.6059	7.9849	6.4701	7.1686	10.5872	6.5158	5.7325	8.7528	8.3968	5.898	8.5817	8.5279	7.0759	7.139	8.8183	6.1701	4.6029	5.725	7.3811	7.573	6.2765	7.8355	9.4889	9.2465	7.3851	6.0315	7.2912	7.1927	7.4299	6.2255	7.965	8.5297	6.6083	6.0723	5.4847	7.5509	7.28	6.7989	8.2079	6.6798	6.3873	7.6845	8.5075	5.1706	8.2651
C4orf3	11.9959	12.0045	11.8521	11.0272	11.565	10.8135	11.494	11.6934	11.038	12.4838	11.1268	11.6393	12.5571	11.617	11.871	11.4494	12.0401	11.9388	11.7345	11.9806	11.5026	11.7552	10.8483	11.6674	10.918	13.062	12.223	12.5176	11.8846	11.044	11.6858	11.9302	11.0188	11.7464	11.4463	13.1576	12.2094	10.9424	11.5995	12.0051	11.1997	11.6539	11.5613	11.9319	11.885	11.9813	11.618	11.5722	11.4669
GJC1	7.8939	8.8091	6.5049	6.4539	5.4261	5.8771	5.6898	7.1019	7.1761	4.9475	7.5521	6.3883	5.4117	5.8581	10.3444	6.9507	6.4289	6.7142	7.462	7.5992	7.0182	7.4389	7.3811	9.4696	6.6558	9.1195	7.212	8.7573	8.9854	6.6911	9.0562	6.7069	8.9936	5.0024	11.0549	6.103	9.7816	5.6708	7.4108	5.9296	5.201	7.2731	8.3509	7.1157	4.3072	7.8749	6.3595	5.2102	6.4714
AP002967.1	0	0	0	0	0	0	0	0	0	0	0	0	0	0	0	0	0	0	0	0	0	0	0	0	0	0	0	0	0	0	0	0	0	0	0	0	0	0	0	0	0	0	0	0	0	0	0	0	0
RP11-118M9.3	1.068	1.9249	0	1.7052	0	0	0	0	0.4668	0	0.7035	0.9809	1.3528	0	0	0	0.7542	0	1.2099	0	0	1.2645	1.2143	2.3143	1.3336	0	0	2.5656	1.4518	0.9363	0.8367	0	3.1153	2.8963	1.7173	0.6872	0	0	0	1.4941	0	1.7272	1.3674	1.5378	2.4624	1.0393	1.4731	0	0
PSMB9	8.0332	11.6544	9.1545	10.943	11.6232	7.3208	11.1918	11.8054	11.0729	12.4177	11.843	11.2342	11.9856	12.091	10.3978	7.308	10.508	9.2147	7.5199	10.3721	12.2781	11.3842	12.5185	11.7182	11.6916	9.5983	10.4046	9.871	9.7562	12.2893	10.8506	11.4294	12.2708	10.7673	10.1842	12.484	9.7028	11.612	8.576	11.8857	10.4852	10.8258	10.3086	10.0087	12.2089	11.3308	12.7469	9.7539	10.3214
PSMB8	10.2673	11.957	10.903	11.3985	12.2938	7.8631	12.3258	13.1071	12.425	12.4314	12.3692	12.3565	13.4001	11.8468	11.4685	9.1587	11.6685	10.3616	8.7003	11.4102	12.6042	12.0142	13.0222	12.0532	12.0207	11.3741	11.8363	10.812	11.4262	13.0853	11.8295	11.7607	12.7673	11.9692	10.64	12.7518	10.4702	11.9721	10.7981	12.6992	12.5205	11.9001	11.6186	10.9919	13.0263	12.4516	12.9799	10.8517	11.0517
PSMB7	12.2325	12.1747	11.4591	13.2878	11.2406	12.272	12.3638	12.0865	12.4329	11.676	12.1719	11.9012	13.1574	12.6261	12.3474	11.6034	11.8444	12.3413	11.6281	11.6879	11.765	12.277	11.393	12.3895	12.3751	12.0908	11.4373	12.5567	12.1248	12.2082	12.2619	11.7785	12.6218	11.7924	11.8302	11.807	11.58	11.0239	12.8095	11.5422	11.9644	11.2231	11.2595	11.1009	12.1564	11.1247	11.3095	10.7158	11.2888
PSMB6	10.8505	11.1928	11.7649	11.4074	11.2677	12.339	11.5303	11.0217	11.4933	11.8926	10.658	11.509	13.2786	13.1494	11.6593	11.4547	11.5251	11.2635	11.9037	11.7166	11.5237	12.4479	10.9291	11.5771	11.8938	11.4086	12.1989	11.3395	10.8547	11.2096	10.537	11.7078	10.5291	11.4536	11.8698	11.176	11.0024	10.5325	11.0744	10.944	10.684	11.2707	10.8319	10.9833	11.6652	11.0694	11.3299	10.7359	11.3252
PSMB5	12.2575	11.8665	12.7157	12.2495	12.7095	13.0386	12.4026	12.6194	12.1416	11.4474	12.1452	12.054	13.3153	12.6851	11.3452	12.8679	11.7889	12.9225	12.587	11.6239	12.611	12.3506	12.01	12.1896	13.6447	13.0246	11.8933	12.2296	11.7587	12.0395	11.5965	11.7389	10.7738	11.5377	12.154	11.2151	12.8562	10.8312	11.3989	11.3272	12.5389	12.1254	12.0731	11.8484	11.444	12.0883	12.3204	11.3456	11.7965
PSMB4	12.6807	13.2338	13.4569	13.2302	13.6046	13.525	13.7564	13.6317	13.4321	13.5238	12.619	13.1324	13.7643	14.8406	12.6237	12.9467	13.0427	13.2374	13.1223	12.8989	13.6051	13.7289	12.9481	12.9975	13.3264	13.0554	13.6379	13.0717	13.2233	13.5414	12.3863	14.0255	13.0478	13.7089	13.2065	13.3064	13.1288	12.7589	13.3771	12.5411	13.083	13.3356	12.9863	13.0398	13.7288	13.1906	13.3377	12.9021	12.982
PSMB3	11.6167	11.9412	12.5826	13.4697	12.9023	12.835	11.9961	12.1559	13.1341	12.1345	11.5558	11.4179	12.865	14.3248	12.3551	12.3605	11.7408	12.1862	11.6786	12.642	12.4787	13.1109	11.7481	12.2345	12.3281	11.7099	12.3943	11.7217	11.8867	11.9225	11.4222	12.8446	11.6782	12.0727	12.1604	11.8529	11.9859	12.2588	12.1877	11.8857	11.7632	11.6889	11.8275	11.679	12.8534	12.3314	11.8793	11.184	15.7515
PSMB2	12.2297	13.0038	12.2498	13.7817	12.7796	12.1269	12.8685	12.9424	12.0542	14.0053	13.539	12.8784	13.4399	14.3282	12.6979	12.3241	12.653	12.7995	13.2537	12.7702	13.5054	13.4955	12.3532	12.7171	13.5545	12.9662	13.0737	13.0215	13.1765	13.3279	12.5799	13.1797	13.5922	13.3034	12.8697	13.6369	13.169	12.6043	12.9035	12.2097	12.7389	12.6782	12.7382	11.9753	12.9343	13.0203	12.4717	11.4136	13.1268
PSMB1	11.663	12.4647	11.7797	12.3456	12.0007	11.7915	11.8714	11.7501	12.1384	12.5968	11.8855	11.8051	13.208	14.5267	11.984	11.7058	12.8666	11.5557	12.7388	12.8956	11.9466	12.2713	11.5378	11.8992	11.8249	11.545	13.0771	11.6012	11.988	11.8346	11.2748	12.6427	12.3852	12.111	12.3306	12.5761	11.7845	11.2939	11.9648	11.6424	12.5638	11.6456	11.9283	11.281	12.3956	11.7264	11.5112	11.118	11.9285
SNORD115-19	0	0	0	0	0	0	0	0	0	0	0	0	0	0	0	0	0	0	0	0	0	0	0	0	0	0	0	0	0	0	0	0	0	0	0	0	0	0	0	0	0	0	0	0	0	0	0	0	0
RP11-17M16.2	6.1644	4.4581	3.0331	0.8103	4.276	2.3918	5.5255	5.0242	2.8302	5.8324	6.0108	5.248	4.4833	4.8423	5.4948	4.4229	5.0564	3.3201	5.6319	3.2148	5.1866	3.6112	5.6204	4.472	4.0182	4.0772	5.9079	5.5395	5.3391	4.2685	4.6649	4.2739	4.5423	5.2222	4.1367	4.7349	0.6712	6.4473	3.6861	4.9389	5.0384	3.8367	4.6265	1.1821	5.5271	3.3919	4.7888	4.5857	4.0296
LMBR1L	9.828	10.4822	8.092	9.6381	8.9304	8.6873	9.4971	8.7715	9.8244	8.2622	10.1483	9.3015	10.5023	9.7138	10.3262	9.0846	10.0385	9.8639	10.829	9.1343	9.2888	9.3389	9.1945	10.1524	10.4213	8.6969	9.0239	9.9601	9.5842	8.8798	9.6072	10.1397	9.6914	9.0517	9.5069	8.4589	10.6465	8.7315	9.0839	9.4867	8.6632	9.5244	9.2284	9.5636	10.2137	8.8555	9.1503	8.3204	9.3891
RP11-425A6.5	0	0	0	0.8103	0	0	0	0	0	0	1.1745	0	0	0	0	1.6064	1.247	0	0	2.5195	0	0	0	1.6805	0	3.6466	0	0	0.5198	0.9363	1.9549	0.7939	1.2592	0	0	0	5.3389	0.9321	0	0.6831	0.5755	0	1.9603	2.0073	0	0.8326	0.8187	0	0.8889
RP5-1057J7.1	0	0	0	0	0	0	0	0	0	0	0	0	0	0	0	0	0	0	0	0	0	0	0	0	0	0	0	0	0.5198	0	0	0	0	0	0	0	0	0	0	0	0.1477	0	0	0	0	0	0	0	0
RP11-512G4.1	0	0	0	0	0	0	0	0	0	0	0	0	0	0	0	0	0	0	0	0	0	0	0	0	0	0	0	0	0	0	0	0	0	0	0	0	0	0	0	0	0	0	0	0	0	0	0	0	0
GS1-21A4.1	0	0	0	0	0	0	0	0	0	0	0	0	0	0	0	0	0	0	0	0	0	0	0	0	0	0	0	0	0	0	0	0	0	0	0	0	0	0	0	0.6831	0	0	0	0	0	0	0	0	0
RP11-181C21.4	4.7267	2.1186	3.27	4.2855	3.7486	0.9834	3.783	3.7009	4.5403	2.668	3.2505	3.6268	2.8426	4.5887	3.281	2.0169	3.6378	2.8661	5.7033	3.4718	3.2194	3.7768	5.7039	5.9023	3.9616	5.018	5.1054	4.4228	4.6989	4.636	4.8972	4.3976	4.6179	5.5032	4.425	5.2892	5.415	3.1728	3.845	3.769	4.336	3.815	4.6246	5.4241	2.8197	6.0218	4.534	5.0193	4.5194
RP5-1057J7.7	2.2743	4.4581	1.1359	2.6497	4.6219	2.137	4.0916	2.236	3.725	2.9129	2.5918	4.607	2.3988	2.0899	4.6252	2.8349	4.4782	4.5915	3.6043	1.1266	2.5009	3.0023	2.9263	3.6157	2.7168	2.6098	4.5803	2.0268	2.6337	1.7155	3.1473	0.7939	6.2263	6.1201	3.8807	3.9677	2.1873	4.5105	3.308	4.3912	2.2991	3.184	0	2.6031	5.596	3.5946	3.7478	2.3225	5.0231
PNMA1	13.4262	11.5566	11.4443	12.3756	10.145	10.6583	10.2106	10.4692	11.4764	10.6177	12.5445	12.1008	12.7453	10.15	11.2747	11.909	10.1793	12.2381	12.0052	11.0002	11.4574	11.0337	11.6395	11.8444	12.2731	11.8596	11.0214	11.6608	11.5639	11.4631	11.8667	11.7026	11.2865	10.5324	11.4676	11.3747	12.0809	9.7754	11.2411	10.4524	12.9431	11.3038	11.2002	11.4197	10.8937	11.8825	11.4893	10.4202	12.018
ITM2BP1	1.068	0	0	0	0	0	0	0	0	0	0.7035	1.5594	0	0	0	0	0.7542	0	0.7282	0	0.9501	0	0	0.7332	0	1.0937	0	0	0	0.9363	0.8367	0	0	0	0.6527	0	0	0	0	1.1448	0	0.6578	0	0	0	0	0	0	0
TRAV23DV6	0	1.2622	0	0	0	0	0	0.9469	0	0	0	1.9713	0	1.3943	1.3967	0	0	0	0	1.7514	0	1.9279	0.7314	0	1.5979	0	0.7609	2.838	0.5198	0.5428	0	0	2.8623	0	0.6527	0.6872	0	0.9321	0	3.7128	0.9858	1.4506	0.84	2.6031	0.8089	1.0393	1.127	0	0
ACKR2	4.9414	7.2697	5.3826	6.977	4.4593	7.9945	7.2668	5.8935	5.8769	5.6832	11.0352	6.0496	5.3581	3.1927	5.5547	4.5543	6.1071	5.7793	5.427	11.5353	7.398	9.2158	8.3457	8.1808	7.9448	5.6749	7.8777	11.7575	10.7369	11.5016	10.4755	6.5119	7.3114	5.7634	5.2332	4.2038	7.4718	8.1377	8.6202	7.3964	9.7151	10.0221	10.2376	10.5768	7.6091	7.3442	5.4009	8.7155	6.2582
FAM90A23P	0	0.7649	0	0	1.2256	0	0	0	0	0.9508	0	0	0	1.3943	0	0	0	0	1.3687	0	0	0.4336	0	0	0	0.7873	0	0	0	0	0	0	0	0	0	0	0	0	0	0.1334	0	0	0	0	0	0	0	0	0
MEIS1-AS2	4.7661	5.5097	5.7224	4.9927	5.6356	4.64	3.4554	5.3537	4.7257	6.0777	4.6852	4.9049	3.3857	0	5.7849	6.4254	6.6741	5.2313	4.617	4.2353	5.7036	1.9438	6.0433	5.1574	4.9885	0.6637	5.1339	5.7747	6.0055	4.2194	4.8402	5.0521	5.2125	3.2437	3.5761	4.9223	4.0891	3.9244	4.773	4.6879	5.0455	5.0444	4.6575	3.1527	4.4351	5.4833	4.852	3.3369	5.3066
PNMA3	11.601	8.4481	10.1906	7.6916	8.1521	8.702	8.7441	6.6609	5.7369	7.5516	8.0668	8.9532	9.6165	6.7396	9.2568	8.7428	10.1377	9.2757	8.89	4.4004	7.23	7.0227	7.7341	9.7525	10.5696	9.6912	9.0843	8.9651	6.4268	6.1382	7.284	9.2905	8.4942	8.5112	9.1261	9.1355	8.8216	5.4488	4.629	9.1722	7.4873	8.6194	5.4742	5.288	6.8584	8.8928	11.2231	8.3973	9.1243
AC106801.1	0.6306	4.1524	0	0.8103	0	0	0	1.9196	0.4668	0.9508	1.1745	0	0	0	0.8612	0	1.247	0	0.7282	1.7514	1.9245	1.2645	2.7953	1.2169	1.0097	1.0937	0.7609	2.838	0.5198	0.5428	4.2539	2.6175	2.1649	1.119	0.6527	0.6872	0	0.9321	0	0	0.5755	0.6578	0.84	2.444	0	1.369	0.6709	0	0
SETP5	1.9035	1.9249	0	2.4651	0	0	0	0	0	0	1.1745	0	0	0	0	2.3477	0.7542	1.835	1.8585	0	0.9501	0	2.3106	1.5786	0.5915	1.4337	0	3.4383	2.1605	0	2.0511	1.6787	1.2592	0	0	1.5012	1.1276	1.8969	0	0	0.5755	0	1.3674	1.1821	1.3241	0	1.4731	0	2.3948
SETP4	0	1.2622	0	0	0	0	0	0	0	0	0	0	0	0	0	0	0	0	0	0	0	0	0	0	0	0	0	0	0	0	0	0	0	0	0	0.6872	0	0	0	0	0	0	0	0	0	0	0	0	0
SETP7	0	0	0	0	0	0	0	0	0	0	0	0	0	0	0	0	0	0	0	0	0	0	0	0	0	0	0	0	0	0	0	0	0	0	0	0	0	0	0	0	0	0	0	0	0	0	0	0	0
PNMA2	9.7234	6.1446	7.0176	9.4948	5.5116	3.7637	1.576	6.6532	5.4895	6.2411	4.0466	7.9262	2.7221	4.2278	8.7895	8.4286	8.9264	9.2406	8.2705	6.628	7.4689	5.7628	5.4355	7.9041	2.6011	8.9642	6.8871	7.0191	6.0405	4.7159	8.5768	4.8884	5.0769	10.7245	7.1384	4.7792	6.8654	7.1616	5.4603	6.3602	8.6492	7.3167	7.9302	9.0713	3.2485	9.9135	6.2887	7.1756	5.3288
SETP1	0	0	0	0	0	0	0	1.5137	0	0	0.7035	0	0	0	0	0	0	0	0	1.7514	0	1.2645	0	0	0	0	0	0.6915	0	0	0	0	0.7629	0	0	0	0	0	0	0	0	1.4506	0	0	0	0.6113	0	0	0.8889
SETP3	2.4453	3.474	2.2328	3.5798	3.3486	2.1782	1.1719	0.9469	2.5941	2.574	2.6976	1.5594	1.7921	2.5573	0	1.6064	2.1485	2.6559	1.5704	0	1.5181	0	1.9105	1.5786	2.193	2.7755	1.957	2.8079	3.4634	1.7255	1.7611	2.4513	2.614	3.4946	3.4542	2.0904	1.5221	3.3757	2.9656	1.5488	2.606	1.9593	1.3674	1.5566	1.7294	2.5338	1.127	0	2.7198
SETP2	0.6306	1.9249	0	0	0	0	0	0	0	0	0	0	0	0	0	0	0	0	0	1.1266	0.9501	0	0	0	0	0	0	0.6915	0	0	0	0	0	0	0	0	0	0	0.8007	0	0	0	0	0.7088	0	0	0	0	0
RP11-486G15.1	0	1.9249	0	0	0	0	0	0	0	0	0	0	0	0	0	0	0	0	1.2099	0	0	1.9279	0	0	0	0	0	1.157	0	0	1.3629	1.3031	0	1.4635	0	0	0	0	0	0	0	0	0	0	0	0	0	0	0
PNMA5	4.6821	4.3632	3.0331	2.6497	0	0.8872	3.9258	1.9196	0.4668	3.7147	5.3655	2.2912	2.5013	2.5573	0.8612	3.7301	3.208	1.1915	1.5704	0	1.5181	0	2.6511	2.7992	2.4753	0.6481	1.6247	3.067	2.5291	1.7155	2.0511	5.5839	3.2269	1.7414	0.6527	3.0571	3.0196	3.0469	0	3.1494	2.4361	1.7272	1.3674	1.1821	2.4624	2.2306	3.1205	1.8079	2.1399
AC000124.1	0	0	0	0	0	0	0	0	0	0	0	0	0	0	0	0	0	0	0	0	0	0	0	0	0	0	0	0	0	0	0	0	0	0	0	0	0	0	0	0.6831	0	0	0	0	1.3241	0	0	0	0
RP11-486G15.2	5.7152	5.7956	4.1511	6.8429	1.8579	2.6083	4.5374	3.3613	3.725	3.9064	4.3565	5.1326	4.7144	6.695	6.1542	7.6973	5.8234	0	6.9745	3.9261	5.5444	5.5633	5.7675	5.3944	6.0191	4.6	4.494	5.1721	2.9894	2.0696	5.7246	6.2169	4.2569	5.8539	4.8596	2.6987	5.3881	5.2566	3.1956	3.7128	1.787	2.8787	4.1367	2.7465	4.1327	4.283	5.0941	1.0004	4.5849
SETP9	0	0	0	0.8103	0	0	0	0	0	0.9508	0	0	0	0	0	0	0	0	0	0	0	1.2645	0.7314	1.5786	1.0097	0.6481	0	1.2791	0.5198	0	0	0	1.6279	0	0	0	0	0	0	0	0.9858	0	0	0	0	0	0.6709	0	0
SETP8	2.1008	0	0	1.3261	0	0	0	0	0.4668	0	0	0	0	2.5573	0	0	0	0	0	0	0	0	0.7314	1.2169	0	0	0	0	0	0	0	0.7939	0	0	0	0	0	0	0.8007	0	0	0	0.84	0.7088	0	0	0	0.5853	0
LTN1	11.382	10.2063	9.8892	10.9291	9.6276	8.6015	9.5843	9.198	10.0271	10.2708	10.3094	9.2493	9.2902	9.7305	9.5982	9.7718	10.3107	9.0636	10.3571	10.3565	9.5568	10.7415	9.8751	10.5137	10.0875	10.0974	10.0792	10.8211	10.2762	10.4472	9.9816	10.1556	10.3489	10.411	10.4784	10.2392	10.8538	10.012	10.6229	9.2745	10.2695	10.1456	10.1268	10.1467	10.0616	10.3396	9.8973	9.861	10.5169
RP11-328C8.5	0	0	0	0	0	0	0	0	0	0	0	0.9809	0	0	0	0	0	0	0.7282	0	0	0	0.7314	0	0.5915	0.6481	0	0.6915	0	0	0.8367	0	0	0	0	0	0	0	0.8007	0	0	0.6578	0	0	0	0	0	0	0
RP11-328C8.4	3.3766	0	0	4.8701	0	0	3.2442	2.895	4.5722	0	2.3248	2.0981	0	1.6478	0	3.1726	4.3798	0	5.9496	4.0733	2.2155	3.7227	2.5457	5.5088	1.7534	4.351	3.1353	5.21	3.9488	2.3931	4.7193	4.3738	3.6413	4.7022	1.3763	2.7944	2.2587	2.4461	2.5941	3.2186	1.9551	2.4686	3.0735	3.7275	4.2756	2.5918	3.6874	0	2.0298
RP11-543P15.1	4.5039	4.7808	4.7265	5.9172	7.0685	10.4806	7.458	5.4948	6.395	7.136	4.0689	4.7621	5.1615	10.0726	4.2631	5.2477	5.8643	6.6885	6.1009	6.2734	5.1612	5.8495	6.8619	6.102	4.2674	5.0325	5.6337	5.5315	4.0944	4.1624	4.2763	5.1922	3.722	7.743	4.7219	4.299	4.6551	4.026	4.3311	5.1649	5.4213	6.0961	4.9526	3.8231	6.0307	4.8084	4.9359	6.6731	4.7225
TRIML2	0	0	0	1.3261	0	0	0	0	0	0	0	0	0	0	0	0	0	1.1915	1.2099	0	0	0	0	0	0	4.0279	0	0.6915	0	0	0	2.7804	0	0	1.4416	0	0	0	0	0	0	0	0	0.7088	0	0	0	0	0
C9orf142	10.1628	10.3037	10.7133	10.4447	11.7752	10.6861	9.9708	10.1527	11.3776	9.2643	8.6168	10.5873	11.5182	10.8273	11.3099	10.6067	10.1707	11.2725	10.087	10.5363	11.6479	10.2052	10.3179	10.3498	10.7284	10.0104	9.7427	10.8008	10.6784	9.5263	9.9021	9.7113	10.345	10.1556	9.556	10.2457	9.2653	9.5752	10.0835	10.7761	10.6998	9.7209	8.9529	9.5031	10.2372	10.0375	10.252	9.4322	9.1418
TRIML1	0.6306	0	0	0	0	0	0	0	0	0	0	0	0	0	0	0	0	0	1.5704	0	0	0	0	0	2.4753	2.7379	0	0	0	0	0	0	0	0	1.7173	0	0	0	0	0.6831	0	0	0	0	0	0	0	0	0
NACC2	9.8096	10.1735	8.0005	10.5829	8.895	9.2511	8.1546	9.7136	10.2521	8.1624	9.0793	9.0033	10.042	8.4759	9.6327	7.9085	10.3362	9.6055	10.3772	9.7505	9.1202	8.2072	8.9999	10.1176	6.8834	9.853	8.3765	10.4296	10.5368	9.2622	10.8196	8.6366	10.1491	9.1811	7.6237	9.6922	9.7492	9.1603	9.6061	10.3893	9.588	9.4549	9.1014	10.8029	10.4912	9.293	10.0709	8.7388	8.0455
VPS13D	11.1434	11.4824	9.4146	10.5221	9.9879	10.3091	11.1043	11.3861	10.6386	9.4099	10.9427	10.9424	10.8659	9.3498	10.9165	10.2032	11.7827	10.6176	11.279	10.4449	10.5169	9.9283	10.6497	11.3718	11.1253	11.0062	10.8533	11.433	12.0052	11.658	11.2074	10.7411	11.6863	11.5112	11.5474	11.2866	12.3052	11.8749	11.6153	11.4428	11.6419	11.0914	11.0248	11.3701	10.0828	11.0426	11.3185	11.4165	11.7473
NACC1	13.8122	12.8475	13.3741	14.6469	12.1754	12.3516	13.7704	12.777	12.3798	12.4265	13.3609	12.9519	15.1859	12.4412	12.537	12.2151	13.9245	12.3413	13.5359	12.5697	12.9191	12.4691	12.9348	13.0808	13.224	12.4549	12.6559	14.1038	13.4179	13.2244	13.1784	13.0123	12.955	11.5699	13.7021	14.8278	12.5457	12.4457	13.016	12.8078	13.9388	12.8222	12.6564	12.5885	12.8718	13.1146	12.9304	14.0653	16.046
VPS13A	10.0008	10.2012	8.554	10.1772	8.6857	9.3558	9.5774	9.1865	8.6636	9.1266	9.5668	8.6586	9.4317	9.4969	10.0839	8.4955	9.7871	9.7437	10.2592	9.0271	10.1225	9.5694	10.2862	10.0924	9.0403	9.8949	8.9889	9.9167	10.4451	10.107	10.2256	9.9354	10.1438	9.915	9.3813	9.9471	8.7459	10.0284	10.2342	9.3052	9.9644	8.8482	9.6014	9.4827	9.9909	9.4284	9.1578	8.3844	9.8349
SH3KBP1	11.3168	11.2919	11.6994	11.4484	10.5792	11.1991	11.6182	10.5347	10.9671	11.0222	11.7739	11.4728	12.6545	11.0173	10.8833	10.7794	9.692	10.6375	12.9604	10.4239	11.3017	11.9417	11.4482	12.1619	11.2587	12.6933	10.2009	11.5083	11.489	10.4287	11.0916	12.1172	11.366	10.5336	9.904	12.1065	12.6162	10.8403	11.0372	11.7991	11.6003	11.2758	11.5812	11.539	10.5232	12.0026	10.9767	11.1574	10.5761
VPS13C	10.2504	10.9287	8.5723	10.9369	10.4002	8.3912	10.2543	9.4095	9.7515	10.9279	11.271	9.2	9.0343	9.21	10.2776	8.5828	11.2597	9.5097	10.564	10.2172	10.2855	10.1223	10.7276	9.6961	10.455	9.7322	9.6634	10.7362	11.098	9.4003	11.0993	9.5943	11.0462	10.3114	10.2836	10.6801	10.0845	11.4589	9.4933	10.8432	10.848	11.0833	10.2206	10.9271	11.618	10.3571	11.0583	9.7796	9.9867
VPS13B	9.979	10.3275	9.9055	10.7297	9.2019	9.114	9.5843	10.0542	9.4954	8.6651	11.1557	9.6393	8.4792	8.429	10.1986	9.2194	10.8046	9.5816	10.8497	10.6233	9.6701	9.9773	11.0113	9.483	10.4149	9.8759	8.9908	11.5477	11.1304	11.0531	11.2698	9.7363	10.2802	10.5421	10.2053	10.3996	10.8426	10.017	10.6638	10.431	11.16	10.4184	10.9163	11.2015	9.7825	10.1919	10.9944	9.9307	10.9683
RP11-25O10.2	1.6749	0	0	0	0	0	0.6936	1.5137	0.4668	0	1.1745	0.9809	0	2.5573	0	3.9369	0	0	0	0	0	1.2645	2.4909	0	1.3336	0.6481	1.6247	1.157	0.9013	0	1.3629	2.7804	0.7629	0	0.6527	0	0.6712	0.9321	0	0	0	0	0	0	0.8089	0	0	0	0
BEX5	7.9429	6.5865	3.8251	7.4887	7.1031	5.3249	5.446	4.9395	6.6593	7.5444	5.6804	3.1358	6.9695	8.9258	7.4234	5.7594	6.0645	7.3467	6.9285	4.9896	7.2029	7.895	6.763	7.8994	4.9256	6.3593	4.8472	6.562	6.8683	5.4272	6.3429	8.1133	4.2033	6.1322	6.3617	4.9496	7.5287	5.4185	3.0738	6.4727	7.0377	4.8732	6.6173	4.8852	4.0695	6.0876	5.1432	7.5553	5.4459
BEX4	12.2311	11.1402	10.1287	11.6591	11.1241	10.6066	10.3886	11.0466	11.5152	12.3237	11.5864	10.1315	11.9356	10.6205	11.3898	10.307	11.3074	11.6806	11.2832	10.6827	11.9919	10.7225	12.2072	11.399	11.322	11.5745	11.5171	11.6292	12.2356	11.1615	11.3657	11.2943	10.3937	10.9326	9.8097	10.0428	11.6112	11.0581	10.3851	11.6303	11.8531	11.7211	11.5949	10.4785	10.9512	11.7632	11.6422	11.9622	10.3509
BEX2	9.7915	9.134	9.6902	10.5503	9.7796	8.9202	9.417	9.3574	10.2731	10.809	9.0943	9.4023	9.5532	10.4931	10.2047	9.5693	10.4467	11.3589	8.3342	8.6172	9.9794	8.8305	10.7152	9.0872	9.2196	10.1876	9.528	10.3663	10.5515	9.2643	8.5145	9.481	7.3762	9.9742	8.3857	7.8288	9.5499	9.0259	9.011	10.5834	10.7311	10.1393	9.5246	7.2176	9.0707	10.9203	10.4211	10.3647	9.9206
BEX1	10.8863	5.4249	1.7787	10.2	3.6793	2.9629	5.2305	3.7071	3.8472	4.7233	6.4025	4.6122	11.3406	9.4291	7.7307	8.9539	3.595	11.9608	6.9745	3.6859	7.4382	6.265	6.7977	8.3415	7.9218	11.0587	6.7966	6.9709	2.3056	3.9677	4.475	8.3346	2.1738	0	7.0699	3.4338	8.2976	3.5769	0	6.7894	3.0323	3.0435	1.3718	6.1326	4.1438	8.3227	3.81	6.6244	5.6393
RP11-110H1.4	1.6749	2.3773	0	1.7052	1.8579	0	1.7946	1.5137	0	0	1.5289	0.9809	0	0	0	0	2.3563	0	1.5704	0	1.5181	0	2.1046	0	1.3336	0.6481	1.6247	1.5084	2.4164	0	0.8367	1.9764	0.7629	0.6653	0	0	0.6712	2.4699	0.8007	0	0	1.7272	1.3674	1.5378	1.3241	1.0393	2.1866	0	0
RP11-535A19.2	4.2958	3.4316	3.2301	4.2545	3.3486	5.2301	3.0717	3.2248	3.8827	3.7147	3.2927	4.4228	3.9055	5.2028	2.7475	3.1985	2.3563	0	3.2534	0	2.2413	3.235	3.2604	3.7637	4.9495	3.4865	3.8965	1.5084	2.2941	0.9363	3.383	5.6902	1.9212	3.7338	1.9488	1.7828	2.9101	2.879	2.6308	3.4976	2.6763	1.4506	1.7528	2.444	5.2703	4.3957	3.5431	1.0004	2.1399
IGHD6-25	0	0	0	0	0	0	0	0	0	0	0	0	0	0	0	0	0	0	0	0	0	0	0	0	0	0	0	0	0	0	0	0	0	0	0	0	0	0	0	0	0	0	0	0	0	0	0	0	0
TMEM160	8.7288	9.271	8.8103	9.6449	10.1927	11.2017	9.3355	8.6131	10.8884	9.9141	9.1796	8.4088	11.6616	12.5085	11.1558	10.0724	10.6553	11.3876	9.1304	10.5568	9.9754	9.92	8.8324	9.5186	9.1704	10.2822	9.3314	9.7066	8.2137	9.6147	9.139	9.9622	8.2519	9.1709	8.3178	8.1628	9.6591	9.1255	9.2722	9.5568	8.577	10.7225	10.0244	8.3054	8.8608	8.8832	8.5169	10.0822	10.409
TMEM163	8.1686	6.7826	8.5168	6.2689	7.2841	7.7659	6.1942	7.2143	4.5332	4.2271	6.4448	6.6058	4.6264	6.8859	7.1189	5.8129	7.229	6.378	7.2728	7.7653	5.8309	6.9427	5.819	6.741	7.5191	8.9512	6.8958	6.7875	6.2407	10.4046	5.8478	5.4205	8.2813	7.244	6.8145	8.1689	6.8571	8.7253	8.7527	6.3708	5.201	6.425	4.8405	7.2299	7.5213	7.3486	5.3247	7.8399	8.3949
TMEM165	11.058	11.6804	10.7367	11.3701	10.7093	10.3273	10.9075	12.2814	12.1873	11.4358	12.3468	11.297	11.48	11.9842	11.1834	10.4905	11.6817	10.8146	12.6406	11.4444	12.4617	12.2086	11.9397	12.0778	10.9725	12.6466	11.8742	11.7654	12.6454	12.0679	12.1375	12.1055	12.5357	11.6355	11.6223	11.9701	11.9425	11.9253	11.659	11.0228	11.8238	11.2724	12.3732	11.7525	10.8776	11.2705	11.3947	11.5699	11.671
TMEM164	11.6207	12.8606	10.5303	11.642	10.9436	10.6883	11.3318	11.283	11.3415	11.1343	11.7713	11.5233	11.3394	10.1312	11.3196	10.9841	10.3904	10.8809	12.1302	9.6689	11.7788	10.4777	11.4862	12.2407	10.2337	9.8352	10.9862	12.243	12.9097	11.6617	11.6289	11.5216	12.1272	10.5785	10.13	11.3173	10.6978	11.5038	11.0715	11.4584	12.6192	11.2895	11.391	11.5703	11.1515	11.3207	11.3989	11.8876	10.9683
AC231759.1	0	0	0	0	0	0	0	0	0	0	0	0	0	0	0	0	0	0	0	0	0	0	0	0	0	0	0	0	0	0	0	0	0	0	0	0	0	0	0	0	0	0	0	0	0	0	0	0	0
EVI2A	4.613	8.692	5.2527	6.3906	6.4313	4.4751	6.1193	7.9849	8.2795	6.8077	6.1636	7.0808	4.3523	7.0894	8.0215	5.0964	5.5965	6.9866	6.0796	9.0102	8.2922	9.163	8.624	7.8071	8.5434	6.0242	8.9844	8.7458	7.3656	8.21	9.0333	6.8422	9.0749	8.4351	8.6722	6.9784	9.0911	8.5908	6.5146	9.4921	6.5791	8.6467	9.6016	10.271	8.622	6.6915	7.4764	6.3494	7.4706
TMEM168	10.9775	9.7431	10.2739	10.461	9.9386	9.8136	10.1062	9.2384	8.4751	9.2333	9.7112	9.4251	9.5152	9.0148	9.8216	8.6577	10.5215	9.7043	9.9434	9.1343	9.6042	9.5533	10.1301	10.3292	9.5977	10.206	10.0369	9.6831	10.4151	9.0108	10.0644	9.5469	9.1991	10.5724	10.0836	9.971	10.8434	9.9708	9.5198	10.1565	10.1168	9.3818	9.1483	9.5768	10.037	9.8816	10.5796	10.2698	10.4314
EVI2B	6.0367	9.4286	5.4632	7.6969	7.4771	5.9778	7.0894	9.4806	9.1449	8.045	8.0432	8.4495	5.021	7.6299	9.1132	5.6049	6.3582	7.6346	7.0352	10.4471	9.4087	10.0091	10.2905	9.3212	10.6245	7.9524	10.1436	10.2011	7.6647	9.5019	10.0983	8.7856	10.9268	9.5219	10.0343	8.8585	10.133	10.2795	7.8788	11.6365	8.4371	9.7723	9.604	11.415	10.0354	8.1832	9.0925	7.6715	9.3081
AC079780.3	0.6306	1.2622	0	0	0	0.8872	0.6936	0.9469	0	0	0	0	0.4735	0	0	0	0	1.1915	1.5704	0	0	0	0.7371	0.7332	0	0	0.7609	0.6915	0.5198	0	1.3629	0	0	0.6653	0	0	0	0	0	0	0	0.6578	0	0	0	0	0	0	0
FOXN1	7.3415	6.5	5.8992	8.2041	7.5293	6.0536	6.4499	4.9395	2.5767	4.711	4.0629	6.2475	5.8216	2.0899	7.5669	7.2703	4.3383	7.3352	5.3594	2.186	3.08	5.3317	6.4509	4.0785	8.0934	6.3791	6.6183	3.1691	6.1467	1.4994	3.8442	8.0706	7.4758	7.2716	5.7905	5.1612	3.8705	6.8045	4.3946	9.3148	6.7465	7.949	5.3951	3.7751	8.1785	7.7425	5.3667	7.563	12.2704
FOXN2	9.5901	9.0143	9.1114	9.305	9.5937	8.6753	9.1188	9.2048	9.6733	9.5637	10.0534	9.1759	7.9926	8.4084	9.2296	8.9359	9.8399	8.9065	9.7838	8.4949	9.6717	9.58	9.564	9.4936	9.9772	8.9903	9.7854	10.0781	10.0912	10.19	9.889	9.8792	9.4725	10.7013	10.2088	9.6213	10.4343	9.2317	9.8296	9.9208	9.7577	9.4465	9.5582	9.8412	9.4486	9.8307	10.9001	9.345	9.4055
FOXN3	11.8673	10.5254	9.2768	9.79	9.9845	10.1249	10.3382	10.099	10.5879	10.645	11.4101	10.5886	10.2925	9.9381	10.288	10.4402	9.5785	10.7282	10.9171	10.4416	10.3251	9.7208	10.6393	11.0854	10.2999	10.1303	11.2562	10.9555	10.9402	10.4933	11.9538	11.0307	11.9362	11.455	11.6086	9.3929	11.8052	11.4295	9.7331	11.6664	10.8242	11.5749	10.6969	11.0232	10.2577	10.6332	10.1207	12.1775	10.4677
RP11-96J15.2	0	0	0	0	0	0	0	0	0	0	0	0	0	0	0	0	0	0	0	0	0	0	0	0	0	0	0	0	0	0	0	0	0	0	0	0	0	0	0	0	0	0	0	0	0	0	0	0	0
RP11-96J15.1	0	0	0	0	0	0	0	0	0	0	0	0	0	0	0	0	0	0	0	0	0	0	0	0	0	0	0	0	0	0	0	0	0	0	0	0	0	0	0	0	0	0	0	0	0	0	0	0	0
NICN1	9.0061	9.5865	8.512	8.9436	7.9526	8.3163	10.3631	8.8315	9.2213	9.3759	8.9893	8.693	10.0059	9.5098	10.3399	10.086	9.0056	8.7259	8.7385	8.4566	9.0761	8.6464	10.2908	8.8823	9.492	8.8431	8.9849	10.0083	9.2519	8.3458	9.3273	9.282	10.432	9.6272	9.6969	8.6017	7.1913	8.9432	10.3843	9.0457	10.0097	8.6735	8.1449	9.5268	9.3997	9.2598	9.1291	8.2628	8.4557
RP11-484K9.4	3.0478	1.9668	3.1833	4.1296	3.6749	0.952	3.0395	3.7295	2.4881	2.3361	3.0428	2.553	2.5624	3.2992	4.8292	6.117	3.3273	0	2.9784	3.944	2.6625	3.9413	4.8236	4.0959	4.1737	4.2091	3.8374	3.1005	3.4243	1.6993	2.7757	4.3911	3.1497	2.9908	4.3737	3.7048	2.9887	3.3707	3.952	3.5267	2.1746	2.8385	2.4991	1.8838	3.6443	2.6608	3.1274	2.2455	3.2976
COL14A1	10.5886	7.492	8.0072	8.5984	8.9304	8.3985	9.1937	8.5993	7.4273	7.7014	11.6922	9.8227	10.1236	6.307	9.9438	8.2463	9.8592	10.8887	11.4654	9.8314	6.9545	9.6547	9.8913	8.7104	9.0292	8.0138	11.0776	9.7981	8.0224	9.5065	11.0131	7.1927	8.704	8.2052	8.2758	9.2206	14.1249	8.1651	8.1707	9.8181	8.3638	8.7985	9.7896	8.7394	7.74	9.683	10.2812	8.8757	10.5443
RP11-656E20.5	0	0	0	0	0	0	0	0	0	0	0	0	0	0	0	0	0.2702	0	0	0	0	1.1323	0	0	0	0	0.2647	0	0.3969	0.2861	0	0	0	1.9061	0	0	0.2789	0	0	0	0	0	0	0	1.1926	0	0.4573	1.5514	0
RP5-1189B24.1	0	0	0	0	0	0	0	0	0	0	0	0	0	0	0	0	0	0	0	0	0	0	0	0	0	0	0	0	0	0	0	0	0	0	0	0	0	0	0	0	0	0	0	0	0	0	0	0	0
MEMO1P4	0	0	0	0	0	0	0	0	0	0	0	0	0	0	0	0	0	0	0	0	0.9501	0	0	0	0	0	0	0	0	0	0	0	0	0	0	0	0	0	0	0	0	0	0	0	0	0	0	0	0
MEMO1P5	0	0	0	0	0	1.8274	0	0	0	0	0.7035	0	0	0	0	0	0	0	0	0	0	0	0	0	0	0	0	0	0	0	0	0	0	0	0	0	0	0	0	0	0	0	0	0	0	0	0	0	0
OR4D12P	1.068	0	0	0	0	0	0	0	0	0	0	0	1.8754	0	0	0	1.9057	0	1.5704	0	0	0	0	0	0	0	0	0	0.5198	0	0	0	0	0	0	0	0	0	0	0	0	0	0	0	0	0	0	0	0
ZNRF3-IT1	0	2.3773	0	1.7052	0	0	1.16	0	0.4668	0	1.8132	0.9809	0	0	0	0	2.1485	0	1.2099	0	0.9501	1.2645	1.2143	2.3143	0	1.0937	0	2.4074	0.5198	0	2.3016	0	1.6279	2.3509	0	1.5012	0	0.9321	0	0	0.9858	1.4506	0.84	1.1821	0	0.6113	1.127	0	0.8889
MEG3_2	0.5627	0	0	0	0	0	0	0	0	0	0	0	0	0	0	0	0	0	0	0	0	0	0.6241	0	0	0.4041	0	0.4788	0	0	0	0	0	0	0	0	0	0	0	0	0	0	0	0	0	0	0	0	0.7929
MEG3_1	0	0	0	0	0	0	0	0	0	0	0	0	0	0	0	0	0	0	0	0	0	0	0	0	0	0	0	0	0	0	0	0	0	0	0	0	0	0	0	0	0	0	0	0	0	0	0	0	0
PART1_1	0	0	0	0	0	0	0	0	0	0	0	0	0	0	0	0	0	0	0	0	0	0	0	0	0	0	0	0	0	0	0	0	0	0	0	0	0	0	0	0	0	0	0	0	0	0	0	0	0
IFFO1	6.2185	9.1483	5.2527	6.4785	6.4745	4.7728	6.5578	7.942	8.3337	5.0322	7.5228	6.8199	4.4581	6.1831	8.3594	5.3889	6.7658	7.0155	7.1109	8.8899	7.6132	7.7708	8.3124	7.1369	8.2672	7.0992	8.1588	9.4979	7.451	7.6582	9.069	6.5002	8.6846	7.2933	7.1057	6.4026	7.9647	7.7441	5.7661	8.0234	6.3468	7.8332	8.1529	9.1536	7.7701	5.9952	7.6262	4.8336	7.3321
IGHV4-4	0	3.0797	0	2.1445	1.312	0.7261	1.16	2.236	0.589	2.0959	0	1.023	0	2.0451	3.8207	0	1.247	0	2.3044	2.5195	2.5009	0	0	1.8675	1.0134	3.4865	0.9017	8.8869	0	4.448	3.5855	8.6066	4.5713	0	0	2.1411	6.4368	4.9681	2.4468	10.9767	0.8033	2.7595	3.9347	3.5591	1.7029	0	5.7148	0	1.561
TAP2	9.8456	11.8068	11.3385	10.4329	10.3605	7.195	11.6649	12.2382	11.7101	11.7474	13.1548	12.2338	11.9994	10.6758	11.4156	9.0556	11.2113	9.8328	9.3384	11.4105	12.5768	10.6983	13.6039	12.1779	11.7972	10.5477	10.3466	10.5067	11.8475	13.0279	11.818	11.4139	12.6284	11.1479	11.9565	12.697	10.7973	12.4924	11.2316	12.7825	11.3905	11.5412	11.4472	11.331	12.1283	11.4423	13.2946	9.9713	10.7335
RP11-831A10.2	0	0	0	0	0	0.8872	0	3.0741	0	0.9508	0	2.553	3.255	1.3943	0	0	0.7542	0	0	0	0.9501	1.9279	0	0	0	0	0	2.2296	0	0.9363	0.8367	0	0	0	0	0.6872	0.6712	0	0	0	0.5755	2.3346	0	0.7088	0	0.6113	3.0188	0.5853	0
MIR6770-3	0	0	0	0	0	0	0	0	0	0	0	0	0	0	0	0	0	0	0	0	0	0	0	0	0	0	0	0	0	0	0	0	0	0	0	0	0	0	0	0	0	0	0	0	0	0	0	0	0
SNAP91	4.0789	2.9987	2.1994	2.2534	2.9187	0	1.5119	3.8987	0.4668	5.5168	4.4424	2.553	0	4.9975	5.9971	4.5543	5.1981	3.1215	5.0231	2.5195	2.9115	4.714	3.8282	6.4224	2.6011	4.2157	5.6923	2.4074	1.4518	2.3537	3.5855	6.6127	0	4.4268	6.2027	2.2207	4.0359	4.9526	6.692	5.291	1.566	1.108	4.481	1.1821	3.0907	4.747	4.0351	1.3224	4.8205
RP11-34F13.2	1.1126	0	3.0032	0.835	0	0	2.2338	0	1.1016	0	0	2.1241	0	0	0	0	0	0	0.7282	0	0	0	1.3587	0	1.882	1.7086	2.1612	0	0.5198	0	0	0.7939	0.821	1.4635	0.6838	1.5012	1.9863	0	0.8007	2.7812	1.3444	2.0201	1.3674	0	0.8635	0	2.5202	0	0.9601
RNU6-426P	0	0	0	0	0	0	0	0	0	0	0	0	0	0	0	0	0	0	0	0	0	0	0	0	0	0	0	0	0	0	0	0	0	0	0	0	0	0	0	0	0	0	0	0	0	0	0	0	0
RP11-358B23.1	0	0	0	0.8103	0	0	0	0	0.8188	0	0	0	0	0	0	0	0	0	0.7282	1.1266	0	0	1.8642	1.2169	0.5915	0	2.1612	0	1.2026	1.4994	0.8367	1.3031	0	0	0.6527	0	0	0	0	1.1448	0.5755	0	0	0.7088	0	0	0	0	0
AC239395.1	0	0	0	0	0	0	0	0	0	0	0	0	0	0	0	0	0	0	0	0	0	0	0	0	0	0	0	0	0	0	0	0	0	0	0	0	0	0	0	0	0	0	0	0	0	0	0	0	0
AC067945.3	0	2.7212	0	0.8103	0	0	0.6936	0.9469	0	0.9508	2.2544	1.9713	1.1147	0	0	0	0.7542	0	1.5704	1.1266	2.2413	1.9279	3.3565	2.4946	2.185	1.4337	0.7609	1.157	0	0.5428	1.3629	1.3031	1.6279	1.7414	0.6527	1.1508	0.6712	0.9321	0	1.4941	0	0	0	0	1.3241	1.369	1.4731	0	0
AC067945.2	0	0	0	0	0	0	0	0	0	0	0	0	0	0	0	0	0	0	0	0	0	0	0	0	0	0	0	0	0	0	0	0	0	0	0	0	0	0	0	0	0	0	0	0	0	0	0	0	0
RNU2-5P	0.6306	2.3773	0	0	0	0	0	0	0	0	0	0	0	0	0	0	0.7542	0	0	0	0	0	0.7314	0	0	0	0	0	0.9013	0	0	0	1.2592	0	0	0	0	0.9321	1.3127	0.6831	0	0	0	0	0.8089	1.369	0	0	0.8889
AC067945.4	0.6306	1.2622	1.1359	0	0	0.8872	0	1.5137	0	0	0	0	0	0	0	0	0	0	0.7282	0	0	0	1.8642	0.7332	1.3336	0.6481	0.7609	0.708	0	0	1.3629	0	0.7629	0.6653	0	0	0.6712	0.9321	0.8007	0	0	0.6578	0	0	0	1.0393	0	0	0
RP11-149I2.4	1.068	3.2314	0	0	0	0	0.6936	0	0	0	0.7035	0.9809	0	0	0	3.4886	1.6136	0	0	0	0	0	1.5756	1.2169	0.5915	1.0937	0	1.7908	0	0	0.8367	1.6787	2.5553	0	0	0	0.6712	0.9321	0.8007	2.01	0	0.6578	0	0	0	0.6113	0	0	0.8889
AC090559.1	0	0	0	0	0	0	0	0	0	0	0	0	0	0	0	0	0	0	0	0	0	0	0	0	0	0	0	0	0	0	0	0	0	0	0	0	0	0	0	0	0	0	0	0	0	0	0	0	0
C11orf39	0	0	0	0	0	0	0	0	0	0	0.7035	0	0	0	0	0	0	0	0	0	0	0	0	0	0	0	0	0	0	0	0	0	0	0	0	0	0	1.4937	0	0.6831	0	0	0	0	0	0	0	0	0
CTD-2265D6.2	0.6306	1.2622	0	0	0	0	0	0	1.1016	0	0	0.9809	0	0	0.8612	1.6064	0	0	0	0	0.9501	0	0.7314	0	0	0	0	2.2296	0.9013	0	2.7009	0	0	0.6653	1.4416	0.6872	0	0.9321	0	1.1448	0	0.6578	0	0.7088	0.8089	0	1.127	0	0
C11orf31	10.7397	12.2587	10.3198	11.9084	11.6417	13.343	11.8124	11.199	12.3834	11.7553	11.0303	11.3124	12.8409	12.2743	12.8415	12.5495	12.3101	11.5508	11.5167	12.1412	12.045	12.4135	11.5293	11.5106	11.6161	11.6993	11.9329	10.843	11.9041	11.7316	10.5446	12.1891	11.6366	11.6986	10.6577	11.5473	11.5719	11.1996	11.5832	11.1218	11.6885	11.5582	12.1789	10.7497	11.681	11.8091	11.6315	11.2655	11.725
C11orf30	11.2328	10.4261	9.8801	10.7607	9.3745	10.2906	8.9143	9.4271	10.1403	9.5936	10.8854	10.4444	9.82	10.3214	10.5858	10.4104	10.4525	8.5542	10.4241	9.535	9.8308	9.8819	10.4504	10.5052	10.1943	10.3037	10.2034	10.9012	10.4473	10.3302	10.2639	11.6513	10.3295	10.2886	10.5495	10.2508	10.6037	10.5931	10.0766	10.0648	10.0355	10.1733	10.457	10.2261	9.5635	10.5598	10.8721	10.0403	10.6212
RPL15P3	7.5913	7.3767	8.5059	8.2839	9.1335	10.5301	9.9001	9.9885	9.5633	8.055	8.6831	8.8699	8.6157	10.2826	8.6271	8.6805	8.6703	10.5086	8.0489	8.8562	8.2372	8.4039	9.0892	9.0274	7.7491	7.4694	8.4241	8.9296	8.2901	7.8478	7.3262	8.442	8.1417	8.8512	8.35	7.7525	7.5272	7.9002	8.5267	7.6677	9.7966	9.0921	8.4437	6.8399	8.4528	8.3296	7.9494	8.3871	7.796
RPL15P2	2.1063	2.1186	2.2106	2.6669	3.5267	3.787	1.7946	1.9231	2.2701	0.9578	2.2582	0	2.4009	3.1978	2.9178	1.6064	1.6233	3.3219	1.218	2.186	0.9501	0	1.5819	1.5818	1.0134	0.6586	2.5583	2.239	1.8561	0.9398	0.8431	1.682	0.7629	3.0255	1.7249	1.5135	0.6766	2.2834	0.8069	1.5033	2.9153	2.8844	0.84	1.1861	2.7965	1.3748	0.6709	0.5853	0.8955
RPL15P1	0	0	0	0	0	0	0	0	0	0	0	0	0	0	0	0	0	0	0	0	0	0	0	0	0	0	0	0	0	0	0	0	0	0	0	0	0	0	0	0	0	0	0	0	0	0	0	0	0
RPL15P4	0	0	0	0	0	0	0	0	0	0	0	0	0	0	0	0	0	0	0	0	0	0	0	0	0	0	0	0	0	0	0	0	0	0	0	0	0	0	0	0	0	0	0	0	0	0	0	0	0
AC000403.1	0	0	0	0	0	0	0	0	0	0	0	0	0	0	0	0	0	0	0	0	0	0	0	0	0	0	0	0	0	0	0	0	0	0	0	0	0	0	0	0	0	0	0	0	0	0	0	0	0
CTD-3093B17.2	0	0	0	0	0	0	0	0	0	1.9257	0	0	0	0	0	0	0	0	0	0	0	0	0	0	0	0	0	0	0	0	0	0	0	0	0	0	0	0	0	0	0	0	0	0	0	0	0	0	0
IFNA6	0	0	0	0	0	0	0	0	0	0	0	0	0	0	0	0	0	0	0	0	0	0	0	0.7332	0	0	0	0	0	0	0	0	0	0	0	0	0	0	0	0	0	0	0	0	0	0	0	0	0
RN7SL849P	0	0	0	0.8103	0	0	0	0	0	0	0	0	0	0	0	0	0	0	0	0	0	0	0	0	0.5915	0	0	0	0	0	0	0	0	0	0	0	0	0	0	0	0	0	0	0	0	0	0	0	0
MIR6770-1	0	0	0	0	0	0	0	0	0	0	0	0	0	0	0	0	0	0	0	0	0	0	0	0	0	0	0	0	0	0	0	0	0	0	0	0	0	0	0	0	0	0	0	0	0	0	0	0	0
MACROD2	9.9985	10.2665	10.2228	8.8021	5.1342	8.3655	9.1395	6.551	7.4369	8.9663	11.2566	11.4584	6.7159	8.0578	7.3458	11.1697	9.3442	8.4521	8.163	7.6763	8.4762	8.214	7.8125	9.4655	11.0844	5.8365	7.7052	9.4806	7.8729	6.3059	7.0812	11.291	11.0183	8.7713	9.331	8.9872	5.8098	9.183	6.0346	9.4295	9.2855	11.0185	7.6388	9.5864	7.9476	8.2745	9.705	10.321	8.3986
MACROD1	7.9778	9.778	10.9854	7.4581	10.7362	10.8994	11.1941	9.7684	10.0418	10.4916	10.2583	9.7706	10.9207	10.4696	10.1161	8.9833	9.8026	10.2474	9.3305	9.8445	10.4579	9.7866	8.8696	9.2612	9.1447	8.5671	10.4914	8.72	10.0499	10.261	10.0771	9.3582	9.547	11.0051	9.8674	9.0027	8.8952	9.9217	9.2997	10.1664	10.29	7.1611	9.8551	9.3161	10.3236	8.9119	10.5935	10.215	9.333
AL110292.1	0	0	0	0	0	0	0	0	0	0	0	0	0	0	0	0	0	0	0	0	0	0	0	0	0	0	0	0	0	0	0	0	0	0	0	0	0	0	0	0	0	0	0	0	0	0	0	0	0
VN1R20P	4.3741	1.2622	2.5337	2.0052	0	0	0.6936	0.9469	0	0	2.0506	2.553	1.1147	0	0.8612	0	2.6991	1.835	1.8585	1.7514	0	0	3.0465	2.9303	3.017	2.8556	1.9178	2.0268	2.2941	1.2452	0.8367	3.4948	1.6279	1.119	1.4416	1.1508	1.9863	1.8969	0	0.6831	0.9858	2.7607	1.3674	2.2652	1.3241	1.369	3.3886	2.46	1.83
ZNF861P	0	1.2622	0	0.8103	1.2093	0	0	0	0	0	1.5289	0	0	0	0	1.6064	0.7542	0	0.7282	1.1266	0	0	0.7314	1.5786	0	0	0	1.5084	1.2026	0.9363	0.8367	0	0.7629	0	3.6371	0	0	0	0	0	0.5755	0	0	0	0	0	0	0	0.8889
RP11-357J22.1	0	0	0	0	0	0	0	0	0	0	0	0	0	0	0	0	0	0	0	0	0	0	0	0	0	0	0	0	0	0	0	0	0	0	0	0	0	0	0	0	0	0	0	0.7088	0	0	0	0	0
SEP15	12.2655	12.2771	12.7908	13.2793	12.6574	12.3718	11.6474	13.2519	13.6045	12.3479	12.4444	13.0172	12.7638	13.1776	13.0416	12.6243	12.7997	12.6753	13.8167	12.9191	13.6663	13.657	12.3815	12.1592	12.7932	12.3145	12.7645	12.9517	13.3063	13.2395	12.6679	12.4798	12.747	13.5801	12.5127	12.5314	13.5407	13.0653	13.0978	12.3206	13.1221	12.8163	13.7321	12.3159	12.4936	12.9377	12.6767	12.3125	13.2198
RP5-879K22.1	0.6306	0	0	0	0	0	0	0	0	0	0	0	0	0	0	0	0.7542	0	0	0	0	0	0	0	0	0	0	0.6915	0	0	0.8367	0	0	0	0	0	0	0	0	0	0	0	0	0	0	0.6113	0	0	0
ZNF346-IT1	2.6966	2.9987	3.2301	4.2545	1.2093	0.8872	2.4117	0.9469	2.5767	1.5191	1.8132	2.7745	2.0384	2.0899	1.7864	3.1985	3.6639	3.1215	1.5704	0	3.08	3.6112	3.7595	3.3606	3.2653	2.8556	2.9902	4.5323	3.3984	2.9731	3.1473	2.2231	4.0296	3.2911	3.1714	1.5012	2.3637	2.2117	0.8007	2.3893	2.6763	2.8787	2.5211	2.7465	2.2508	2.7664	3.2155	1.8079	3.1154
CITF22-49D8.1	2.1008	0	0	0	0	0	0.6936	0	0	0	0	0	0	0	0	0	3.3114	0	1.8585	0	0	0	0	0.7332	0	1.0937	0	1.157	0	0	0.8367	3.5858	1.6279	4.2155	0	0	1.4737	5.1864	0	0.6831	0.5755	2.3346	0	2.2652	0	0	0.6709	0	0
DNAH11	6.495	5.7332	4.3232	9.3566	4.2711	4.5471	5.4932	4.6693	3.5521	6.2797	4.3591	4.1176	5.0434	0	3.9664	5.52	6.4231	1.835	7.6782	5.2468	5.4073	3.4813	4.4279	3.4296	3.83	8.3894	5.2684	5.587	6.0227	1.945	6.0602	6.3536	5.8182	7.8484	7.6473	6.1733	4.0755	7.8355	4.4053	3.6142	4.9608	6.7604	4.5891	6.455	8.6163	4.5972	2.9486	4.5249	5.2509
RNU6-484P	0	0	0	0	0	0	0	0	0	0	0	0	0	0	0	0	0	0	0	0	0	0	0	0	0	0	0	0	0	0	0	0	0	0	0	0	0	0	0	0	0	0	0	0	0	0	0	0	0
RP5-991C6.4	0	0	0	0	0	0	0	0	0	0	0	0	0	0	0	0	0	0	0	0	0	0	0	0	0	0	0	0	0	0	0	0	0	0	0	0	0	0	0	0	0	0	0	0	0	0	0	0	0
KRR1	11.1531	11.0001	10.4348	11.3898	10.8538	10.7166	10.127	10.0161	10.3042	10.2425	10.5651	10.7372	10.7021	9.5212	10.6969	9.0687	11.1677	10.7561	11.0956	10.072	11.0649	11.0063	10.5057	10.5216	11.2394	11.3888	9.718	10.3091	10.0117	10.1978	10.0589	11.1312	10.7792	10.7176	11.1212	10.6824	11.0398	10.7017	10.5144	10.1588	11.0422	11.3331	11.1595	10.1953	11.0526	10.9955	10.2246	10.6298	11.0877
RP5-991C6.2	0	0	0	0	0	0	0	0	0	0	0	0	0	0	0	0	0	0	1.2099	2.186	0	0	0	0	0	0	0	0	0	0	0	0	0	0	0	0.6872	0	0	0	0	0	0	0	0	0.8089	0	0	0	0
FAM64A	9.0706	9.0252	7.3447	9.5345	6.7903	9.6013	8.8722	8.5503	9.1608	9.4523	8.1959	8.7576	10.2027	10.7766	10.3016	9.4885	6.9513	9.5881	9.8513	8.412	8.5328	9.0781	8.6124	10.357	8.7953	9.117	9.3271	9.9877	8.3057	9.8085	7.8461	10.4575	8.0361	6.8489	10.5139	9.0162	8.7513	7.6463	9.5083	7.9409	7.3773	7.9965	7.1584	8.2742	6.8667	7.9981	8.6221	8.6533	8.5249
RNU1-67P	0.6306	1.9249	0	0.8103	0	0	0.6936	0	0	0	0	0	0.4735	0	2.0929	0	0	0	1.2099	1.1266	0.9501	0	1.5756	0	0	0	0	0	1.6641	0	0.8367	0.7939	1.2592	0	0	0	0	0	0	0.6831	0	1.108	0	0	0.8089	0	0	0	1.4349
NNT-AS1	10.314	9.8849	9.3013	10.1272	8.8317	8.9625	9.8438	7.2513	8.7552	9.7436	9.7817	9.1652	9.5288	8.5021	9.2445	8.4821	8.9271	9.128	9.0779	8.4951	9.5781	9.8603	10.0684	9.2433	9.1874	9.2162	9.1523	8.8522	8.7308	8.9516	9.9159	10.4974	9.0395	10.2021	10.6114	9.4985	8.2354	9.9374	9.2283	8.7673	9.068	9.0377	9.1322	8.3951	9.5191	9.5168	9.7049	9.6463	7.7863
STRN	10.4986	10.3508	9.7131	10.9892	10.6528	9.2611	10.7384	9.5678	10.3295	10.8859	11.91	10.4832	9.8218	9.3462	10.7765	10.1678	10.084	10.2565	10.7265	10.0835	10.5946	10.5896	11.1477	10.8723	10.409	10.9821	10.2279	11.2307	11.1884	10.991	10.8371	11.2951	11.1081	11.1554	11.1542	11.2454	11.3739	11.0427	11.7796	10.8905	10.4648	10.7648	10.6439	10.805	10.7835	10.9421	10.4743	10.0485	10.7272
CTD-2336H13.1	0	0	0	1.7052	0	0	0	0	0	0	0	0	0	0	0	0	1.6136	0	0	0	0	0	0	0	0	0	0	0	0	0	0	0	0	0	0	0	0	0	0	0	0	0	0	0	0.8089	0	0	0	0
RP11-603J24.4	0	0	0	0	0	0	0	0	0	0	0	0	0	0	0	0	0	0	0	0	0	0	0	0	0	0	0	0	0	0	0	0	0	0	0	0	0	0	0	0	0	0	0	0	1.7029	0	0	0	0
LINC01215	2.8137	6.8714	4.8945	7.5127	6.9276	3.1121	5.7069	6.4321	3.4999	9.085	4.9027	8.8009	5.7916	5.817	6.9576	5.5232	3.8811	5.1564	4.2769	6.0463	6.9653	5.9706	6.9747	6.9868	7.4116	7.0257	4.5803	6.7385	4.7332	6.926	4.7516	6.391	10.1105	5.6998	4.6121	7.7818	3.3055	8.5857	5.7059	7.2913	5.7134	7.3969	4.3191	3.7066	5.596	7.9196	4.7257	4.0007	6.5258
LINC01214	0.6306	0	0	0.8103	0	0	0	0	0	0	1.8132	0	0	1.3943	0	0	0	0	0	2.5195	0	1.2645	0	0	0	0	0	0.6915	0	0	0	0	0	0	0	0.6872	0	0	0	0	0	0	0	0	0	0	0	1.3224	0
FAM92A1	9.5568	10.186	8.8848	10.9421	8.1089	9.7472	10.2059	9.0704	9.2062	9.2502	10.381	9.4709	10.5309	8.917	10.2542	9.8857	9.3274	9.0451	10.4503	10.1991	9.5511	11.1818	9.6961	9.7112	10.0953	9.499	8.8312	9.199	10.2137	9.0455	10.6673	9.7633	9.4573	10.206	8.998	8.9929	10.3579	10.0474	9.6755	9.0122	9.4288	8.4969	10.1286	9.5379	10.2043	9.1818	9.0248	8.4119	8.8282
HMGN1P9	0	0	0	0	0	0	0	0	0	0	0	0	0	0	0	0	0	0	0	0	0	0	0	0	0	0	0	0	0	0	0	0	0.7629	0	0	0	0	0	0	0	0	0	0.84	0	0	0	0	0.5853	0
HMGN1P4	1.6848	1.2706	0	0.8288	0	0.9265	0.7529	0	0.5817	0	0.7091	0	0	0	0	0	0.7601	0	0.7396	0	0	0	0.7428	1.9037	0	1.1315	0	0.7241	0.5286	0	0.8431	0.8	0	1.5028	0	0	0.6872	0	0	0	0.5802	1.1157	0	0.7088	0	1.0504	0	0	0
HMGN1P5	0	0	0	0	0	0	0	0	0	0	0	0	0	0	0	0	0	0	0	0	0	0	0	0	0	0	0	0	0	0	0	0	0	0	0	0	0	0	0	0	0	0	0	0	0	0	0	0	0
HMGN1P6	0	0	0	0	0	0	0	0	0	0	0	0	0	0	0	0	0	0	0	0	0	0	0	0	0	0	0	0	0	0	0	1.5653	0	0	0	0	0	0	0	0	0	0	0	0	0	0	0	0	0
RP11-119F19.4	3.5621	2.4966	0.2383	1.1214	3.1367	0	1.8099	1.9054	1.3552	0	1.8388	2.9949	2.7016	0	3.1033	1.2325	0.4478	2.2746	0	0.9611	2.2943	1.2645	2.1135	2.9588	2.3718	1.8785	0.0685	2.7431	0	2.4497	0.9408	2.8229	2.381	3.0614	0	0.7303	2.5014	1.3825	0	0	1.4748	2.7068	3.4628	2.4152	2.3327	0	2.353	1.6116	2.7801
RP11-486L19.2	6.0948	0	0	0	0	0	0	0.9469	0	0	1.3939	1.511	0	0	0	0	0	0	1.3428	0	0	1.6535	2.0505	2.1082	0	2.9034	0	1.242	0	0	1.1997	0	0	0	1.7715	1.1627	3.4657	4.2029	0	0	0	0	0	0	0	0	0	0	0
HMGN1P2	0	1.2622	0	1.3261	1.2093	0	0	0	0	0	0	0	0	0	0.8612	2.3477	2.1485	0	0	0	0	0	0	0	0	0	0	0.6915	0.9013	0	0.8367	0	0	0	0.6527	1.1508	0	0	0	0	0	0	0	0	0	0.6113	0	0	1.4349
LINC01212	0	4.1524	2.5337	2.9602	0	3.4848	4.2404	0	1.541	2.7221	2.7348	2.553	3.8676	0	2.0929	3.4886	1.247	0	3.3494	4.2289	0.9501	3.0023	4.0165	3.4508	2.185	1.9395	2.8583	2.5656	1.6641	0	0	3.2936	1.2592	4.1693	4.8596	4.3595	2.6626	4.1164	3.5094	2.3893	3.1446	3.5108	0	0.7088	3.0907	4.3215	0.6709	3.5856	2.1399
HIST2H3PS2	2.1622	1.6182	0	0	0	0	0	0	3.9384	4.1766	0	0	0	0	0	0	1.6739	0	0.0558	0	1.9733	0	2.8779	0.9904	1.171	1.8538	2.3222	0	0	4.6065	0	1.3202	2.4563	0	0.9333	3.0336	2.7156	0	4.8873	0	0	2.6667	0	0	0	2.5714	0	2.0727	3.8487
RP11-710F7.2	0.6306	0	0	1.7052	0	0	0	0.9469	0	0	0.7035	1.5594	0	0	0	0	0	0	1.8585	0	0.9501	0	1.8642	1.2169	0	0	0	2.4074	1.4518	0	0.8367	1.6787	3.4271	0	0	0.6872	0	0.9321	0	0	0.5755	0	0	0.7088	0.8089	0	0	0	0.8889
C8orf49	3.7072	1.2622	3.8251	4.466	3.1496	1.8274	3.1739	0	0	0.9508	5.3208	0	0.4735	2.9097	0	0	1.247	0	5.3125	0	2.2413	3.6112	3.0465	1.5786	1.3336	5.6373	5.2141	4.2354	0	3.7856	1.3629	0.7939	0	0.6653	0	3.3439	2.1873	1.4937	0	1.4941	1.3049	1.4506	0	0	2.8104	0	3.8696	2.808	3.2506
C8orf48	6.9519	4.7852	4.3335	3.7068	3.1496	1.4325	2.4117	4.9395	4.0584	4.4893	4.6003	2.7745	4.1774	6.2151	5.9214	8.0035	7.0905	3.7906	5.8611	3.018	1.9245	2.7247	3.6115	5.4391	4.7735	5.406	4.3041	6.3169	5.1928	3.6867	5.5419	4.8151	1.9212	7.687	6.6434	3.7229	6.3811	7.0217	2.7941	5.335	1.9786	5.8771	4.429	5.1401	5.683	4.629	2.5202	2.0005	2.6113
C8orf46	5.1514	4.9246	5.956	3.7878	4.768	2.6083	5.2726	4.4814	4.3013	3.9935	5.6471	3.1358	3.1326	2.9097	6.1754	3.4886	6.1887	6.1878	5.9722	4.3172	5.6009	5.2805	4.7413	4.5957	3.8775	3.869	6.2411	4.9887	3.139	4.49	4.5241	5.7952	5.6953	7.4941	3.423	4.6673	4.6992	5.0742	5.3672	2.9376	4.4646	5.8751	4.7587	3.5638	6.4285	4.8005	4.8194	2.808	5.0968
C8orf44	7.32	8.0608	8.1005	6.3202	6.4694	6.6813	6.1918	7.1116	6.698	7.3015	8.1494	7.08	5.8951	6.1169	8.2142	8.5412	7.8025	7.5196	8.3162	6.4098	8.2695	8.0962	8.0603	7.5889	8.4186	7.1362	8.2039	7.7091	8.0135	7.2017	8.148	7.5915	8.1085	8.2638	6.3611	6.1003	6.8896	7.4947	6.8227	7.4749	7.6985	6.8576	7.3719	8.1047	8.037	6.9946	7.5628	6.2391	6.9904
TP53I3	10.6989	11.0267	10.4361	8.9213	10.145	10.578	9.7915	8.8721	10.8175	10.4585	10.4455	11.6663	10.2491	10.2595	9.6386	9.4853	9.8159	10.9301	10.4642	9.4423	10.9146	10.4791	10.5006	11.1552	10.0215	9.6902	10.1585	11.5715	9.0635	9.0915	9.3622	11.2172	10.3443	9.8885	10.4498	10.7685	10.3432	10.4802	9.406	9.8667	9.738	10.7567	10.5329	9.4146	9.7118	10.6369	9.8946	10.285	10.2505
AC004862.6	0	0	0	0	0	0	0	0	0	0	0	0	0	0	0	0	0	0	0	0	0	0	0	0	0	0	0	0	0	0	0	0	0	0	0	0	0	0	0	0	0	0	0	0	0	0	0	0	0
RP11-777B9.5	0	0	0	0	0	0	0	0	0	0	0	0	0	0	0	0	0	0	0	0	0	0	0	0	0	0	0	0	0	0	0	0	0	0	0	0	0	0	0	0	0	0	0	0	0	0	0	0	0
RP11-777B9.4	0	0	0	0	0	0	0	0	0	0	0	0	0	0	0	0	0	0	0	0	0	0	0	0	0	0	0	0	0	0	0	0	0	0	0	0	0	0	0	0	0	0	0	0	0	0	0	0	0
RNU6-214P	0	0	0	0	0	0	0	0	0	0	0	0	0	0	0	0	0	0	0	0	0	0	0	0	0	0	0	0	0	0	0	0	0	0	0	0	0	0	0	0	0	0	0	0	0	0	0	0	0
RP11-777B9.1	0	1.2622	0	0	0	0	0	0	0	0	0	0	0	0	0.8612	0	0.7542	0	0.7282	0	0	0	0.7314	0	0	0.6481	0	0	0	0	0	0	0.7629	1.119	1.7173	0.6872	0	0	0	0.6831	0	0	0	0	0.8089	0	0	0	1.83
MB	3.2053	3.7642	0	2.6497	8.3738	6.2435	7.2206	6.7001	5.3342	5.4871	6.1192	2.553	7.1461	6.3652	1.7864	3.7301	5.6168	5.3044	4.8696	5.5593	5.1107	8.9381	5.4565	6.9792	5.7739	8.0909	7.71	2.7082	6.2572	5.5306	3.763	4.1601	8.5435	1.119	3.1714	1.7828	6.1235	5.4488	4.2891	8.158	6.2006	5.8771	6.582	3.5591	10.2191	5.8836	6.1349	5.1905	6.0198
LINC00847	11.2179	9.2573	10.6051	9.5952	9.7799	10.308	10.525	8.7388	7.5233	9.0108	10.4099	8.5586	9.8881	10.1545	8.6506	9.7773	9.64	8.4587	9.6141	8.5166	9.7889	10.1691	9.4519	9.2416	9.9604	10.3321	10.8312	9.347	10.1348	9.0074	9.669	9.0187	9.8504	10.7904	9.2019	10.0225	10.1265	8.6484	8.1088	10.3041	10.3641	9.1344	8.7115	9.888	9.9547	10.6545	11.0851	10.4765	10.2031
AC012175.1	0	0	0	0	0	0	0	0	0	0	0	0	0	0	0	0	0	0	0	0	0	0	0	0	0	0	0	0	0	0	0	0	0	0	0	0	0	0	0	0	0	0	0	0	0	0	0	0	0
DUX4L7	0	0	0	0	0	0	0	0	0	0	0	0	0	0	0	0	0	0	0	0	0	0	0	0	0	0	0	0	0	0	0	0	0	0	0	0	0	0	0	0	0	0	0	0	0	0	0	0	0
DUX4L6	0	0	0	0	0	0	0	0	0	0	0	0	0	0	0	0	0	0	0	0	0	0	0	0	0	0	0	0	0	0	0	0	0	0	0	0	0	0	0	0	0	0	0	0	0	0	0	0	0
DUX4L5	0	0	0	0	0	0	0	0	0	0	0	0	0	0	0	0	0	0	0	0	0	0	0	0	0	0	0	0	0	0	0	0	0	0	0	0	0	0	0	0	0	0	0	0	0	0	0	0	0
DUX4L4	0	0	0	0	0	0	0	0	0	0	0	0	0	0	0	0	0	0	0	0	0	0	0	0	0	0	0	0	0	0	0	0	0	0	0	0	0	0	0	0	0	0	0	0	0	0	0	0	0
DUX4L3	0	0	0	0	0	0	0	0	0	0	0	0	0	0	0	0	0	0	0	0	0	0	0	0	0	0	0	0	0	0	0	0	0	0	0	0	0	0	0	0	0	0	0	0	0	0	0	0	0
DUX4L2	0	0	0	0	0	0	0	0	0	0	0	0	0	0	0	0	0	0	0	0	0	0	0	0	0	0	0	0	0	0	0	0	0	0	0	0	0	0	0	0	0	0	0	0	0	0	0	0	0
DUX4L1	0	0	0	0	0	0	0	0	0	0	0	0	0	0	0	0	0	0	0	0	0	0	0	0	0	0	0	0	0	0	0	0	0	0	0	0	0	0	0	0	0	0	0	0	0	0	0	0	0
SLC18A3	3.8235	7.492	7.1285	8.6179	7.2719	2.6083	7.8913	3.2248	1.3379	1.5191	4.7083	2.553	1.3528	2.5573	0.8612	4.6747	1.9057	9.0427	5.8773	1.7514	1.5181	7.4035	3.4466	3.6157	2.7168	2.9645	2.3695	2.4074	1.8492	0	3.5855	7.0402	0.7629	0.6653	0.6527	3.583	6.3604	0	0.8007	1.4941	3.2224	5.5435	6.4835	4.4966	0.8089	6.6841	3.982	5.6589	0.8889
SLC18A2	3.7091	2.7694	0	3.5402	4.4687	0	1.0906	2.585	1.127	1.9185	5.7951	3.2465	0	3.0094	4.5747	0	2.8275	0	3.7466	3.2724	0	2.4378	0	2.4895	0.8886	7.0728	4.7519	3.2441	0.9179	4.2293	2.5542	1.7114	2.5825	3.6501	3.1492	0	2.0413	4.1285	0	0	0.9386	2.9255	3.9583	1.116	4.3023	1.1009	1.6792	3.7836	0
SLC18A1	0	1.9249	0	0.8103	0	0	0	0	0	0	0.7035	1.5594	0	0	3.8954	0	0	0	1.2099	2.186	2.2413	1.2645	0	3.2645	0	2.1384	1.2565	1.157	0	0.5428	2.3016	0.7939	3.3305	2.8963	0	0	0	1.4937	0.8007	4.4722	1.9786	0	0.84	2.7465	0.8089	1.0393	0	1.0004	0
LINC01218	0	0	0	0	0	0	0	0	0	0	0	0	0	0	0	0	0	0	0	0	0	0	0	0	0	0	0	0	0	0	0	0	0	0	0	0	0	0	0	0	0	0	0	0	0	0	0	0	0.8889
STRC	5.278	7.5664	3.2647	5.2056	7.7931	0.8872	4.7585	7.2015	4.9824	2.9129	5.3968	3.1149	2.4313	4.4068	7.2578	6.6326	4.4884	6.6797	6.3438	4.7384	7.5997	5.3536	6.1389	4.995	5.0557	4.0428	5.286	7.471	4.9923	3.9575	7.0753	5.6058	7.2001	7.1137	4.572	7.0957	3.0784	5.6253	3.1956	3.1494	5.4061	6.0044	6.6089	4.1678	3.9608	3.0581	4.6841	1.3224	5.3819
DUX4L9	0	0	0	0.8103	0	0	0	0	0	0	0	0	0	0	0	0	0	0	0	1.7514	0	0	0	0	0	1.0937	0	0	0	0.5428	0	0.7939	0	0	0	1.7828	0	0	0	0	0	0	0	0	0	0	0	0	0
RP11-332H17.1	0	0	0	0	0	0	0	0	0	0	0	0.9809	0	0	0	0	0	0	0	0	0	0	0	0	0	0	0	0	0	0	0	0.7939	0	0	0	0	0.6712	0	0	0	0	0	0	0	0	0	0	0	0
RALBP1	12.0872	12.9843	14.0642	12.438	11.9077	13.3499	12.5988	12.1699	12.6004	12.6993	12.9324	12.8094	12.2234	10.8992	12.5032	12.3044	12.018	11.4812	13.2545	11.818	12.2314	11.922	12.9016	12.2907	14.1077	12.2771	12.8003	12.9147	13.162	11.8644	12.0034	12.4889	11.938	12.8226	12.5636	12.8686	11.3707	11.9635	13.3122	12.9275	12.9087	12.005	11.7275	12.716	12.5242	11.9049	12.8875	13.2524	12.3112
AC008697.1	3.3674	2.7212	2.5337	2.9602	0	1.4325	1.16	0.9469	2.7505	0	1.8132	0	0.8294	0	1.7864	1.6064	0.7542	0	1.8585	0	0.9501	0	2.4909	0.7332	1.5979	2.1384	1.6247	2.5656	2.1605	0.5428	0.8367	0.7939	1.2592	1.9744	1.7173	2.8283	1.7526	2.4699	0.8007	2.3893	1.3049	1.108	0	0.7088	0	1.369	0	0	1.83
RP11-626E13.1	1.376	1.9249	0	0	2.3036	0	0	1.5137	0.8188	0	0	1.5594	0	0	0.8612	0	1.247	0	1.957	1.1266	0	0	1.5756	1.2169	0.5915	1.0937	0.7609	0.7717	0.5198	0.5428	1.2998	0	0	1.7414	1.7908	1.1508	0.6712	1.4937	0	0	0.5755	2.491	0.84	0	0.8089	0	0	0	0
AP005530.2	0	0	0	0	0	0	0	0	0	1.9257	0	0	0	0	0	0	0	0	1.1212	0	0	0	0	1.2169	0	0	0	0.6915	1.8492	0	0	0	0	0	0	0	0.6712	0.9321	0	0	0	0	0	0	3.0506	0	0	0.5853	0
CTD-2311B13.10	0	1.8818	0	3.9027	0	1.9112	4.5259	0	0	0	0	0	0	0	0	0	0	0	0.5456	0	2.9434	0	0	0	3.0935	0.6481	0	0.7188	0	0	0	3.6672	0	1.3083	1.7173	0.2574	0	0	0	0	1.201	1.6889	0	0.7584	0	0	0	1.8304	0
B3GALT5-AS1	5.6219	1.2622	3.5581	3.9372	1.8579	0	3.9258	0	3.5942	0.9508	5.0191	0.9809	2.6868	3.6323	0	3.9369	1.247	2.8913	3.4395	0	2.2413	3.0023	2.4909	1.5786	5.2087	4.3819	5.7305	1.7908	3.2084	2.591	3.0133	5.2912	0	4.1693	4.3939	0.6872	3.7486	2.2117	5.4606	4.1169	6.1813	3.6501	2.7071	1.1821	8.1444	7.4125	4.318	6.9607	5.1668
ZNF831	1.9035	4.9246	0	2.6497	2.6437	0.8872	3.2693	2.4953	1.541	3.6084	1.8132	3.1358	0	1.3943	3.0616	2.8349	1.247	0	1.5704	3.3878	2.9115	3.0023	4.7052	2.4946	6.0191	2.9645	3.5134	7.3078	1.8492	2.8866	5.0543	3.6714	6.6927	2.5078	3.1714	4.1768	4.4021	3.8699	1.9884	7.3726	1.566	5.0345	3.3896	5.2404	4.1932	2.8741	3.6146	0	2.7996
ZNF830	9.2875	8.9463	9.1145	9.2998	8.5046	8.9821	8.676	8.4993	9.2442	9.1481	8.7343	9.3059	8.5676	8.0927	9.1343	8.6723	8.5225	8.8149	9.0682	7.9284	9.3291	8.9504	9.2705	9.4465	9.3911	8.8125	9.2165	8.8097	8.9916	8.4811	8.853	9.2972	8.8484	9.1826	9.8189	8.0806	8.8328	7.9003	8.6121	8.3226	8.7413	8.598	8.4057	8.4616	9.6375	8.4105	8.9122	8.8556	12.4861
ZNF835	8.6814	6.3096	2.1994	9.1961	5.1872	6.6618	8.9933	6.551	7.8868	6.9008	8.8231	6.3543	7.5446	5.1376	7.923	8.575	8.2858	8.3872	7.4349	6.2619	6.4387	5.9706	8.9216	8.1852	8.4767	8.5969	7.7709	8.3691	6.8949	8.6773	9.0064	2.6175	7.6309	9.008	6.9205	7.118	8.2182	9.2598	6.5043	8.6787	8.3999	7.4972	8.1924	7.2238	6.6366	9.2259	7.9943	9.0908	8.9662
ZNF837	8.2797	8.1185	8.2927	8.1206	8.4187	10.2235	10.2315	8.3718	8.9643	8.372	8.1329	7.3455	8.4035	7.9288	5.8415	8.9177	8.885	8.8634	7.9265	7.9699	8.5317	7.5072	9.17	7.4362	7.3185	8.0879	8.9077	8.4626	8.392	8.3559	8.0289	8.0627	7.9071	7.4989	7	7.7412	7.4478	8.1467	7.9761	8.2441	7.9228	8.1235	8.0747	7.2779	7.9299	7.6241	7.7304	8.832	9.0404
ZNF836	8.1807	7.5603	7.1319	8.8322	7.3436	8.8254	7.7701	6.3789	7.5687	8.3828	8.7791	6.9142	7.1045	7.7218	7.912	8.7497	9.3972	7.7849	8.2702	7.2566	6.7388	7.5132	9.136	8.5916	8.349	7.9559	7.7682	8.3936	8.0553	7.7741	8.0585	7.9028	8.3274	8.9148	8.4507	6.8482	7.8882	8.677	7.0583	8.9625	8.2002	8.6549	8.5331	8.4035	7.7896	9.1688	8.9636	7.9773	8.8631
ZNF839	9.624	9.3133	7.6863	9.4966	8.8995	7.2792	8.2113	8.7887	8.9115	8.3814	9.4788	8.0924	8.6639	7.8397	8.8005	8.0204	8.2123	8.7982	9.2254	8.2753	9.6219	7.7165	9.1484	8.8779	9.2513	8.9921	8.7639	8.9852	9.5359	8.6458	9.044	7.6537	8.6561	8.7545	8.793	7.383	7.0993	7.8244	8.2424	8.3019	9.9933	8.5965	8.6098	8.0359	8.4935	8.9472	8.8934	8.4901	8.1383
AC013480.1	0	0	0	0	0	0	0	0	0	0	0	0	0	0	0	0	0	0	0	0	0	0	0	0	0	0	0	0	0	0	0	0	0	0	0	0	0	0	0	0	0	0	0	0	0	0	0	0	0
LRIF1	10.8532	9.4536	9.7132	10.9091	9.3636	8.8719	9.1536	9.5577	8.947	8.5068	9.8451	9.5101	9.3574	8.2561	9.0468	9.5089	9.5203	9.4094	10.0487	8.7489	10.4425	10.1472	9.7424	9.6966	10.5534	9.7257	9.2627	10.3225	10.0515	10.5064	8.6716	9.4271	9.954	9.8811	10.1228	10.2737	10.1184	9.6286	10.4161	9.6222	9.893	9.8887	9.9947	10.8247	9.2602	9.8573	9.7895	9.4961	9.4635
OXCT2P1	2.8237	2.7365	1.7635	3.5157	3.5704	1.9177	1.9753	3.8118	3.9327	3.3727	5.1125	3.5498	5.0116	0	2.6811	4.7858	3.2356	2.9012	5.7591	4.5832	3.0348	2.2675	3.8879	1.391	3.4412	5.9927	6.6605	3.7098	3.8842	4.7535	5.1791	3.948	4.3643	0	3.2679	3.5276	5.1996	2.633	3.3252	4.2274	2.5861	1.7146	4.3535	4.0774	2.8931	4.0633	3.3589	4.606	3.1168
AC004854.5	0	0	2.1994	0	0	0	0.6936	0	0.4668	0	1.1745	0	0	0	0	0	1.9057	0	1.5704	0	0.9501	0	0.7314	1.2169	0	0.6481	0	0	0.9013	0	0	0	1.6279	0.6653	0.6527	0.6872	0	0	0	0.6831	0.5755	0	0	0	0	0	1.127	0	1.4349
PHAX	10.7088	10.0457	9.7912	9.8473	9.9691	9.1074	9.3328	9.3656	9.0216	9.5761	9.4394	9.5745	9.4921	9.1029	9.3536	8.9716	10.1368	8.6309	10.1952	9.8352	9.8278	10.3393	10.9291	10.1914	9.623	10.2743	8.9908	10.161	10.5006	9.1155	10.824	9.944	9.9941	10.6439	10.2629	9.6566	9.6442	9.8253	9.6184	9.7117	10.4102	10.2957	9.9422	10.0653	9.952	9.4995	9.8096	10.2083	9.9549
AC004125.3	0	0	1.1359	0	0	0	0	0	0	0	0	0	0	0	0	0	0	0	0	0	0	0	0	0	0	0	0	0	0	0	0	0	0	0	0	0	0	0	0	0	0	0	0	0	0	0	0	0	0
HPYR1	0	0	0	1.3261	0	0	0	1.5137	0	0	0	0	0	0	1.3967	0	0.7542	0	1.5704	1.1266	0	0	0.7314	0	1.8212	1.0937	0.7609	2.0268	0	0	0.8367	0	0.7629	0	0	0	0	0	0.8007	0	0.5755	0.6578	0	0.7088	1.3241	0	0.6709	0	0
CLYBL-AS2	0	2.3773	0	0	1.2093	0	1.16	0	0	0	0	0	0.8294	0	0	0	0	0	0.7282	0	1.5181	0	1.8642	0.7332	0	0.6481	0	0	0	0	0.8367	0	0	0	0	0	0	0.9321	0	0	0	0	0	0	0	0.6113	0.6709	0	0
AC010086.1	0	0	0	0	0	0	0	0	0	0	0	0	0	0	0	0	0	0	0	0	0	0	0	0	0	0	0	0	0	0	0	0	0	0	0	0	0	0	0	0	0	0	0	0	0	0	0	0	0
MLK7-AS1	2.4467	2.3773	1.1359	2.2534	0	0	0.7262	0.9469	0.4668	0	0.7257	0	2.3269	1.3943	2.0929	0	1.9057	0	1.5925	0	0	1.2645	0	2.3409	1.0206	0.674	0	2.1338	1.4856	0.5697	1.7476	3.6094	0.7806	1.7887	0.7442	1.5739	1.5072	2.5615	0	1.6301	0	0	0	1.1821	0	0.6409	1.4731	1.5974	1.8742
RN7SL223P	0	0	0	0	0	0	0	0	0	0	0	0	0	0	0	0	0	0	0	0	0	0	0	0	0	0	0	0	0	0	0	0	0	0	0	0	0	0	0	0	0	0	0	0	0	0	0	0	0
AC005355.2	1.4031	1.9249	3.0331	0	2.6437	0.8872	0	0	2.1498	0	1.5289	0	1.1147	0	1.3967	1.6064	2.6991	0	1.5704	0	0	0	0.7314	0.7332	1.3336	1.7086	1.9178	0.6915	2.4164	0	0.8367	1.3031	0.7629	1.119	1.4416	4.7349	0.6712	0	1.6897	0	0.5755	0	2.3075	1.1821	4.0695	0	3.6146	1.5854	1.83
RP11-363E7.4	7.6636	7.2877	7.1161	8.5872	7.874	5.3249	7.9099	8.7057	7.1723	9.8845	9.2924	7.6622	9.4055	7.0894	7.4165	8.0818	8.2922	7.6984	9.4396	7.0612	8.9888	8.108	8.1807	8.7795	8.2861	7.919	7.5799	8.3366	7.8595	7.7345	8.8628	8.4645	10.5727	7.7275	6.6351	8.5557	6.5456	8.9981	6.9124	8.3629	8.1289	6.5985	7.9741	7.5896	9.3171	7.8254	8.1971	6.2295	7.4065
RP11-227B21.2	3.7313	3.1382	1.4397	5.3909	4.0176	4.1536	2.7542	2.4665	1.6486	0	0	3.3888	4.1709	3.807	3.6538	3.402	2.3485	4.2508	3.396	0.784	3.8114	3.6648	0.561	0.8169	1.2376	0.2883	1.7492	2.3459	2.8755	1.099	0	2.8363	1.8671	3.4191	1.5805	2.4998	1.43	3.0485	0	3.4992	3.2003	5.0899	2.9697	1.2871	4.0041	1.69	2.5142	2.8979	0.7126
TUNAR	7.0145	2.3773	6.1631	7.0943	0	3.371	0.6936	0.9469	11.737	3.6084	12.712	0	0.4735	8.1351	0	7.4156	0	9.1313	1.2099	4.7568	7.9101	1.2645	8.6829	2.1082	1.8212	0.6481	5.6126	2.7082	3.139	0	0	5.1493	0.7629	6.856	3.1714	0	4.0871	0	0	6.6571	10.562	10.6087	3.3896	3.2093	0	7.9568	8.0176	10.2599	1.4349
SUGCT	6.0011	7.7667	4.6411	6.4289	4.6219	9.3408	8.3281	6.607	7.2755	5.4258	6.1192	6.405	6.2026	6.1831	8.2202	7.2316	6.4173	7.2526	7.5455	8.6977	6.292	7.462	6.429	6.4984	6.0635	4.3819	6.235	7.3355	6.5654	4.8962	7.0387	7.2143	4.6261	6.8849	4.8309	4.8914	7.7513	6.8732	7.0235	6.3495	4.399	7.578	7.604	6.933	3.618	4.3591	5.0941	2.808	7.7121
ZNF578	6.5197	6.4814	4.3472	7.0652	2.3036	4.7342	5.5868	3.486	3.725	3.9064	6.6297	5.3732	5.5256	3.5664	6.4385	7.308	5.9816	2.2785	6.9391	6.0463	5.0266	5.0017	7.3606	5.4169	6.4353	6.6693	4.0337	3.9663	4.6104	5.4663	5.8823	3.1814	6.6733	5.1099	6.3249	4.6961	4.6939	5.4917	6.2608	5.7627	5.25	6.2409	6.7477	4.9241	4.7314	6.0681	6.6369	4.1406	7.0199
RP11-1143G9.4	0	7.2676	2.301	5.6626	5.5293	0	0	1.6479	0	0	0	0	3.2433	4.2939	0	0	0	0	0	0	0	0	0	0	0	0	0	1.8584	0	0	0	0	1.2209	0	0	0	1.6664	0	0	0	0	0	0	0	4.7705	0	0	0	0
RSF1-IT1	0	3.4316	0	0	0	0.8872	0.6936	0	1.8773	0	1.1745	0	0	0	0.8612	2.3477	2.3563	0	0	0	0.9501	1.2645	0.7314	0	1.0097	0	0	2.0268	0.5198	0	1.3629	0.7939	0.7629	1.119	0.6527	1.1508	0	0	0	0	0	1.4506	0.84	0	0.8089	0.6113	0.6709	0	0
RSF1-IT2	1.4031	2.3773	1.1359	1.3261	3.3486	0	0	0	2.4812	1.5191	0	0.9809	0	0	0	0	0.7542	0	0	0	1.9245	1.2645	2.1046	1.8675	1.0097	1.0937	0	2.0268	2.0132	0.5428	0.8367	1.3031	1.2592	0.6653	0.6527	1.5012	0.6712	2.2117	1.3127	0	0	0	0.84	0	0	0	1.127	1.0004	1.4349
TSPY8	0	0	0	0	0	0	0	0	0	0	0	0	0	0	0	0	0	0	0	0	0	0	0	0	0	0	0	0	0	0	0	0	0	0	0	0	0	0	0	0	0	0	0	0	0	0	0	0	0
MIR4773-1	0	0	0	0	0	0	0	0	0	0	0	0	0	0	0	0	0	0	0	0	0	0	0	0	0	0	0	0	0	0	0	0	0	0	0	0	0	0	0	0	0	0	0	0	0	0	0	0	0
SBSPON	8.1239	8.6221	8.2871	10.2593	8.8048	8.1232	8.2859	10.9605	8.8058	10.4888	9.8365	10.867	7.6901	10.0134	8.0032	8.5279	12.6942	8.6904	10.1542	10.2243	8.766	10.9635	7.2116	9.7178	9.8064	11.6434	9.782	7.0511	10.4105	9.434	10.7924	7.9854	10.4982	9.3921	8.4906	9.8368	11.9488	10.6258	9.7133	9.5381	8.7045	9.0282	10.2023	11.2354	8.5173	9.2003	10.7082	7.8462	10.741
ZPBP	0	2.7212	0	1.7052	3.1496	0.8872	0	1.5137	1.541	3.0814	0.7035	1.9713	2.2884	1.3943	2.9131	1.6064	2.6991	2.2785	1.5704	0	1.9245	2.3806	1.8642	0	0	1.4337	2.3695	1.157	0.9013	0	0	2.4337	0.7629	0.6653	2.6203	0	0.6712	2.4699	1.3127	1.775	0.5755	1.9593	1.7528	0.7088	0	2.8741	0	0	0.8889
TSPY2	0	0	0	0	0	0	0	0	0	0	0	0	0	0	0	0	0	0	0	0	0	0	0	0	0	0	0	0	0	0	0	0	0	0	0	0	0	0	0	0	0	0	0	0	0	0	0	0	0
TSPY1	0	0	0	0	0	0	0	0	0	0	0	0	0	0	0	0	0	0	0	0	0	0	0	0	0	0	0	0	0	0	0	0	0	0	0	0	0	0	0	0	0	0	0	0	0	0	0	0	0
MED4-AS1	0	4.2501	7.5266	0	0	2.8937	1.5428	3.415	3.0051	3.5658	1.6024	5.3288	1.7937	1.447	0.9184	1.6447	1.3555	1.881	2.2093	1.8062	1.5321	3.269	4.402	1.9037	0	1.7889	1.7129	3.9417	3.1204	1.0003	0.8744	2.011	0	2.098	0	1.2091	1.5457	2.8171	3.213	3.9111	1.6037	3.4511	2.5737	0.7366	1.7839	1.0974	4.2523	1.0147	0.9474
RP11-252K23.2	4.2129	3.7642	3.0331	2.6497	3.5234	3.8673	3.9832	3.6008	3.3459	5.0728	2.9844	3.1358	2.9269	4.1116	3.814	3.9369	2.9759	3.1215	3.1504	1.7514	3.2309	3.9093	1.2143	3.6157	3.9723	3.1602	4.0252	2.4074	4.6104	3.6867	3.1473	3.8287	3.3305	2.3509	1.7173	3.5076	3.8705	2.879	2.9407	2.9376	3.3665	3.6501	4.0009	4.4966	2.0027	2.0586	2.5202	2.7011	2.1399
RAB33A	5.3775	4.1524	4.0504	3.3282	3.1496	1.4325	3.9832	5.0242	3.8449	5.5459	4.1162	4.5481	7.1889	4.922	6.5683	6.0089	3.208	4.3404	5.3594	5.0423	4.3627	4.8605	5.1695	4.2389	4.8767	3.6903	5.5498	5.0964	3.6683	4.9612	3.9941	5.3955	5.2454	4.3869	4.3939	4.5216	5.8548	5.2905	3.4122	5.4191	3.4335	4.5206	4.8405	4.7557	4.4128	3.7722	4.5545	2.808	3.9524
SLC17A9	7.463	10.4864	9.4421	8.6317	9.999	8.0231	9.3383	9.0186	9.4962	8.4701	7.3446	8.7528	7.5977	11.052	9.7874	8.2847	10.4036	9.2022	9.8744	10.2484	7.2654	9.5479	9.0743	8.7795	8.4052	8.77	8.3855	8.9775	8.9891	7.3093	8.6813	10.521	9.7107	6.4451	6.4493	8.8355	7.3568	10.0132	8.513	8.2669	6.5864	7.9791	9.4774	8.459	7.1303	7.247	7.8721	6.1197	9.4693
RP5-947P14.1	0	0	0	0	0	0	0	0	0	0	0	0	0	0	0	0	0	0	0	0	0	0	0	0	0	0	0	0	0	0	0	0	0	0	0	0	0	0	0	0	0	0	0	0	0	0	0	0	0
RAB33B	9.1242	9.4226	9.5386	8.59	8.8657	7.8081	9.2719	8.6048	8.4532	10.4927	8.5187	8.829	8.324	8.8302	8.9879	8.5865	8.9389	8.24	8.9077	8.6528	10.2769	9.7635	10.2828	9.3812	8.8759	9.2737	9.81	10.0711	8.9042	8.8657	8.8081	9.3489	9.962	10.2993	9.6102	9.9652	9.4119	8.7467	8.938	9.9835	8.4133	8.8777	8.0789	9.3186	9.7929	8.9399	9.5073	8.1736	8.1736
SLC17A4	0	1.2622	0	0	0	0	0	0	0.4668	0	1.8132	2.7745	0	0	0	0	0	0	0	0	0	0	0.7314	1.5786	0	0	0.7609	0.6915	0	0.9363	0.8367	0	0	0	0	0	0	2.4699	0.8007	0	0	0	0	0	0	0	2.6619	0	1.83
SLC17A5	9.4847	9.18	11.004	9.1586	8.792	9.7295	8.9598	8.9526	9.3636	8.3921	10.8983	10.329	8.3952	8.8717	8.0836	8.6867	10.0423	8.8272	11.1942	10.1809	9.6601	9.4472	9.6927	10.0828	9.933	11.7869	10.0022	9.9485	10.4585	9.0449	9.5017	9.1354	9.0629	9.9054	10.3253	10.3336	10.4238	10.0246	9.6547	9.4206	9.6814	8.7797	10.0739	11.1961	9.5876	10.2906	10.6835	9.1403	10.5801
SLC17A6	0	0	0	1.7052	0	0	0	0	0	0	0	0	0	0	0	0	0	0	0	0	0	1.2645	0	0	0	0	0	0	0	0	0	0	0	0	0.6527	0	1.7526	0	0	0	0	0	0	0	0	0	0	0	0
SLC17A7	7.0266	4.6309	3.2301	7.349	2.9187	1.8274	2.2338	0.9469	1.8773	2.5021	4.5235	2.7745	6.5099	4.6685	3.1962	1.6064	1.247	4.246	4.9636	4.4791	4.856	5.4288	5.9936	4.6727	3.4771	6.6797	0	5.1965	1.4518	3.6346	5.088	5.2639	5.8616	3.0056	1.1004	1.7828	6.6767	3.4579	4.3428	5.1505	3.7808	3.8939	2.3075	2.0609	2.6469	1.369	2.7909	2.1705	4.1728
SLC17A1	0.6306	0	1.1359	0	0	0	0	0	0	0	0	0	0	0	0	0	0	0	0	0	0	0	0	0	0	0	0	0.6915	0	0	0	0.7939	0	0	0.6527	0	0	0	0	0	0	0	0	0	0.8089	0	0	0	0
SLC17A2	0	0	0	0	0	0	0	0	0	0	0	0	0	0	0	0	0	0	0	0	0	0	0	0	0	0	0	0	0	0	0	0	3.2269	0	0	0	0.6712	0	0.8007	0	0	0	0	0	0	0	0	0	0
SLC17A3	0	1.2622	2.8049	0	0	0	0	0	0	0	1.8132	0.9809	2.3988	0	0	0	0	0	0	0	0	0	0.7314	0	1.5979	0.6481	0	0	0	0.9363	0	2.6175	1.2592	1.119	0.6527	0	0	0.9321	0	0	0	0	0	0	4.3072	1.0393	0	0	0.8889
RP11-386M24.6	3.9312	6.8187	6.5791	6.4035	7.018	4.4189	3.5228	3.0741	3.5942	3.2322	6.3479	5.1326	2.9987	4.2415	2.9131	6.054	8.3721	7.2032	6.4432	4.0343	5.4243	7.604	3.8937	4.6347	2.185	4.1248	3.3262	5.6318	5.9277	5.2823	6.764	4.4294	8.0805	3.2021	1.9488	5.9967	4.7897	7.8501	2.6308	4.1664	5.9026	5.8771	6.5088	5.7459	1.3241	3.7154	5.8832	4.0881	5.8807
RN7SL239P	0.6306	0	0	2.0052	0	0.8872	0	1.5137	0	0	0	0	0	1.3943	0	1.6064	1.6136	0	1.8585	0	0	0	1.2143	0	1.0097	0.6481	0.7609	0.6915	0.9013	0	1.3629	2.4337	0.7629	1.119	0	0	0	0.9321	0	0	0.5755	0.6578	1.7528	0	0	0	0.6709	0	1.83
C16orf58	12.3875	12.183	13.3322	12.1247	12.555	11.6593	12.9505	12.3995	13.2024	12.328	12.8151	12.4886	11.6891	11.6648	12.2133	12.4864	11.8422	10.1235	12.5598	11.3165	12.463	11.5682	12.6904	12.4817	11.9911	12.2809	13.2246	12.8955	12.7713	12.6949	12.7778	12.3679	12.6233	12.2653	10.9312	12.3163	12.4821	12.2877	12.1793	11.9676	13.1689	11.3841	12.4967	11.9563	12.3303	12.5512	13.1136	12.777	12.2371
C16orf59	9.236	9.4747	9.3787	9.1887	7.4557	9.8995	8.5908	8.0368	9.4274	7.31	7.8041	7.9447	8.8425	9.3022	9.0412	9.8885	7.8985	8.7432	8.6588	7.9699	7.7876	7.4505	9.0036	8.0655	8.6935	9.6592	8.3765	8.143	8.0721	8.8329	7.3688	9.223	8.6196	7.2933	8.9488	8.5995	8.9857	8.9191	8.2253	7.6629	8.0322	7.932	7.8853	7.5165	7.8428	7.9842	7.673	8.832	8.3617
SETDB2	9.2799	8.6169	7.1651	8.7973	8.3449	8.0465	8.8385	8.5715	7.5704	8.822	8.6352	9.129	8.641	7.0544	8.7769	7.5788	8.8054	8.0524	8.3917	8.2756	8.6026	8.6515	8.8635	8.8349	8.8648	8.017	8.9161	9.5917	8.2429	8.1204	8.2647	8.3262	9.4059	9.7032	7.9383	7.9372	8.5794	8.4796	8.0707	8.4703	8.2638	8.9729	8.2646	8.748	9.0548	8.2321	8.2514	7.8399	9.2826
RP11-386M24.1	0	1.2622	0	0.8103	0	0	0	0	0	0	0.7035	0	0	0	0	0	0	0	0	0	0	0	0	0	0	0	0	1.5084	0	0	1.7476	0.7939	0.7629	0	0.6527	0	0	0.9321	0	0.6831	0	0.6578	0	0	0	0.6113	0	0	0.8889
C16orf52	9.6969	8.3952	9.3966	8.3734	8.9724	7.4089	7.681	7.9582	8.0222	9.2017	9.1528	8.1565	6.9148	7.7099	8.4824	9.4256	8.6438	7.8506	9.0325	8.0429	9.2627	8.4864	9.8265	9.1408	8.8942	9.2501	8.9097	9.0626	9.113	9.0511	9.4588	8.8554	9.1957	9.2938	8.2995	8.8355	9.5238	9.5028	8.2217	8.7201	8.7805	8.1531	9.2227	8.7004	9.4342	8.6736	9.3957	8.5988	8.9853
WASIR1	5.3949	3.574	1.4397	0	1.4776	2.6731	5.5961	0	0	1.5191	2.323	1.3929	0	1.7066	3.9259	0	0	3.4562	1.7388	1.7514	2.9328	0	0	0	7.3951	0	0	3.2646	0	0	0	4.5693	1.0567	0	0	1.6516	0	0	3.0763	0	0.7705	2.8443	0	1.5535	0	2.4075	1.5539	1.1148	1.9398
C16orf54	4.0313	6.0298	1.1359	2.9602	1.2093	2.137	3.8659	5.4487	4.9799	5.0728	4.9027	4.5481	1.3528	3.6323	5.3289	3.7301	2.8441	2.6172	2.4844	6.4494	4.946	6.4587	6.3954	4.472	7.2672	4.8756	5.8569	7.8518	4.0919	5.2652	6.1488	5.6274	7.203	4.8642	4.8877	5.4092	6.1836	5.9074	3.1956	8.1208	4.5576	5.7434	4.8405	6.4686	7.5213	4.3215	4.9904	2.5856	4.7764
RP11-386M24.9	0	1.2622	0	0	0	0	0	0	0	0	0	0	0	0	0	0	1.247	0	0	0	1.5181	1.9279	0.7314	0.7332	0	0	0	1.157	0.5198	0	0.8367	0	2.1649	0	0	0	0.6712	0	0	0	0	0	0.84	0	0	0.6113	0	0	0
ITCH	11.4719	11.2453	10.9012	10.6392	10.5275	10.3292	9.837	10.5553	10.3226	10.9506	11.488	10.4076	10.5146	10.5344	10.763	10.8862	11.232	10.2166	11.61	11.1535	11.1273	10.3141	11.1076	11.2287	11.5321	12.5063	10.9862	11.4387	11.8728	11.6194	11.0191	11.2951	11.0665	10.5889	11.8401	11.2749	12.0062	10.6208	11.2565	10.8135	11.0433	10.8603	10.9899	10.9892	10.5084	11.2197	11.6674	10.511	11.5244
CHMP4A	10.5279	10.0592	10.5561	10.5523	10.0432	10.4706	9.7499	10.6383	10.2938	9.839	10.1538	10.0287	9.7988	10.3535	9.7823	9.9077	9.8144	10.7706	9.6377	9.5423	10.8042	10.6314	10.176	10.0577	7.6851	11.3525	10.2103	10.542	9.9913	10.3305	10.0995	10.0565	9.7848	10.4701	9.9056	9.6611	9.6908	8.5695	10.0608	9.927	11.1228	10.5118	10.1625	10.0587	9.3783	10.7545	10.7202	9.9294	9.9131
CHMP4B	12.209	13.0829	13.2759	12.8008	12.4422	13.5789	12.4332	12.7757	12.9972	13.2366	12.8292	12.5728	13.2815	12.9794	13.2497	13.1619	13.2118	13.2299	12.5882	12.8807	13.1364	13.4765	12.5815	13.0193	13.3288	12.6921	12.7815	12.234	13.4778	12.7563	12.2786	13.076	12.7754	11.9934	12.7291	12.4221	13.2661	12.9827	13.062	12.9847	12.3596	13.0021	12.2919	11.9755	12.8272	12.702	13.0537	12.1032	13.0456
CHMP4C	9.3158	10.0344	9.5255	8.1926	8.3449	9.9987	9.3986	9.8543	9.8938	10.8403	11.1315	10.2781	8.7025	8.1681	10.6028	9.1583	10.3534	9.8559	10.3097	10.7297	9.5423	9.3389	9.9238	8.9854	9.8743	8.2218	8.9805	8.8184	11.0771	9.2085	9.8415	10.0244	8.9667	10.8581	9.3508	10.6416	9.7384	10.4852	11.4839	10.9289	10.3205	10.0322	10.4258	9.7642	9.931	9.7095	9.3567	9.0974	10.6513
RP11-574F21.2	3.3674	2.7212	3.8251	2.6497	2.6437	1.4325	3.5983	2.9057	3.0457	3.0814	2.9844	3.871	2.5013	1.3943	2.0929	2.8349	3.74	1.835	3.0396	2.7902	3.4922	2.3806	4.3324	3.0505	3.7728	1.7086	3.3262	3.5179	3.8089	2.6964	2.7009	2.7804	2.9943	4.9211	1.7173	2.6987	1.4737	1.4937	2.2357	2.3893	2.2991	2.7607	3.3896	2.444	4.69	2.8741	3.2155	2.1705	3.4882
RP11-20E24.1	1.068	1.9249	2.5337	0	0	0	0.6936	0	1.1016	0.9508	1.5289	1.9713	2.2884	0	2.9131	0	1.6136	3.4945	0.7282	3.2148	0	3.6112	0.7314	0	1.8212	2.1384	1.9178	1.5084	1.6641	0.9363	0	1.3031	1.2592	0	1.1004	1.1508	1.1276	0	2.7941	0.6831	0	1.108	0	0	2.0027	0.6113	0	0	0.8889
AP005242.1	0	0	0	0	0	0	0	0	0	0	0	0	0	0	0	0	0	0	0	0	0	0	0	0	0	0	0	0	0	0	0	0	0	0	0	0	0	0	0	0	0	0	0	0	0	0	0	0	0
AL591893.1	0	2.3773	1.1359	0	0	0	0	0.9469	0.4668	0	0.7035	1.5594	0	0	0	0	2.9759	0	0	0	0	0	0	0	0	1.0937	0	1.7908	1.2026	0	1.7476	0.7939	0	0	0	1.1508	0	0	0	0	0.5755	0	0	1.1821	0.8089	0	1.127	0.5853	0
RP13-131K19.6	3.0228	2.9987	0	4.1964	1.8579	2.137	3.9832	2.715	3.8827	4.2972	2.0506	5.5473	3.9425	3.1927	3.8954	2.3477	2.8441	2.6172	2.6445	2.7902	4.2256	3.0023	5.3899	2.7992	4.4108	3.3495	2.5515	4.8724	2.2941	2.4772	2.7009	4.2181	3.7596	2.8963	1.953	2.9472	0	3.0469	2.2357	1.4941	2.2991	2.3346	0.84	2.2652	4.1938	2.7742	2.6619	2.0005	2.9661
KRT8P26	0.6306	3.6075	1.7635	4.416	5.4261	2.3918	2.0308	2.9057	1.8773	2.9129	4.9027	2.9664	3.255	2.0899	2.5605	0	6.6122	4.5915	3.6043	3.3878	3.08	0	2.4909	4.7096	3.2653	1.9395	0	4.8417	5.2432	4.7074	2.515	2.9268	6.9981	4.1215	3.3439	3.3439	3.6835	6.0723	3.6005	3.4976	3.6176	3.5108	2.8719	2.9963	4.7314	3.9794	3.6146	3.2486	5.0968
COBLL1	7.4853	9.0025	9.7736	5.9898	6.2689	4.9812	9.7002	8.7685	8.4102	8.8398	9.3309	8.3192	7.6901	7.2523	8.5786	7.654	8.2731	8.6449	9.0927	8.4021	8.6931	8.3872	9.0294	9.4763	9.3603	10.4218	10.7726	9.284	10.0097	6.4103	11.1107	8.5174	10.1693	10.379	9.7743	9.6179	9.2555	10.7374	9.947	10.3171	9.8518	9.0441	9.3061	9.9027	8.2902	10.9931	10.3344	6.3844	6.3258
RP11-275O18.1	0	0	0	0	0	0	0	0	0	0	0	0	0	0	0	0	0	0	0	0	0	0	0	0	0	0	0	0	0	0	0	0	0	0	0	0	0	0	0	0	0	0	0	0	0	0	0	0	0
RP11-305P14.1	0	0	0	0	0	0	0	0	0	0	0.7035	0	0	0	0	0	0	0	0	0	0	0	0	0	0	0	0	0	0	0	0	0	0	0	0	0	0	0	0	0	0.5755	0	0	0	0	0	0	0	0
TMEM255B	7.2509	7.547	6.2564	6.7751	6.8962	9.3558	7.421	8.057	7.4869	5.924	6.9564	7.3455	5.5735	9.2984	7.6278	6.3355	7.4548	9.0911	8.1057	7.5903	7.3503	7.8253	7.1791	7.4904	7.8742	6.4556	7.1638	7.3788	6.9816	7.5357	9.0434	7.072	8.0768	7.1279	7.0319	5.9404	7.2202	7.6164	7.5544	8.8494	6.038	8.1619	7.7699	7.9968	7.176	6.9349	8.1766	7.1806	7.6644
TMEM255A	6.1422	5.6015	8.1958	5.0291	5.0222	3.8673	7.6061	6.4007	5.1291	8.0037	9.1464	8.9951	6.656	4.1116	9.9581	5.3889	5.2769	6.9421	7.0902	6.7483	8.0435	5.6464	6.9595	4.8488	7.4329	7.2679	6.8269	5.8475	4.3893	7.6385	6.7324	7.024	6.6331	8.0384	7.2644	8.7192	4.8795	6.2549	7.007	9.7467	7.4269	6.3857	7.2318	5.9669	7.0507	9.4784	9.3122	4.0881	7.0181
ST5	11.6655	11.851	11.289	10.3873	11.3375	11.5616	12.5206	13.115	11.6976	11.9322	12.6011	12.301	11.8812	10.8956	13.3993	12.127	12.6892	11.6606	12.5196	11.9379	10.7866	10.7925	12.1855	12.4475	12.8817	11.6974	12.4451	11.5855	11.1983	13.1836	12.2097	11.8552	12.3012	12.5243	12.5935	12.0599	11.4884	12.9114	12.2307	12.8896	12.3439	12.3546	11.5823	11.9593	12.7066	13.0242	13.4142	12.1042	13.0627
ST7	11.1085	9.8259	10.8677	11.0226	11.0872	10.4614	11.149	10.3789	9.2372	10.6024	11.6217	11.0739	11.0776	10.953	10.9794	10.0694	11.4567	11.0753	10.0034	10.5394	11.0754	10.3045	10.2793	10.5388	10.8804	10.5102	10.1213	10.9536	10.709	10.7944	10.2843	10.2665	11.1599	10.4878	10.8187	10.7929	11.1866	11.1224	10.7685	10.5211	10.4434	10.4066	9.9215	9.8846	10.3958	11.9531	10.961	11.626	11.4675
TMEM173	10.4491	11.3786	12.0577	11.5835	13.3516	10.5249	8.3001	12.6975	13.2064	12.3704	11.0308	10.9819	8.3529	11.4806	10.7978	9.2488	13.6645	10.9235	11.4731	11.885	10.8425	12.6159	11.9635	11.5709	10.7426	9.0237	10.855	12.1816	12.5902	10.383	12.1332	10.2568	13.2812	11.346	9.3501	13.0943	12.0114	12.9168	10.4623	11.5396	11.9369	12.2586	12.0364	10.5364	13.3467	11.7864	11.8153	10.4238	11.4604
RN7SL640P	0	0	0	0	0	0	0	0	0	0	0	0	0	0	0	0	0	0	0	0	0	0	0	0	0	0	0	0	0	0	0	0	0	0	0	0	0.1992	0	0	0	0	0	0	0	0	0	0	0	0
CYP4A22-AS1	2.4292	2.9987	2.8049	2.4651	0	0	0	2.9057	3.6391	3.2322	3.8902	2.2912	1.557	1.3943	2.9131	0	0.7542	0	0.7282	0	1.9245	3.9093	2.4909	0.7332	2.185	2.1384	2.3695	1.157	1.2026	1.4994	3.1473	1.3031	4.1477	2.1749	3.1714	1.7828	1.1276	1.4937	2.4468	0.6831	1.3049	0	2.3075	2.0609	3.5269	3.3175	2.7909	1.5854	0
WBP2P1	0	0	0	0	0	0	0	0	0	0	0	0	0	0	0	0	0	0	0	0	0	0	0	0	0	0	0	0	0	0	0	0	0	0.6653	0	0	0.6712	0	0	0	0	0	0.84	0	1.7029	0	0	0	0
RP11-574K11.31	7.3169	7.5007	6.8501	7.4533	7.1267	5.0116	7.6895	6.8255	6.9452	6.6786	7.8351	7.9648	7.6562	6.6517	8.082	7.1295	7.7711	8.2361	7.7639	7.8391	7.0039	6.42	8.5708	7.4332	7.9461	7.2376	6.7552	8.8252	7.2457	7.1694	8.2202	8.0192	8.7024	7.2232	6.5049	7.568	5.5648	6.9694	6.5143	6.0541	7.6641	6.5426	7.4837	7.2841	7.1448	6.4792	7.2344	5.6156	6.4527
ZNF304	9.8372	8.3086	8.7633	10.0847	8.5709	9.652	10.434	8.9069	8.8767	9.6699	10.0785	7.9042	8.0145	8.2476	9.4353	9.2911	10.5365	9.1989	9.4381	8.3766	9.1695	8.5359	11.1662	9.0869	8.7611	10.8314	9.2919	10.0408	9.0097	9.8199	10.0616	9.7536	8.9102	9.6968	7.5941	8.2579	9.6243	9.2833	8.5944	10.1216	9.1579	9.7577	9.2093	8.8679	8.3378	10.5467	9.445	9.826	10.6116
STH	0	0	0	0	0	0	0	0	0	0	0.7035	0	0	0	0	0	0	0	0	0	0	0	0	0	0	1.4337	0.7609	0	0	0	0	0	0	0	0.6527	0	0	0	0	0.6831	0	0	0	0	0	0	0	0	0
ZNF302	11.2598	10.429	10.4143	10.9786	10.4646	9.7227	11.4631	8.9141	9.4672	8.7289	10.3907	9.149	9.4036	9.2861	10.3038	10.9155	10.709	9.2084	10.3524	9.7425	9.9754	9.8273	10.6229	10.3861	9.8313	11.3815	9.975	10.3855	10.1978	9.7606	10.6426	10.2798	10.6301	10.9627	9.9867	10.1921	11.0031	9.2039	10.8432	9.5295	10.2068	9.795	9.9041	9.2526	9.1195	10.2641	10.1289	9.5788	9.6287
ZNF300	4.4842	9.134	8.7948	10.4337	7.8164	7.8265	8.4579	7.2761	8.1245	6.501	9.0607	9.7165	8.5437	7.665	9.1898	10.2741	9.8719	7.6252	9.6614	8.3817	8.7935	8.4694	9.5088	8.4649	8.5152	9.5908	9.0619	6.8349	8.8194	8.7541	8.8481	9.319	9.4866	8.1498	9.794	8.3766	8.9823	8.6588	7.8974	7.5877	9.2934	7.6709	9.5121	8.438	8.6901	8.6792	8.9192	8.6337	9.1375
RP11-285G1.2	0.6306	0	0	0	0	1.4325	0.6936	0	0	0	0	0	0.4735	0	0	0	0	0	0.7282	0	0.9501	0	0.7314	1.5786	0	0	0.7609	0	0.5198	0	1.7476	0	1.2592	0	0	2.0183	0	0	0	0.6831	0	0	0	0.7088	0.8089	0	1.4731	0.5853	0
RP11-193F5.4	0.9745	0	0	2.1689	0	0	1.2563	0.8388	0	0	2.1662	1.7635	0	0	1.8	1.5967	1.7641	0.824	0	0	0	1.1867	0	2.9215	0.8486	0	1.8555	0	1.7354	0	0.5574	0	0.2987	0	0	1.319	0	1.195	0	2.8783	0	0	0	0.9648	2.4761	0	0	0	0
STS	9.7685	8.4481	6.8122	8.429	9.2556	6.6739	9.864	10.4358	8.5768	9.4567	9.5739	9.5258	9.8163	8.6556	7.7962	8.0818	9.2914	9.7884	8.9448	8.762	9.308	9.5906	9.1126	9.4588	9.3105	9.7532	8.9549	9.4979	9.8046	10.0497	11.6029	8.1842	10.7295	9.2368	9.6129	10.2097	9.7452	10.3101	8.6121	8.6065	8.8993	10.3807	8.987	9.4173	10.291	8.9813	9.5415	9.8993	8.797
RP11-6I2.3	0	2.9987	0	1.3261	0	0	0	0	1.1016	2.7221	1.5289	1.5594	0	0	2.0929	0	0.7542	2.2785	1.2099	2.5195	3.3674	1.9279	1.8642	0.7332	1.5979	0.6481	0.7609	3.5934	0.9013	0.5428	1.3629	1.6787	2.1649	1.119	0	2.0183	1.9863	0	0.8007	1.1448	0.9858	2.1591	0	2.2652	2.8104	0	0	0.5853	0
RP4-753F5.1	1.068	0	3.8251	2.4651	4.6219	2.3918	0.6936	2.236	1.8773	1.5191	2.5918	2.9664	2.7714	0	1.7864	3.1985	1.247	1.1915	1.8585	0	2.2413	2.3806	3.3565	2.3143	2.185	1.0937	2.713	2.2296	1.8492	1.7155	2.0511	0.7939	2.9943	0.6653	1.4416	1.1508	1.7526	2.879	0.8007	2.01	1.787	0	1.3674	2.9963	2.0027	0	3.3047	1.0004	0.8889
RP11-285G1.9	0.6306	1.2622	0	0.8103	0	0	0	0.9469	0	0	0	1.5594	0	0	1.3967	0	0	0	0	0	0.9501	0	0	0	0	0	0	0.6915	0	0	0	0	1.2592	0	0	0	0	0	0	0	0	0	0	0	0.8089	0.6113	0.6709	0	0
HOXB13	8.3198	1.9249	0	7.6544	0	0	0	0	0	0	1.5289	0	7.035	8.1844	0	0	0	0	2.3044	0	0	0	0	2.3143	3.925	7.4238	0	1.5084	0.9013	4.3023	0.8367	6.727	0.7629	0	0	0.6872	8.9806	0.9321	0	0.6831	0	0	0	2.7465	3.9341	0.6113	2.1866	0	3.7842
RNU1-143P	0.3495	1.0349	0.3778	0	0.7279	0.2779	0	0	0	0	0.2105	0	0	0	0.268	0	1.6136	0	0.965	0	0	0	0.4115	0.2211	0.3258	0.1913	0.2311	0.943	0.4064	0.156	0.4782	0.4509	0	1.3848	0	0.3842	0.6712	0.7493	0	0	0	0.3661	0	0.2124	0.8089	0	0.5301	0	1.4166
RP11-393N4.2	0.6306	1.2622	2.3219	1.3261	4.1748	2.9629	2.0286	3.7071	2.2689	3.9935	2.4329	0	2.9269	3.4292	1.7864	0	2.3563	2.6172	0	1.1266	3.3674	1.2645	1.8642	2.3143	1.5979	0	0	1.5084	2.2941	1.2452	0.8367	0	1.2592	2.5078	0	0	0.6712	1.4937	1.3127	1.4941	2.1478	1.9593	0	0	0.8089	1.0393	2.6619	0.5853	1.83
CASP3P1	0	0	0	0	0	0	0	0	0	0	0	0	0	0	0	0	0	0	0	0	1.5181	0	0	0	0	0	0	0	0	0	0	0	0	0	0	0	0	0	0	0	0	0	0	0	0	0	0	0	0
RNU2-70P	0	0	0	0	0	0	0	0	0	0	0	0	0	0	0	0	0	0	0	0	0	0	0	0	0	0	0	0	0	0	0	0	0.7629	0	0	0	0	0	0	0	0	0	0	0	0	0	0	0	0
RP11-361C13.1	0.8658	0.7649	0.677	0	0	0	0	0.5497	0.8188	0	0	0.9809	0	0	0	0	0	0	0	0	0	0	0	0	0	0.3602	0	0	0	0	0	0	1.2592	0	0	0	0	0	0	0	0	0	1.3674	0.3976	0	0	0.6709	0	0
TP53TG1	8.967	8.4189	10.7213	7.9509	9.759	9.2185	8.9042	7.9451	8.9681	8.2706	7.9915	8.6724	10.4817	8.7387	8.0408	8.9891	8.4274	9.4606	8.9045	7.5545	8.5624	9.2197	8.2188	8.3272	8.6005	8.8178	9.1224	7.2091	8.2697	8.3815	8.3715	7.6047	6.3755	9.0963	7.3629	8.8135	8.6992	8.553	8.5622	9.0274	8.115	8.5152	8.3344	7.2664	9.3311	8.9156	9.3125	9.0947	8.7564
FBXO17	10.6534	10.0609	9.6734	8.3378	9.1628	11.7379	12.9383	7.0012	8.1126	7.9984	9.8932	9.6127	11.8073	8.2782	9.2639	10.5722	10.4829	10.5061	10.7164	10.175	9.555	9.391	8.8594	9.3355	10.2785	10.8312	9.3878	9.2366	9.0201	9.7115	10.5286	10.1759	8.1352	6.7811	7.291	10.9642	11.4893	10.0646	12.893	9.3277	9.4126	7.382	7.7001	8.4771	8.3446	10.6578	9.1903	10.0169	10.737
RP11-61O1.1	0	0	0	0	0	0	0	0	0	0	0	1.9713	0	0	0	0	0	0	0	0	0	0	0	0	0	0	0	0	0	0	0	0	0.7629	0	0	0	0	0	0	1.1448	0	0	0	0	0	0	0	0	0
RNU7-200P	0	0	0	0	0	0	0	0	0	0	0	0	0	0	0	0	0	0	0	0	0	0	0	0	0	0	0	0	0	0	0	0	0	0	0	0	0	0	0	0	0	0	0	0	0	0	0	0	0
PPP3CA	11.3462	10.17	10.9012	9.0924	9.7839	9.275	10.5635	10.2516	9.8383	9.6994	9.8315	9.8564	9.952	10.3396	10.4134	9.1432	10.163	10.3826	10.913	10.2042	9.9992	10.8907	11.5813	11.2271	11.124	12.1278	10.7177	10.5012	10.854	10.1058	11.3327	10.7211	10.3256	10.2737	10.7655	11.723	12.0894	10.5448	10.6385	11.718	10.2406	10.7275	10.5459	11.0305	10.8874	10.9972	11.1271	10.3528	11.0883
PPP3CB	11.2576	11.1824	10.2083	11.0204	10.5082	8.9227	10.8298	11.1789	10.3612	10.6904	10.7847	10.7921	11.0994	8.9873	10.3049	10.4255	11.0617	10.6259	10.7068	10.5557	11.1049	10.9995	11.1201	10.9175	11.4941	10.788	11.4442	11.1569	11.0385	11.2096	11.1754	11.1145	11.2382	11.0828	10.808	11.309	10.5788	10.2618	10.4975	10.2874	10.2917	11.0149	11.4783	11.2441	10.6993	11.0325	11.2898	9.854	10.2952
PPP3CC	7.9211	7.947	7.2318	7.1439	6.8311	7.4501	8.1592	7.605	7.8345	7.6065	7.7256	7.5497	8.4908	7.8958	7.9742	8.0321	8.9985	8.6309	7.3696	8.3979	7.8843	8.0653	7.9837	8.368	8.5099	8.3135	6.7037	8.7208	7.7014	7.6241	8.6272	7.3352	8.0138	8.72	7.1402	8.0992	8.8184	8.3466	7.7551	7.8936	7.7078	8.475	8.7525	8.768	7.7753	8.5626	7.4592	7.437	7.4121
RP11-259K5.1	1.4031	1.9249	0	2.0052	0	0	0.6936	0.9469	0	0.9508	0	1.5594	0	0	1.7864	0	3.9469	2.6172	1.8585	0	1.5181	1.2645	0	0	0	1.0937	1.6247	1.157	2.9084	0.9363	0	0	3.4271	1.7414	1.7173	0.6872	0.6712	5.7701	0.8007	0.6831	0	0.6578	1.3674	1.5378	2.2508	0	0	0	1.4349
RP11-259K5.2	6.1974	5.8837	4.2425	5.7434	5.6534	3.8939	6.1063	5.8975	6.2646	6.193	6.1355	6.0965	5.6499	3.4379	4.7734	5.5006	7.1002	5.3239	4.9152	5.8236	6.0208	6.6773	6.8873	5.7496	8.1196	6.938	6.7596	6.2822	6.6517	6.0975	6.4049	6.0197	5.8804	5.43	6.448	4.926	6.3595	5.3997	6.1041	4.5788	7.1034	5.993	5.9226	5.9015	6.8542	6.7054	5.7587	4.6765	5.4719
LIF	6.8933	11.0304	8.2648	9.3331	9.0602	7.0427	7.5497	11.3088	10.7847	9.3994	8.1521	11.2589	5.9631	7.9948	9.5087	6.6611	10.2828	9.0602	11.6727	10.5166	9.0941	8.5412	10.4629	9.3022	9.152	9.9502	8.0828	10.4225	9.5235	9.6272	10.503	9.9182	10.1391	8.5175	7.2635	9.358	9.597	9.7373	9.5949	9.7718	7.0215	9.8106	11.5237	9.817	7.4548	7.7811	9.9592	7.8368	8.5983
RPL12	14.899	14.8485	16.2898	15.8672	16.8317	16.5426	17.0851	16.7498	16.4721	16.0499	15.5638	16.4896	15.8476	16.7587	16.1192	14.5104	16.2634	16.8591	14.5209	15.646	15.8081	15.9866	14.334	16.0389	15.0084	14.6909	15.544	15.3523	15.1817	15.8852	14.7129	14.4263	15.652	16.3254	14.7377	14.5617	14.719	14.6654	15.6924	16.8075	16.2385	15.9144	14.422	14.0139	16.656	14.2559	15.5692	15.3051	15.8645
CTD-2132H18.5	0	0	0	0	0	0	0	0	0	0	0	0	0	0	0	0	0	0	0	0	0	0	0	0	0	0	0	0	0	0	0	0	0	0	0	0	0	0	0	0	0	0	0	0	0	0	0	0	0
TTC21B-AS1	0	1.9249	0	2.4231	0	0	1.16	0	0	0	1.1745	0	0	0	0	0	0	2.2785	0.7282	0	0	1.2645	0.7314	1.2169	0	2.9508	0.7609	0	0.5198	0	0	0	1.2592	0.8121	0	0.6872	0	0	0	0	0.5755	2.3346	0	0	0.8089	0.6113	0	1.8079	0.8889
IQCJ-SCHIP1	7.5877	9.7461	7.7803	6.4567	8.0938	9.7878	3.9075	9.005	8.3311	8.0232	8.9643	9.7509	6.617	7.007	8.2912	9.7916	8.2688	7.6789	8.6544	8.8837	7.7903	8.8705	8.8316	8.753	5.9659	8.3715	7.6407	10.1112	9.3458	8.4232	9.5365	8.7792	8.1866	7.6624	9.0236	9.2078	9.6367	8.3078	9.3831	6.2269	7.1582	7.7854	9.4943	7.906	8.7897	7.6484	8.1889	7.2129	6.4468
RNU7-176P	0	0	0	0	0	0	0	0	0	0	0	0	0	0	0	0	0	0	0	0	0	0	0	0	0	0	0	0	0	0	0	0	0	0	0	0	0	0	0	0	0	0	0	0	0	0	0	0	0
RNU6-836P	0	0	0	0	0	0	0	0	0	0	0	0	0	0	0	0	0	0	0	0	0	0	0	0	0	0	0	0	0	0	0	0	0	0	0	0	0	0	0	0	0	0	0	0	0	0	0	0	0
GACAT2	1.4031	1.2622	0	1.3261	0	0	0	0	0	0	0	0	0	0	0	0	0	0	0	1.7514	0	0	0	0	0	0	0	0.6915	0.9013	0	0	1.9764	0	0	0	0	0.6712	0	0	0	0.5755	0	0.84	0	0	0	0	0	0
NPY6R	3.9312	3.2314	2.5337	1.3261	4.768	0	3.8659	0	1.8773	2.7221	2.7348	1.5594	0.8294	0	1.3967	4.2783	2.1485	1.1915	3.6802	1.1266	2.7208	2.3806	3.1574	3.1614	2.6011	2.8556	1.2565	3.5179	4.0165	1.2452	3.8442	2.6175	4.8862	4.576	1.9488	1.7828	2.6626	2.2117	3.0738	2.6894	1.9786	1.108	3.0197	0	5.4044	3.4627	4.7888	0.5853	0.8889
GACAT1	0	0	0	0	0	0	0	0	0	0	0	0	0	0	0	0	0	0	0	0	0	0	0	0	0	0	0	0	0	0	0	0	0	0	0	0	0	0	0	0	0	0	0	0	0	0	0	0	0
RP3-509I19.1	1.4327	1.946	0	1.2865	0	0	0	0	0	0	2.3194	1.3768	0	0	0	0	2.2726	0	1.3833	0	1.2449	0	1.16	1.9832	2.5987	0.8924	0	2.1196	1.5891	0	0	1.518	2.7001	2.3608	1.8446	0	0	0	0	2.328	0	2.2994	1.1889	0	5.124	0	0	0	1.0986
RP4-535B20.2	0	0	0	0	0	0	0	0	0	0	0	0	0	0	0	0	0	0	0	0	0	0	0	0	0	0	0	0	0	0	0	0	0	0	0	0	0	0	0	0	0	0	0	0	0	0	0	0	0
RP3-509I19.6	0	0	0	0	0	0	0	0	0	0	0	0	0	0	0	0	0	0	0	0	0.9501	0	0	0	0	0	0	0	0	0	0	0	0	0	0	0	0	0	0	0	0	0	0	0	0.8089	0	0	0	0
RP4-535B20.1	2.2743	1.2622	0	1.7052	0	0	1.5119	0.9469	0	0	2.4329	0	0	0	1.3967	1.6064	1.247	0	1.2099	0	1.9245	0	2.1046	0.7332	2.7168	0	0	0	0.9013	1.4994	1.7476	0	2.1649	2.8963	0	2.0183	1.4737	1.8969	0.8007	0.6831	0.9858	2.1591	0.84	0.7088	1.3241	1.0393	2.1866	0	2.1399
RNU6-377P	0	0	0	0	0	0	0	0	0	0	0	0	0	0	0	0	0	0	0	0	0	0	0	0	0	0	0	0	0	0	0	0	0	0	0	0	0	0	0	0	0	0	0	0	0	0	0	0	0
AC107079.1	0	0	0	0.8103	0	0	0	0	0	0	0	0	0	0	0	0	0.7542	0	0	0	1.5181	0	0.7314	1.2169	1.0097	0	0	0	0	0	0.8367	0.7939	1.2592	1.9744	0	0	1.1276	0	0	0	0	1.4506	0	0	0	0	0.6709	0	0
CTD-2302A16.2	0	0	0	0.8103	0	0	0	0	0	0	0	0	0	0	0	0	1.6136	0	0	0	0	0	0	0	0	0	0	0	0	0	0	0	0	0	0	0	0	0	0	0	0	0	0	0	0	0	0	0	0
RP11-5P18.10	4.8799	3.2674	4.9725	1.7251	1.978	5.4799	0	4.2084	4.1322	0	1.5383	3.5244	5.5885	2.2167	3.0517	3.8247	2.0151	5.2803	4.082	4.6975	2.9745	3.75	2.9163	3.726	5.495	4.3283	6.2044	0	0	3.8023	3.27	3.7083	2.8924	3.5555	2.5073	2.6063	4.7992	4.823	3.8435	6.2673	3.9907	4.0179	1.9277	1.4058	2.2324	3.9556	2.7291	2.9094	3.9121
HK2P1	0.6357	0	0	3.1176	0	0	0	0	0.4707	1.5238	1.5507	0.988	1.751	0	0.8741	1.6257	0	1.1996	2.1075	1.1266	0	0	1.5946	1.8753	0	3.2008	0.7785	2.7444	1.2295	0.9432	0.8431	0	1.2635	0	3.0679	1.5166	2.0077	0	2.0045	1.5064	1.3191	0.6684	0	0.7145	0	2.4032	1.1387	1.004	0
RPL18	14.559	14.3635	15.7835	16.3244	16.1065	16.561	15.8886	15.0827	16.2542	15.9862	15.2314	14.8373	15.3716	17.1967	15.7995	15.0638	16.4099	17.0732	14.5609	15.5389	15.3821	15.3596	15.0327	15.227	14.2142	14.99	14.8442	15.3314	14.1368	14.853	14.4649	14.3682	13.9087	16.9257	14.0968	13.6668	14.9237	14.6221	14.7654	16.3842	16.2407	16.1506	15.2052	13.6279	15.2356	14.0947	15.0623	15.341	15.3725
RP5-1100E15.4	0.6306	0	0	0.8103	0	0	0	0	0	0	0	0	0	0	0	0	0	0	0	0	0	0	0	0	0	0	0	0	0	0	0.8367	0.7939	0	1.119	0	0	0	0	0	0	0	0	0	0	0	0	0	0	0
AC079140.1	0	0	0	0	0	0	0	0	0	0	0	0	0	0	0	0	0	0	0	0	0	0	0	0	0	0	0	0	0	0	0	0	0	0	0	0	0	0	0	0	0	0	0	0	0	0	0	0	0
ADRA2A	9.586	7.9974	5.7785	10.4892	6.1136	8.4058	9.7109	8.0006	8.1304	7.3435	8.5912	7.9101	4.4323	4.8423	8.4226	6.9022	8.2407	9.1736	8.896	8.27	6.5577	6.1805	10.6645	8.2113	5.5267	9.3451	8.4181	9.9875	8.7542	7.7951	10.2332	7.0877	7.4814	6.2255	7.1057	5.4298	9.1526	7.707	6.4317	11.6069	10.0865	10.3116	10.9977	10.0499	7.3721	9.2361	9.2221	9.2016	7.1188
ADRA2B	8.4133	7.8123	6.3652	8.0445	8.3738	6.8112	5.8528	4.9395	3.6391	3.4936	7.276	6.3714	7.9204	7.2368	5.5957	7.9449	4.3865	4.7375	10.5489	5.0423	3.7133	8.4751	5.8524	8.0762	10.0988	6.994	7.2585	5.0702	4.7795	3.0547	5.681	9.1944	8.5246	3.2021	7.1235	5.9404	6.929	8.0659	6.0181	6.8959	7.9772	7.1077	3.9279	7.33	5.2419	6.7493	6.4888	5.6872	6.9099
RPL19	14.495	15.4512	16.2829	15.4275	16.1177	16.5028	16.0099	15.1733	16.3935	16.2245	15.1039	15.2143	15.5742	16.6278	15.4434	14.7559	15.2403	15.9012	14.8994	15.3542	15.9093	15.8126	15.3832	15.5583	15.0744	13.9561	15.5654	14.9186	14.4915	14.7697	14.2721	15.4713	14.3725	16.6147	14.997	14.0759	14.6051	15.5951	14.886	15.3148	15.5738	15.4546	14.6705	14.246	16.6733	14.471	15.3104	14.956	19.0285
RP11-89K21.2	0.6306	0	0	0.8103	0	0	0	0	0	0	0	1.9713	1.1147	0	0	0	0	0	1.5704	0	0	0	0.7314	0	0	0.6481	0	0	0	0	0	1.6787	0	0	0	0.6872	0	0.9321	0	0	0	0	0	0	0	0	0.6709	0	0.8889
TEX26	6.0134	0	0	0	0	0	2.0308	0	0	0	0	0.9809	1.8951	0	0.8612	0	0	0	0.7282	0	0	0	0	0	0	0	0.7609	0	0.5198	0	1.7476	0	0	0	1.7173	0	0	0	0	0.6831	0.5755	0.6578	0	0	0	0	0	0	0
RP11-89K21.1	8.6324	4.3632	4.8052	8.6124	8.3155	2.8053	3.3589	1.5137	0.8188	6.7957	3.4668	12.2916	7.295	4.9975	5.6436	3.1985	0.7542	0	10.4629	7.0739	9.4004	3.235	3.0465	8.518	1.8212	6.444	3.8965	9.176	5.2597	2.8866	0	8.904	3.2269	1.4635	6.7923	8.2405	5.7634	9.5281	4.9392	6.9814	2.2991	1.108	1.3674	6.741	6.2936	2.6499	8.2399	1.5854	6.2341
RP13-140E4.1	0.6306	0	1.1359	0	0	0.8872	0.6936	0	0.4668	0	0	0	0	0	0	1.6064	0	0	1.2099	0	0	0	0.7314	0.7332	1.0097	0	0.7609	0	0	0.5428	0.8367	0.7939	0.7629	0	0	0.6927	0	1.4937	0.8007	0.6831	0	0	0.84	1.1821	0	0	0	0.5853	0.8889
RP1-166H4.2	0	1.2622	0	0	0	0	0	0	0	0	0	0	0	0	0	0	0	0	0.7282	0	0	0	0	0	0	0	0	0.6915	0.9013	0	0.8367	0	0	1.4635	0	0	0	0	0	0	0	0	0	0	0	0	0	0	0
TEX22	5.3254	4.7101	6.316	3.7068	7.0326	6.2912	5.5447	4.8495	3.5478	6.5218	6.1028	4.8263	2.8364	5.1842	4.3643	3.7456	4.7961	5.4096	4.8809	4.3172	5.9352	5.725	6.0033	4.6204	3.3394	5.6892	6.3467	6.0659	6.9454	3.7856	4.6382	4.2328	5.2454	6.2445	2.6203	2.4888	4.0359	6.8162	3.2618	5.5738	6.4796	4.8732	3.4945	3.9787	4.5404	5.2047	6.191	4.0244	5.8734
RNU7-53P	0	0	0	0	0	0	0	0	0	0	0	0	0	0	0	0	0	0	0	0	0	0	0	0	0	0	0	0	0	0	0	0	0	0	0	0	0	0	0	0	0	0	0	0	0	0	0	0	0
RP11-767L7.1	1.068	3.2314	0	0.8103	1.8579	0	1.16	0	0	0	0.7035	0	0	0	0	0	0	1.835	0.7282	0	0	0	0.7314	0.7332	0.5915	0	1.2565	1.157	0.5198	0	1.3629	0	1.6279	0	0	0	0.6712	0	0	0	0	0	0.84	0.7088	0.8089	0.6113	0.6709	0	0.8889
AC117444.1	0	0	0	0	0	0	0	0	0	0	0	0	0	0	0	0	0	0	0	0	0	0	0	0	0	0	0	0	0	0	0	0	0	0	0	0	0	0	0	0	0	0	0	0	0	0	0	0	0
TEX28	0	0	0	0	3.5102	0	0	0	0	0	0	0	0	0	0	0	0	0	0	0	2.3428	0	0	0	0	0	0	0	0	0	0.8367	0.7939	2.4359	0	0	0	0.7135	0	0	0	0	0	0	0.7088	0	0	0	0	0
TEX29	1.068	4.6309	1.1359	2.9602	2.3036	1.8274	1.16	2.9057	3.3991	2.2425	1.5289	2.7745	0.4735	3.1927	3.4327	0	2.5378	2.8913	0.7282	4.4004	3.08	3.7679	2.3106	2.3143	1.0097	1.9395	1.6247	3.7986	1.2026	1.2452	4.1932	2.2231	2.8623	1.4635	1.1004	0.6872	2.9101	3.4579	0.8007	1.4941	1.3049	1.4506	3.1539	2.2652	2.0027	0	1.752	0	0
RP11-385F7.1	3.6454	4.4581	5.5761	3.3282	4.5429	4.7728	5.4663	4.4202	3.5942	5.0322	4.7425	5.1721	4.9135	4.6685	5.5711	6.6016	3.8123	3.1215	4.8368	4.1349	5.0307	2.7247	4.9405	4.9756	4.0626	2.4691	4.5803	2.4074	5.1928	3.6867	3.9941	6.1136	4.3086	4.6786	3.423	3.5076	2.7917	5.9715	4.493	4.757	4.4646	4.053	2.8719	3.4793	4.0034	4.3957	4.0351	3.0006	4.0296
RP11-159D12.11	1.6749	1.2622	1.1359	1.7052	1.8579	0	0	0	1.7189	0	1.8132	0	0	1.3943	0.8612	3.1985	0	1.1915	0.7282	0	0.9501	1.2645	2.7953	0.7332	0	0	0	1.7908	1.4518	1.2452	0	0	0	1.119	0	0	0	0	0	0	0	1.108	0.84	0.7088	2.0027	0	1.127	0	1.4349
RP11-521M14.1	0	0	0	0	0	0	0	0	0	0	0	0	1.1147	0	0	0	0	1.1915	0	0	0	0	0	0	0	0	0	0	0	0	0	0	0	0	0	0	1.1276	0	0	0	0	0	0	0	0	0	0	0	0
RNU6-299P	0	0	0	0	0	0	0	0	0	0	0	0	0	0	0	0	0	0	0	0	0	0	0	0	0	0	0	0	0	0	0	0	0	0	0	0	0	0	0	0	0	0	0	0	0	0	0	0	0
RP11-95F22.1	0	0	0	0	0	0	0	0	0	0	0	0	0	0	0	0	0	0	0	0	0	0	0	0	0	0	0	0	0	0	0	0	0	0	0	0	0.9923	0	0	1.284	0	0	0	0	0	0	0	0	0
AC016730.1	0	0	0	0	0	0	0	0	0	0	0	0	0	0	0	0	0	0	0.7282	0	0	0	0	0	0	0	0	0	0	0	0	0	0	0	0.6527	0	0.6712	0	0	0	0	0	0	0	0	0	0	0	0
RP1-46F2.3	8.3049	0	0	0.8103	3.5234	0	2.0308	0	0	0	1.8132	0.9809	0	0	0	0	0	0	2.0986	0	0	0	2.6511	0.7332	0.5915	3.6903	0	5.893	0.5198	0	0	1.3031	0	0	0	2.8283	1.1276	0	0	0	0	0.6578	0	0	0	0	0	0	1.4349
AC016730.2	0	0	0	0	0	0	0	0	0	0	0	0	0	0	0	0	0	0	0	0	0	0	0	0	0	0	0	0	0	0	0	0	0	0	0	0	0	0	0	0	0	0	0	0	0	0	0	0	0
RNU6-1150P	0	0	0	0	0	0	0	0	0	0	0	0	0	0	0	0	0	0	0	0	0	0	0	0	0	0	0	0	0	0	0	0	0	0	0	0	0	0	0	0	0	0	0	0	0	0	0	0	0
SYT8	3.6454	6.7641	7.247	4.6932	5.3814	9.7875	2.0308	7.3518	7.1685	0.9508	2.865	5.8449	2.8512	0	1.7864	8.3939	6.7006	6.9866	7.9763	5.5226	6.5434	8.5254	5.9936	8.5283	1.3336	6.3593	3.4228	9.925	5.1405	2.6964	7.704	1.6787	4.8862	3.1072	2.3233	3.0571	5.6657	5.8631	2.4468	7.1812	4.5272	9.626	11.2904	5.5051	8.6284	5.0752	6.949	4.7821	3.5937
SYT9	2.6966	2.3773	1.7635	0	1.2093	0	0	1.5137	0.8188	0	1.8132	0	2.0384	0	4.4744	3.1985	2.3563	1.1915	2.4844	3.3878	0	0	0	4.5556	0.5915	2.1384	0.7609	1.5084	1.4518	0.9363	1.3629	3.0597	1.6279	1.4635	3.0767	2.2207	3.6835	4.5105	0	1.1448	0.9858	0	0	2.8768	0	1.6371	0	0	1.4349
LINC01251	4.6191	1.9249	0	0.8103	0	2.9629	0	0.9469	0	0	2.0506	0	0	0	0.8612	2.3477	1.247	1.1915	1.8585	4.6922	1.5181	0	0.7314	0.7332	0.5915	0.6481	0	0	2.0132	1.2452	0.8367	0	2.3733	0.6653	0	0	0.6712	0.9321	1.3127	0.6831	0	0	0	0	0.8089	0.6113	0.6709	0	0
LINC01250	0	1.2622	0	2.0052	3.6793	0	0	0.9469	0	0	0	0.9809	0	2.0899	0	1.6064	0.7542	0	4.0092	1.7514	3.4922	2.3806	0	2.7992	0.5915	1.0937	0	4.643	5.6937	0	1.3629	2.4337	1.6279	0	1.1004	0	0	0.9321	0	0	1.3049	3.184	0	0	0	0	0	3.9549	0
LINC01257	9.1769	0	3.4034	6.5887	4.699	4.9812	4.2868	2.236	0	0	3.8277	4.4868	5.1812	0	0	4.9853	5.5696	4.5126	5.0802	0	1.5181	3.4353	0	5.7894	6.5708	2.3132	4.1416	6.9533	3.9757	1.2452	2.3016	5.8336	1.6279	0	1.9488	1.5012	5.3406	0.986	0	2.4465	6.3727	5.3661	3.851	2.9963	3.8143	1.8632	5.1188	3.4919	4.9848
MTCH2	10.9438	11.7204	11.2537	12.4585	12.201	11.5228	12.1453	12.0323	11.1773	12.2029	11.3338	12.398	12.5169	12.4035	11.7804	11.1543	12.2409	11.2152	11.4201	12.1013	12.4252	12.3459	11.4722	11.437	11.9382	11.9273	11.5219	12.2351	11.8258	12.2151	12.0434	11.9712	11.7261	12.0365	12.0212	10.7492	12.1063	12.1259	11.9696	11.135	12.1665	11.812	11.0674	11.9764	11.6041	12.6369	11.7511	11.3096	11.9072
MTCH1	13.2117	12.7797	13.524	13.2823	12.8257	13.4129	13.4542	13.0998	13.7442	12.8063	13.3913	13.955	14.1673	13.1765	13.5296	13.0245	13.663	13.0858	13.0711	13.0992	13.0709	12.9873	13.6627	13.5246	12.9508	13.3421	13.1893	12.1488	13.9577	13.6295	13.0321	13.1897	13.7379	12.4996	13.7418	12.8318	13.5472	13.3506	12.7828	14.2951	14.5756	13.6175	12.1479	12.8912	13.2943	13.8016	14.1124	13.1504	13.5505
LINC01254	0	0	0	0	0	2.3918	0	0	0	0	0	0	0	0	0	0	0	0	1.2099	0	0	0	1.2143	2.4946	1.8212	1.4337	0	0	0	0.5428	0	0	0	0	0	0	0	4.0388	0	0	0	0	0	1.5378	0	0	0	0	1.4349
SYT1	9.0198	6.1483	7.685	6.5265	3.82	6.3674	8.2067	5.6751	4.5092	5.1122	8.0936	6.9506	7.9704	4.3606	6.1208	3.4886	6.309	5.7452	6.3763	7.2636	6.0085	7.3045	5.7321	6.6296	4.2278	10.3794	6.1808	6.4749	5.9481	4.49	4.9109	8.5	4.6261	3.7338	7.0065	9.5455	7.9613	5.2219	6.3021	6.6743	3.2962	5.0345	7.5982	7.7808	5.8801	5.9467	5.1432	5.2486	8.5472
SYT2	8.0014	6.1904	4.5115	5.1091	8.532	4.1795	6.9878	4.7301	3.2748	3.6815	7.3483	4.4507	9.6167	11.9827	4.3882	7.8628	4.2562	5.4513	6.8304	5.1918	7.438	4.9378	4.5714	6.8865	3.1539	11.6722	4.8063	4.7395	4.6873	5.6384	9.9376	8.3986	5.0903	5.1644	8.3115	6.05	7.6652	8.9174	2.0257	7.1831	4.2883	6.261	3.8746	5.3865	6.4636	7.7253	4.3768	8.2899	3.8367
SYT3	5.1393	5.0493	2.7571	2.5399	6.863	2.3918	2.4627	3.7653	5.3101	4.4424	5.7112	2.5978	6.9916	7.5085	2.5605	2.3477	3.4984	4.8284	4.5026	3.9517	7.0866	3.5399	4.2213	2.4946	2.6262	5.2399	5.7782	7.0213	3.0661	6.1957	6.5053	4.4363	2.3655	5.3362	3.9357	3.7881	5.06	4.2601	1.4165	4.7074	2.6763	4.3944	4.9698	6.1767	1.7029	3.5301	3.0188	6.1635	6.2207
SYT4	1.4031	0	0	3.3282	1.8579	3.371	1.5119	0	0.4668	0.9508	0.7035	5.4543	0	0	1.3967	0	0	7.4771	2.7886	3.8092	0	0	0	1.8675	0	2.7379	1.2565	2.7082	0	0	1.7476	2.9268	1.2592	1.119	0.6527	0.6872	1.7526	2.2117	0	1.4941	0	0	2.3075	0	0	0.6113	1.4731	0	0
SYT5	7.0861	8.3464	1.1359	7.149	3.3486	4.8598	2.0308	5.0242	4.2443	5.7347	4.2172	2.2912	5.4117	2.5573	1.3967	4.6747	2.6991	10.1899	6.0587	5.3659	8.9127	4.7891	10.7854	8.1754	1.8212	5.6857	4.7388	6.4947	3.3378	3.2052	3.383	10.0467	7.0369	1.4635	1.7173	7.4353	5.3255	0	5.4361	5.5553	1.787	4.9827	4.1367	1.5378	8.6366	2.3843	3.6146	0	3.4882
SYT6	3.0228	5.9986	3.0331	2.0052	0	2.137	2.8425	2.236	3.1109	1.5191	3.4668	0.9809	1.557	0	3.4327	0	2.1485	2.2785	2.7886	3.2148	2.7208	3.7679	3.5314	3.4508	4.8516	3.9239	4.494	3.1691	2.1605	4.3023	4.5726	0.7939	5.3722	5.352	5.0708	0	6.2966	3.1973	0	6.2382	2.975	3.0892	4.2001	4.0758	5.1834	1.369	3.2155	2.46	3.7842
SYT7	8.4679	9.049	7.9525	11.1404	9.4816	8.6203	7.2848	10.0314	9.6908	8.0141	10.0661	6.1119	8.6948	4.2415	7.8431	9.6449	9.5446	10.3056	8.5134	9.4714	6.8535	10.0893	7.6607	6.8854	6.2089	8.9594	9.2498	10.2173	10.1791	10.1395	10.4136	7.9602	8.2386	5.939	8.3835	6.5508	10.9801	8.8555	9.5241	9.5404	8.0537	9.1666	9.7451	10.2526	7.0831	9.3325	7.8239	8.4249	6.6775
RP11-401I19.2	0	0	0	0	0	0	0	0	0	0	0	0	0	0	0	0	0	0	0	0	0	0	0	0	0	0	0	0	0	0	0	0	0	0	0	0	0	0	0	0	0	0	0	0	0	0	0	0	0
RP11-1D12.1	0	0	0	0	0	0	0	0	0	0	0	0	0	0	0	0	0	0	0	0	0	0	0	0	0	0	0	0	0	0	0	0	0	0	0	0	0	0	0	0	0	0	0	0	0	0	0	0	0
TIAL1	12.1254	11.3801	11.8849	11.906	10.9542	11.628	11.5672	11.344	11.1276	11.9165	11.708	12.1331	11.6218	11.8557	11.808	11.3387	11.3783	11.9714	11.7075	11.4783	12.0393	11.654	11.8937	12.2228	11.5402	11.447	11.4751	12.7074	12.1021	11.8924	11.2926	11.9405	11.8306	11.7052	11.586	11.2484	11.7497	10.6946	11.148	11.5054	11.4753	11.702	11.6565	11.7265	11.6665	11.7387	11.1574	11.0025	11.7155
RP11-401I19.1	0	0	0	0	0	0	0	0	0	0	0	0	0	0	0	0	0	0	0	0	0	0	0	0	0	0	0	0	0	0	0	0	0	0	0	0	0	0	0	0	0	0	0	0	0	0	0	0	0
CH17-478G19.2	3.5412	0	2.4913	0	0	0	0	0	0	0	0	3.3847	2.0668	2.7123	0	0	0	0	4.5042	0	0	0	0	2.4252	2.8526	0	0	3.9703	0	2.6635	0	0	0	4.7247	3.1153	4.4669	4.3506	0	1.9193	0	0	0	0	2.6077	0	0	2.6012	0	0
CTD-2623H2.7	0.6306	0	0	0	0	0	0	0	0	0	0	0	0	0	0.8612	0	0	0	0.7282	0	0	1.2645	0	0	0	0	0	1.157	0	0	0	0	0	0	0	0	0.6712	0	0	0	0	0	0	0	0	0	0.6709	0	0
RP11-72M10.8	0	0	0	0	0	0	0	0	0	0	0	0	0	0	0	0	0	0	0	0	0	0	0	0	0	0	0	0	0	0	0	0	0	0	0	0	0	0	0	0	0	0	0	0	0	0	0	0	0
IGKV1-12	0	6.4094	0	3.8426	2.3452	0	1.6853	6.563	0	2.9928	0.8057	3.6583	0	3.7435	4.6276	0	1.7987	0	0	3.5555	2.027	5.9307	2.1989	1.9215	7.1172	7.5625	1.3694	7.3036	0.5713	0	3.1714	10.0224	7.6834	0.9585	0.8303	10.1172	5.9085	1.9987	0	9.2317	0	2.0119	3.079	1.2219	0	0	4.4921	0	2.2499
FUBP3	11.7108	11.21	10.8966	11.5931	9.9953	10.6644	10.5132	10.7159	10.7339	10.1901	10.7162	10.3635	10.4969	10.2265	10.9716	10.1523	11.0741	10.7834	11.1028	10.0756	10.4589	10.4109	10.8116	11.5753	11.3097	11.2931	10.5004	11.4527	11.4776	10.4448	11.4089	10.721	11.027	11.0501	11.3414	11.0861	10.8925	9.9149	11.3448	10.8013	11.1973	10.7245	10.2139	10.7661	11.0045	10.4268	10.9982	10.3936	10.7119
RP11-72M10.4	0	0	0	0	0	0	0	0	0	0	0	0	0	0	0	0	0	0	0	0	0	0	0	0	0	0	0	0	0	0	0	0	0	0	0	0	0	0	0	0	0	0	0	0	0	0	0	0	0
FUBP1	11.5436	11.8342	11.671	12.6452	11.1626	9.3332	11.4691	11.6073	11.8064	11.1252	12.466	11.9045	11.5977	11.741	11.0358	11.7664	11.6641	11.1677	12.033	10.5949	11.948	11.5451	11.7275	12.3151	12.0834	12.1375	11.819	11.9336	12.1802	12.211	12.1907	12.3725	11.8722	12.3823	12.7001	12.7721	12.3799	11.5439	10.2386	11.6061	12.4323	12.0949	11.9532	11.5362	11.8893	12.5442	11.9621	11.8716	12.606
IGKV1-16	0.6306	6.648	0	5.9361	3.1496	0.8872	1.16	5.4155	1.8773	4.711	0.7035	6.0593	0	9.6298	4.3643	0	0.7542	0	0.7282	5.3659	4.1436	1.9279	4.7664	1.5786	9.4377	3.8031	3.3061	5.1082	0	2.591	4.5241	5.4633	4.1109	0.6653	0.6527	5.2506	7.9814	4.0404	1.3127	13.1012	0.9858	4.0459	3.0197	3.992	1.3241	1.369	6.146	1.0004	3.9436
IGKV1-17	0	5.7076	0	5.9941	0	2.4757	0	4.2533	2.9774	4.4136	2.5918	5.4232	1.1147	3.7592	6.3402	0	2.8441	0	0.7282	5.7484	1.9245	5.8429	3.6696	4.3819	7.8063	4.2651	3.6256	7.6148	0	0.9363	7.768	6.6555	4.5301	2.6492	1.4416	4.4428	6.585	4.6892	0.8007	10.3966	0	5.2463	4.6954	3.3948	0	2.3843	8.5618	0	4.7651
RP11-96O20.5	3.5131	3.2314	3.2301	4.0726	4.276	0	3.7383	2.236	2.02	2.2425	3.1971	3.4245	0.8294	2.0899	3.8954	4.7858	3.208	1.835	2.7886	0	3.7133	2.7247	5.7141	3.3606	3.8253	2.7379	2.1612	4.1379	3.139	0	3.5855	3.5858	3.3863	0	1.4416	1.7828	1.4737	3.0469	1.9884	1.1448	3.0623	1.9593	2.3075	2.8768	3.8613	2.2306	4.0863	2.0005	1.83
RP11-96O20.4	2.1586	0	0	0	0	1.2895	0	0	1.5371	0	3.3596	0	1.1199	0	1.7966	0	0	0	2.0353	2.0524	0	0	2.8504	0	2.32	0	0	0	4.0897	0	0	0	2.8802	0	0	0	3.972	3.5458	0	0	0	0	3.3274	0	0	3.4035	0	0	4.4858
RP11-18O15.1	0	0	0	0	0	0	0	0	0	0	0	0	0	0	0.4254	0	0	0	1.7101	0	0	0	1.2864	1.9415	0	0.4347	0	1.3329	0	0	0.5024	1.3783	0	1.3619	0	0	0	0	0.5678	0	0	0	0	0	0.6996	0	0	0	0
SCHIP1	5.8021	7.5864	4.8514	4.4552	6.4221	5.6951	5.3469	5.3625	4.7846	4.2442	7.5074	6.3397	4.6914	3.3485	5.2863	6.0134	4.8424	4.1626	5.6857	5.5122	5.7965	6.6317	5.5495	4.9161	5.1405	5.9035	6.5465	6.8826	6.6208	5.392	7.1016	5.226	6.2177	4.8918	5.2117	4.6183	8.492	4.8257	5.5187	6.6655	4.7708	4.7188	6.8656	4.7061	7.1048	5.3729	4.985	4.7673	7.0159
CTD-2281E23.1	0	0	0	0	0	0	0	0	0	0	0	0	0	0	0	0	0	0	0	0	0	0	0	0.7332	0	0.6481	0	0	0	0	0.8367	0.7939	0.7629	0	0	0	0	0	0	0	0	0	0	0	0	0	0	0	0
CTD-2281E23.2	0	0	0	0	0	0	0	0	0	0	0	0	0	0	0	0	0	0	0	0	0	0	0	0	0	0	0	0	0	0	0	0	0	0	0	0	0	0	0	0	0	0	0	0	0	0	0	0	0
RNU6-1068P	0	0	0	0	0	0	0	0	0	0	0	0	0	0	0	0	0	0	0	0	0	0	0	0	0	0	0	0	0	0	0	0	0	0	0	0	0	0	0	0	0	0	0	0	0	0	0	0	0
CTBP1-AS2	9.5579	10.1901	9.2621	8.8228	8.4623	8.1353	10.0422	9.4462	10.1822	9.1509	9.6462	8.2285	9.0115	7.2063	8.6449	10.3216	8.272	8.0732	11.1041	8.4996	9.4287	8.7921	10.3428	9.9499	10.3299	9.727	10.3836	9.9774	10.0741	8.9705	10.0582	9.2714	9.7779	8.9444	12.554	8.6534	10.8931	8.8007	8.8306	9.6393	9.2132	8.2294	10.0691	10.3435	10.1358	10.7472	10.3127	8.4896	8.9423
RP1-228H13.1	0	2.5354	1.1438	1.7052	0	2.2521	1.5336	1.7023	1.7779	0.9508	0.7035	0	0	1.5787	1.8101	0	0	0	0.734	2.186	0.9571	0	1.5756	0.7332	0.5915	0.7293	1.2565	2.2296	1.1472	1.2452	0	0	1.2036	3.0532	0.6787	0	1.1276	0.9321	0	2.0861	1.3692	1.108	0	0	2.0454	0.6113	0.8331	0	2.3948
MARCO	5.9887	10.2182	4.3335	4.7749	5.2382	7.4596	5.0215	8.8835	6.1936	5.2601	5.9089	5.248	4.0136	7.7656	4.5265	6.054	4.9956	4.246	4.2769	8.5044	5.223	8.9504	6.2149	7.6223	5.3043	7.289	7.3162	8.3061	6.1018	5.0233	7.8139	7.1185	5.0161	4.3459	5.475	6.8081	8.9806	9.9391	5.4111	5.2685	4.9031	6.5812	7.9139	10.8029	5.6402	7.257	4.7257	7.104	4.7308
SAP30	8.6581	8.7162	6.4467	7.977	5.9082	6.7327	9.2591	8.3799	8.3939	8.3881	6.37	8.3583	8.9776	10.0626	9.2335	9.2823	8.3388	8.9891	7.7485	7.4214	9.4182	7.2656	8.1642	8.8536	8.8427	7.9291	7.0995	9.3817	7.2228	8.5371	7.5185	10.0646	8.242	9.2535	9.9203	9.0299	8.1079	8.5788	8.416	7.6147	7.7164	8.7835	7.7435	7.7724	8.1329	8.6185	7.6979	6.5085	7.857
NBL1	10.8857	12.9897	9.8579	10.1449	12.8277	11.192	12.2249	13.1878	13.6941	10.6177	11.3149	11.9791	12.6904	9.5882	12.578	11.9031	11.4414	11.5576	11.6499	13.0264	11.0719	12.3043	11.275	11.9434	10.4056	12.3623	12.4758	12.646	12.6607	11.8207	13.9258	10.829	11.2687	9.9856	11.8936	11.6938	14.054	11.9808	12.1059	11.5103	10.5111	12.7795	12.9363	13.2969	11.0624	11.5581	10.6375	9.4048	10.5639
RNU6-410P	0	0	0	0	0	0	0	0	0	0	0	0	0	0	0	0	0	0	0	0	0	0	0	0	0	0	0	0	0	0	0	0	0	0	0	0	0	0	0	0	0	0	0	0	0	0	0	0	0
RNU6-373P	0	0	0	0	0	0	0	0	0	0	0	0	0	0	0	0	0	0	0	0	0	0	0	0	0	0	0	0	0	0	0	0	0	0	0	0	0	0	0	0	0	0	0	0	0	0	0	0	0
C3orf67-AS1	0	1.9249	1.1359	0.8103	0	0	0	0	0	0	0	0.9809	0	0	0	0	0	0	0	0	0	0	0	0	0.5915	0	0	0.6915	0	0	0	0.7939	0	0	0	0.6872	0	0	0	0	0.5755	0	0	1.1821	0	0.6113	0	0	0.8889
RP11-447H19.3	1.4031	2.7212	0	0	0	0	0	0.9469	0	0.9508	1.1745	0	0	0	0	0	3.0966	0	1.2099	0	1.5181	0	0.7314	1.2169	1.1282	1.0937	1.9178	2.957	0.9013	0	1.3629	2.6175	2.3733	1.119	0	0	0.6712	0	0	0.6831	0	1.108	1.3674	0.7088	0	0	0	0	0.8889
RP11-447H19.2	0	0	0	0	0	0	0	1.9196	0	0	0	0	0	0	0	0	0	0	0	0	0	0	0	0	0	0	0	0	0	0	0	0	0	0	0	0	0	0	0	0	0	0	0	0	0	0	0	0	0
HSFX2	4.8393	5.8582	2.5126	6.541	2.6437	4.5788	5.2264	4.4202	2.4543	5.184	4.5251	4.8567	3.9208	5.3825	6.2169	3.1856	4.8507	5.5656	4.8924	4.3172	3.7882	4.6299	4.9752	5.062	3.9517	2.5383	0	3.9821	5.7837	4.2332	4.2989	5.235	4.6467	3.688	0	3.6651	3.9428	5.3623	3.5	5.1451	2.737	3.7838	0	1.4601	6.2843	4.1226	3.4548	3.7657	4.7037
HSFX1	5.7392	4.1794	3.0478	6.7425	0	1.8445	4.6111	0	4.6535	3.6205	5.4707	4.4403	4.9244	0	6.2828	3.739	3.9749	4.0237	3.2819	0	2.5591	3.2478	6.6334	5.066	4.3914	5.3372	5.3431	4.4507	5.4623	3.4672	6.0705	6.1594	5.4314	4.1074	4.8016	5.0286	5.2315	5.317	2.9546	5.7172	5.5932	5.1062	5.4996	5.0391	5.7179	3.9736	5.9	3.8492	4.7574
DRC7	8.6203	7.0945	3.9422	7.9421	5.1872	2.9629	6.4794	6.926	4.329	5.2245	4.8087	5.3548	7.1019	5.5865	4.8865	6.9744	3.8811	4.7375	6.33	3.3878	6.292	7.0382	7.2244	7.2416	6.35	6.3883	6.9126	3.6496	5.9582	5.4575	4.7089	6.5002	6.4382	7.5264	1.9488	6.103	2.9101	1.4937	5.2233	4.1664	5.8174	4.929	4.6265	5.4848	9.2293	4.5003	3.2155	1.5854	5.5012
DRC1	7.5287	5.934	1.1359	9.4174	3.1496	4.6316	8.1885	5.3206	5.7876	4.3641	4.8087	4.0513	7.5919	3.6323	5.5461	6.6611	2.8441	4.0362	6.538	3.3878	7.3989	7.4848	5.2716	5.7366	6.332	4.9568	3.2227	6.7049	6.4122	4.6819	3.4878	6.9317	7.3397	8.0287	4.3132	7.0598	4.4021	4.9943	5.7059	2.3893	4.2948	4.8732	6.6403	4.0204	11.238	5.0058	2.9093	0.5853	5.3285
RP11-368J21.3	0	3.5908	2.4253	0	4.085	3.9592	3.3666	3.877	3.5111	1.3604	2.083	3.296	2.3201	5.1594	4.9242	0.6902	2.7676	3.9186	1.657	4.9015	4.3834	4.4928	4.0041	2.7756	3.6171	0.8155	2.1181	4.3637	2.458	4.6713	4.7432	2.8511	3.3103	4.7093	1.0213	3.3439	3.1437	4.0436	2.431	3.5715	2.6199	3.4917	3.2153	2.7077	3.7343	3.3037	2.8359	2.5601	3.526
RP11-893G17.4	0	0	0	0	0	0	0	0	0	0	0	0	0	0	0	0	0	0	0	0	0	0	0	0	0	0	0	0	0	0	0	0	0	0	0	0	0	0	0	0	0	0	0	0	0	0	0	0	0
AC027347.1	0	0	0	0	0	0	0	0	0	0	0	0	0	0	0	0	0	0	0	0	0	0	0	0	0	0	0	0	0	0	0	0	0	0	0	0	0	0	0	0	0	0	0	0	0	0	0	0	0
RP11-17M15.4	0	0	0	0	0	0	0	0	0.8188	0	0	0	0	0	0	0	0	0	0	0	0	0	0	0	0	0	0	0	0	0	0	0	0	0	0	0	0	0	0	0	0	0	0	0	0	0	0	0	0
RP11-17M15.2	0	0	0	0.8103	0	0	0.6936	0	0	0	0	0	6.282	0	0	0	0	0	0	0	0.9501	0	0.7314	0	0	1.4337	0	0.6915	0	0	0	4.2181	0.7629	0	0	0	0	0	0	0	0	0	0	0	0	0	0	0	0
RP11-17M15.1	0	0	0	0	0	0	0	0	0	0	0	0	0	0	0	0	0	0	0	0	0	0	0	0	0	0	0	0	0	0.2025	0	0	0	0	0	0	0.4822	0	0	0	0	0	0	0	0	0	0	0	0.6514
C1orf53	7.3317	6.5439	8.0339	6.1515	6.7975	8.0511	6.1697	6.6476	7.6076	7.662	6.3367	8.0961	8.1955	8.2084	5.7569	5.8129	7.8692	7.4875	7.019	8.0101	7.3253	7.5618	6.314	6.9716	7.8299	7.2411	7.3596	6.0751	7.7848	5.7788	6.286	5.6902	5.5544	6.6186	7.5419	7.8559	6.5365	5.9291	6.516	6.9951	8.2844	7.4787	7.5923	5.1139	5.8801	7.6125	6.8782	6.4764	8.9137
C1orf52	9.2464	8.9827	8.3834	10.6013	8.6198	8.2291	8.4246	8.7312	9.225	8.4739	9.0692	9.4004	9.9515	9.8851	9.7577	8.6795	9.4098	9.6384	10.8528	9.0943	9.9126	9.9672	8.9812	9.2072	9.7801	8.4291	8.7041	9.5125	10.1617	9.1817	9.0961	9.2615	9.4353	10.0764	9.2274	8.1064	9.9783	8.6877	9.4342	8.95	9.4082	9.2956	9.3258	8.6511	9.1984	9.1177	8.6694	9.453	9.2222
C1orf50	8.662	8.5805	8.225	9.411	8.5305	8.1665	9.341	8.9472	9.2111	9.0826	8.4711	8.2471	9.2083	9.8268	8.6301	8.575	8.2666	8.6262	8.6541	8.4468	8.9755	9.5207	8.5895	8.7881	8.5565	7.7238	9.5583	8.6794	8.7353	8.8154	7.9937	8.7951	8.1913	9.1247	8.4201	8.3498	8.9565	7.8214	8.0425	8.2412	8.4654	8.6857	8.4553	9.0658	8.6525	8.2941	8.1008	9.3736	8.524
C1orf56	9.6379	9.1218	9.7964	9.4508	10.5789	10.1269	10.1323	9.2079	9.3894	9.2891	8.8365	9.6717	10.0942	9.5859	8.2563	9.5341	8.8526	9.7148	9.2624	7.6851	9.4907	9.2456	8.8003	9.0273	10.1002	9.6083	10.343	9.1053	10.1012	9.7306	8.8235	9.4469	8.8349	8.2099	9.447	8.6585	8.5503	7.2544	8.5588	8.6026	9.8875	8.7634	8.8653	9.4946	10.5781	9.0134	10.3193	9.6641	8.2323
C1orf54	6.2047	9.0164	6.3484	6.6676	7.204	7.0527	6.9116	7.7975	7.0812	6.9172	6.5177	6.9792	6.581	6.402	6.7338	5.8129	7.0327	6.239	6.9313	7.7417	7.7364	8.0075	7.4396	7.5685	7.3551	6.9008	7.4624	7.5071	7.2202	7.0385	7.4288	7.1817	8.1735	7.1966	6.634	6.3439	8.7731	6.6317	6.7209	7.7528	5.7811	7.0651	7.2774	6.8276	7.7872	7.1226	6.5617	5.4011	6.9032
RNU6-567P	0	0	0	0	0	0	0	0	0	0	0	0	0	0	0	0	0	0	0	0	0	0	0	0	0	0	0	0	0	0	0	0	0	0	0	0	0	0	0	0	0	0	0	0	0	0	0	0	0
MARC1	10.3428	9.338	11.448	9.3101	9.7381	9.3873	10.1247	8.3799	10.4565	10.1551	8.7064	10.3805	9.6971	9.6214	8.2359	9.3058	9.698	9.3655	9.9004	8.1963	9.9014	8.4976	8.5696	9.5068	9.9043	9.3663	9.5951	9.439	7.2059	8.5121	9.6572	9.943	8.0879	10.3777	8.9899	7.0924	8.6724	9.031	8.2607	8.6133	9.97	9.8421	8.7874	8.3369	9.6293	10.0295	10.0257	11.13	9.5746
MARC2	8.4522	7.9655	6.0633	6.9257	7.8248	6.8329	7.9927	3.8987	8.611	7.2226	8.06	5.0502	8.334	8.2933	6.8897	6.3716	8.0631	6.4218	8.3165	6.9273	7.3085	8.2072	6.9747	7.8711	7.2954	7.7545	7.1638	7.3134	7.5036	6.1752	7.8683	6.6553	6.9338	6.4739	8.1064	5.9688	8.2937	9.989	6.7725	6.6828	7.1664	6.8431	8.3298	6.1839	6.5696	7.2962	7.4272	7.8177	7.5112
RP11-561P12.5	0	0	0	0	0	0	0	0	0	0	0	0	0	0	0	0	0	0	0	0	0.9501	0	0	0	0	0	0	0	0	0	0	0	0	0	0	0	0	0	0	0	0	0	0	0	0	0	0	0	0
AC002128.5	2.5691	4.2617	1.1359	2.8133	3.1496	2.3918	2.57	3.3613	2.02	1.5191	2.0506	4.607	2.0384	3.6323	3.0616	3.4886	3.208	3.6502	4.0668	3.3878	4.2958	3.0023	3.2604	3.5356	2.7168	3.2489	1.9178	3.1691	2.6337	1.4994	3.27	3.5858	3.7596	3.375	2.9754	1.7828	1.9863	2.2117	3.308	2.3893	0.5755	2.491	2.3075	2.2652	2.4624	1.369	1.9856	0	2.9661
HNRNPFP1	0	0	0	0	0	0	0	0	0	0	0	0	0	0	0	0	0	0	0	0	0	0	0	0	0	0	0	0	0	0	0	0	0	0	0	0	0	0	0	0	0	0	0	0	0	0	0	0	0
HIST1H4PS1	1.068	0	2.1994	1.3261	1.2093	0	0.6936	0	0	0	1.1745	0	0	0	2.3456	1.6064	0	0	0	0	0.9501	0	4.2843	1.2169	0	1.9395	0.7609	1.5084	1.4518	0.9363	0	0	0.7629	0.6653	0	0	0	0	1.9884	1.775	1.566	0	0	0.7088	0	0	2.6619	0.5853	0
RNU6-348P	0	0	0	0	0	0	0	0	0	0	0	0	0	0	0	0	0	0	0	0	0	0	0	0	0	0	0	0	0	0	0	0	0	0	0	0	0	0	0	0	0	0	0	0	0	0	0	0	0
RP11-177J6.1	1.068	1.2622	3.0331	0.8103	0	0	0.6936	2.236	1.1016	2.5021	1.1745	1.5594	1.736	2.9097	2.7475	0	1.9057	0	3.1504	0	1.9245	3.0023	2.6511	1.5786	1.3336	1.0937	2.1612	1.5084	2.2941	0	1.3629	0.7939	2.1649	2.5078	0	2.2207	2.6626	2.4699	0	2.8188	0.5755	0	0	1.823	1.3241	0	1.752	0	1.4349
MIPEPP1	0.6306	1.2622	0	0	0	0	0	0	0	0	0	1.5594	0	0	0	0	0	0	0.7282	0	0	0	0.7314	0	0.5915	0	1.2565	1.7908	0	0	1.3629	0	2.5553	0	2.8665	0	0.6712	0	1.3127	0	0	0	0	0.7088	0	0	0	0	0
APCDD1L-AS1	4.2958	3.9055	2.1994	1.3261	0	3.4848	2.9616	4.3562	0	1.5191	3.4668	0	1.8951	3.4292	2.9131	2.8349	3.4984	0	4.3714	2.186	0	1.9279	2.3106	4.0785	1.8212	3.0656	0	1.5084	0.9013	1.7155	4.422	3.2936	1.2592	0.6653	1.1004	1.5012	4.442	0.9321	0.8007	1.775	3.0623	1.7272	2.3075	6.0929	1.7029	1.6371	3.5431	1.5854	1.83
OR7E96P	0	0	0	0	2.0935	2.0058	0	0	0	0	2.5303	1.0905	3.0732	0	1.4012	0	0	0	2.1075	0	2.3639	1.6853	0	0	2.3633	2.3214	0	1.6872	0	0	0	2.7881	0	0	0	0.9513	1.5369	0	0	0	0	0	0	0	0	0	0	2.0149	0
MIR181A1HG	0	4.4581	0	1.7052	0	0	0	2.236	2.2689	0	0.7035	1.9713	0	0	0	0	2.9759	0	2.0986	4.6246	0	0	1.2143	2.1082	1.0097	1.4337	1.9178	3.067	2.2941	0.9363	3.383	2.2231	0	0	1.1004	3.0571	4.442	0.9321	0	0.6831	0	0	1.7528	1.5378	2.0027	1.0393	0	0	0.8889
AC010740.1	0	0	0	0	0	0	0	0	0	0	0	0	0	0	1.7864	0	0	1.1915	0	0	0	0	0	1.2169	1.0097	0	0	0	0	0	0	0	0	0	0	0	0.6712	0	0	0.6831	0	0	0	0	0	0	0	0	0
SMPD4	12.4097	12.6776	12.3867	13.052	11.7588	11.8294	13.0014	11.8931	13.0353	10.4667	12.7468	12.3892	12.7423	12.62	12.8168	13.1285	12.3339	12.3311	13.1078	12.053	12.6463	11.3037	12.3671	12.8519	12.6868	12.568	12.7334	13.0919	12.7344	12.6619	12.1286	13.023	12.5315	11.9454	12.3674	12.6692	12.6544	12.1704	12.0414	11.9416	11.4098	12.2638	11.6421	12.0626	11.601	12.446	12.2562	12.4226	12.6137
CTC-232P5.3	0.6306	1.9249	0	0	0	0	0	0	1.3379	0	0	0	0	0	0	2.8349	0	0	2.6445	1.7514	0	0	1.2143	1.2169	0	0	0	0	0	0.5428	2.3016	0	2.1649	1.4635	0.6527	0	0	1.4937	1.9884	0	0	0.6578	0	0	1.3241	0	0.6709	0	0
SMPD1	9.8069	10.2063	7.8211	9.5098	9.4111	9.2288	10.841	10.3836	10.3157	8.6979	10.3312	10.0792	11.1414	8.7623	10.7991	9.2728	11.3349	9.5349	10.4123	10.1511	9.1226	9.2684	9.9732	10.4543	10.6524	9.4691	10.3747	10.4373	10.5079	10.2744	10.678	9.5038	9.9296	9.9901	10.2116	10.995	10.3478	11.3157	10.715	10.3082	10.2638	10.1471	10.1611	11.1653	10.3914	10.36	9.6561	10.5311	9.8942
SMPD3	9.1401	7.2517	4.4723	6.9048	7.3466	5.7462	5.9513	7.2597	5.9822	5.3135	7.4209	7.7472	7.7231	5.1964	6.5522	6.3708	5.9667	6.8428	6.3914	6.4904	5.3302	7.2822	7.2362	7.3261	7.3518	9.7827	6.424	7.2406	6.0096	6.4599	6.6655	6.0888	7.5586	6.7152	5.7303	7.6943	6.219	7.2651	4.5517	7.9012	5.8396	6.1824	6.0977	7.5155	7.7483	6.0429	6.5209	5.1594	7.0869
SMPD2	8.0771	9.3703	9.5465	8.6609	8.779	9.3427	9.3915	10.2279	9.2436	7.9624	9.0412	9.0444	10.1465	9.5621	8.9137	10.5512	10.2667	9.1195	9.4923	8.959	8.6206	9.5801	7.8021	9.246	8.6063	8.5288	8.6672	8.085	9.3711	9.3772	8.091	9.2364	9.5238	9.4219	8.8636	9.7914	8.2918	9.4037	8.7201	7.5432	9.1554	8.579	9.696	8.7476	10.2864	8.3516	8.982	8.282	9.3085
BRIP1	9.9537	9.2245	6.0106	10.4321	5.9082	8.0695	7.7245	7.5927	8.0865	6.7835	8.8151	7.3017	8.1974	7.5693	8.8905	8.6723	7.5156	6.8163	9.5218	7.7732	8.766	8.3317	9.3818	8.4649	8.1892	9.0142	7.0775	9.014	7.824	9.2803	8.1173	9.3759	8.3842	7.6199	9.581	9.1229	8.5271	7.7194	8.6552	6.6131	7.5789	7.2404	8.4714	7.5065	7.8616	8.6262	7.0556	7.3316	6.9502
PDE11A	6.971	8.1963	6.4674	4.9609	5.0793	7.3437	8.3378	6.7001	3.6827	5.8324	4.7083	5.517	10.7635	6.552	4.6722	4.1177	4.685	9.1246	7.8587	3.3878	5.8774	8.8791	4.7413	10.1176	7.4413	3.6255	6.0807	7.0644	7.4	4.8513	7.1143	7.8266	7.6258	5.6332	6.0113	5.0854	7.2654	5.3876	8.3421	5.4593	6.2756	5.5255	4.7159	3.903	6.8584	5.7485	4.7257	5.7011	7.3419
HCP5B	1.4031	2.3773	0	0	0	0	1.16	0.9469	0	1.5191	1.5289	1.9713	0.8294	0	0	0	1.9057	0	0	1.1266	0.9501	0	1.5756	2.9303	2.3375	1.7086	0	2.4074	2.1605	1.7155	1.3629	1.6787	2.9943	1.9744	0	0	3.1213	2.4699	0	0.6831	1.9786	1.108	1.3674	1.823	4.6034	0.6113	2.5202	0	0
RP11-666A20.3	2.5691	2.3773	1.1359	1.3261	0	0	1.16	0	0	0	0	3.1358	1.1147	1.3943	1.3967	0	0.7542	2.2785	1.5704	1.7514	0	0	1.8642	2.9303	1.0097	3.3325	0.7609	0	1.6641	0.5428	0	1.3031	0	0	2.6203	2.8283	1.4737	4.0388	0.8007	2.6894	1.3049	2.491	0	1.1821	0	1.369	1.4731	0.5853	5.8384
RP11-174J11.1	0	0	1.7635	0	0	0	3.2693	0	1.3379	0	1.1745	0	0	0	0	0	0	0	0	0	0	1.9279	0	0.7332	0	0	0	0	0	0	0	0	0	0	0	0	0	0	0	0	0.5755	0	0	0	1.7029	2.3843	1.4731	0	0
RP11-666A20.4	2.5691	4.2617	2.8049	3.1992	3.3486	3.2474	1.16	0	1.1016	1.9257	2.7348	2.2912	0.8294	3.127	3.0258	3.4886	0	1.1915	2.6445	2.7902	2.2413	2.3806	4.2843	2.1082	3.5413	3.9033	2.1612	1.5084	1.8492	1.7155	2.7009	1.6787	1.6279	2.0681	1.9488	0.8669	2.1873	1.4937	2.9407	4.0657	1.9786	0.6578	1.3674	1.1821	3.7847	2.5232	2.5202	2.0005	3.2034
MRPS21P9	0	1.2622	0	0	0	0	0	0	0	0	0	0	0	0	0.8612	0	0	0	0	1.1266	0	0	1.2143	0	0	0	0.7609	0.6915	1.2026	0	0	0	0	0	0	0	0	0	0	0	0	0	0	0	0	0	0	0	0
BRWD1P1	0	0	0	0	0	0	0	0	0	0	0	0	0	0	0	0	0	0	0	0	0	0	0	0	0	0	0	0	0	0	0	0	0	0	0	0	0	0	0	0	0.5755	0	0	0	0	0	0	0	0
TTC28	11.3365	11.7353	10.6542	10.952	10.8455	10.8606	10.2648	10.1203	10.2418	11.1097	11.6003	11.0778	10.6247	10.0858	10.8854	10.9707	12.5295	9.654	11.9836	10.2833	11.2633	11.0141	12.822	12.3466	11.4262	11.0552	10.7666	11.2601	10.5091	10.3421	12.0179	12.4643	11.2237	11.1189	10.6633	12.0979	10.8745	11.3877	9.9828	10.6825	11.4599	11.1803	11.3293	11.1818	10.4556	10.308	11.6842	11.0991	11.2356
TTC29	4.1249	5.0517	0	4.7346	1.2093	0	2.4117	3.2248	3.1109	3.9064	0	2.2912	3.0672	2.0899	3.5379	4.5543	1.6136	1.835	3.8209	0	5.5729	4.4619	1.2143	3.2645	1.3336	0.6481	2.5515	4.1379	3.7635	0.9363	1.7476	4.2739	3.1153	7.3668	3.2602	3.7229	2.6626	0	2.9407	1.4941	2.5612	0.6578	2.0566	2.6031	9.0589	1.0393	0.6709	0	3.9524
TTC24	1.4031	4.2617	1.7635	2.6497	3.3486	0.8872	1.5119	2.4953	1.3379	0.9508	1.5289	0	0	0	3.0616	0	1.6136	0	2.3044	0	2.2413	1.9279	2.6511	2.3143	3.5413	1.7086	0	4.4935	5.5542	1.2452	0.8367	3.5858	4.9198	2.5078	1.7173	2.5563	3.0196	3.5725	0.8007	3.8403	0.5755	0.6578	0	1.823	3.8613	5.0976	0.6709	0	0.8889
TTC25	7.2141	7.7943	6.1388	7.4205	4.8359	6.1255	7.3243	5.0242	5.6297	4.6587	4.7425	6.0065	5.184	5.491	6.1037	7.2316	5.9885	4.8054	7.1974	3.8092	6.2396	6.5479	7.4427	7.485	6.189	6.3188	6.1945	5.832	6.6613	4.6296	4.5241	7.4261	6.0705	8.3829	5.5296	6.6151	5.7154	4.5105	6.0181	4.8203	5.2201	5.5613	6.14	5.3567	10.6696	6.2664	6.1827	2.808	7.083
TTC26	10.2851	8.4936	8.5948	10.254	8.5356	8.8206	9.4672	7.3922	8.2851	8.3638	9.1496	8.6411	9.0544	8.5962	8.1473	8.8362	9.1204	8.8634	9.2627	7.7416	9.6333	9.0568	9.0385	9.4396	9.4159	10.0733	8.6175	9.3177	9.8507	9.9978	7.9113	8.874	9.0344	9.8597	10.0752	9.6424	8.3809	8.8095	8.8417	8.3469	9.3301	8.6673	8.5495	8.1753	10.0267	9.0547	9.3585	9.3159	9.7303
TTC27	9.4858	9.0791	9.2959	9.6258	9.6252	8.9452	10.7922	8.8138	9.577	9.0875	9.6706	9.7064	10.0803	9.4673	8.956	8.9055	9.3878	9.4367	9.9054	8.7422	9.5188	9.2047	9.3974	9.6156	9.7353	9.6753	9.7944	9.8471	9.423	9.3856	9.5342	10.1528	9.168	10.6096	9.8603	9.402	10.3498	9.3963	10.4833	9.7477	10.0988	9.4843	9.5896	9.262	9.8674	9.7464	10.2562	9.6173	10.2913
PATL2	5.4696	7.3631	4.7733	5.433	7.2719	2.6083	7.2086	6.5652	3.1734	5.6568	7.2877	6.0914	6.0332	3.6323	5.073	3.7301	5.5759	3.6502	3.4395	4.0343	6.5719	5.381	6.7364	4.5957	7.634	2.3132	5.1591	6.3057	4.8679	5.9378	4.3681	4.9919	9.1974	5.2668	4.3939	4.5962	3.0196	5.4785	5.643	5.7787	5.5266	6.1711	5.1281	5.5644	7.6936	5.8836	5.6649	2.808	5.2976
BRWD1P3	0	0	0	0	0	0	0	0	0.4668	0	0	0	0	0	0	0	0	0	0	0	0	0	0	0	0	0	0	0	0	0	0	0	0	0	0	0	0	0	0	0	0	0	0	0	0	0	0.6709	0	0
TTC22	8.8486	9.1483	9.9878	11.2503	10.6326	9.0061	10.8575	10.0655	11.0867	9.4832	9.8727	10.8715	9.2938	9.9412	10.1805	9.9254	9.8388	10.2072	8.9177	8.8718	9.7503	9.8515	10.3577	9.9663	10.219	9.7999	10.036	7.5962	10.4975	11.1586	9.6317	10.0296	10.6014	10.8562	10.765	10.7751	8.334	10.9648	9.4326	10.2895	11.3643	10.7994	9.8139	9.4213	11.2866	10.3548	10.671	9.4785	10.399
TTC23	9.6825	8.629	9.0565	9.4496	8.7309	9.9423	9.1552	7.9872	9.6786	9.0113	10.0085	8.502	8.7242	7.4399	9.6089	9.8439	9.6241	8.7892	10.051	7.8954	9.2242	8.6158	8.9183	9.5096	9.3587	9.0617	8.9646	9.4267	9.5098	8.6528	8.9945	9.5609	9.7866	8.1197	9.278	9.1645	9.7468	9.9261	7.3655	8.4866	9.2093	9.5208	9.2165	8.8174	9.4546	8.9167	9.0149	8.2025	8.7251
RP11-385J1.3	0	0	0	0	0	0	0	0	0.3847	1.5878	0	0	0	0	0	0	0	0	0	0	0	0	0	0	0	0	5.7729	0	0	0	0	0	0	0	0	5.6263	0	0	0	0	1.7705	0	0	0	0	3.6257	0	0	6.0585
RP5-1102E8.3	1.068	0	0	0	0	0	0	0	0.4668	0	0	0	0.8294	0	0	0	0	0	1.2099	0	0	0	0	0	0	0	0	0.6915	1.4518	0	0	0	0	0	1.1004	0	1.1276	0	0	0	0	0	0.84	0	0	0.6113	0	0	0
AP000261.1	0	0	0	0	0	0	0	0	0	0	0	0	0	0	0	0	0	0	0	0	0	0	0	0	0	0	0	0	0	0	0	0	0	0	0	0	0	0	0	0	0	0	0	0	0	0	0	0	0
RP11-433J8.1	5.872	4.9246	6.0889	4.416	6.0578	6.4539	4.4586	4.0679	4.4848	0.9508	4.0629	3.7717	2.7714	3.6323	0.8612	6.4068	3.8123	6.4644	2.6445	0	6.7067	4.8605	5.0013	4.7096	5.9733	7.9224	6.9373	4.4535	2.7312	5.2306	5.4148	6.0351	3.2269	6.3756	3.4979	2.2207	5.0179	3.3335	3.1956	3.4976	5.3472	5.3322	3.0197	3.7751	5.9519	6.7422	5.9811	4.3582	4.8634
EGFR-AS1	1.068	3.2399	0	2.016	0	0	0	0.9469	1.3401	0	1.1864	0	1.557	0	0	0	1.6201	0	0	1.7514	2.2413	0	2.501	0	0	1.1051	0	0	1.208	0.9432	2.0538	0	1.9292	0.6707	1.1043	0	1.7602	2.701	0	2.3943	0	0	0	0.7088	0	1.6421	0	1.0004	0
RNU5A-5P	0	0	0	0	0	0	0	0	0	0	0	0	0	0	0	0	0	0	0	0	0	0	0	0	0	0	0	0	0	0	0	0	0	0	0	0	0	0	0	0	0	0	0	0	0	0	0	0	0
ENO1	15.256	17.121	15.3196	14.6954	14.9358	16.2124	16.0362	16.679	16.7762	15.3558	15.1928	16.204	17.338	16.301	16.0229	15.2779	15.734	16.9895	15.552	16.6984	15.8483	15.6974	14.5284	16.4848	15.2789	16.7291	16.1462	16.7419	15.8755	16.971	14.9658	15.8418	15.208	16.2504	15.898	16.6032	16.2422	16.3298	16.4659	15.5646	16.2878	16.5045	15.9779	15.1074	14.3061	16.4913	15.4127	15.5997	15.9877
ENO2	10.8163	11.8562	10.9828	10.6908	8.9687	9.0274	9.3286	10.2658	11.8191	10.9071	9.3337	9.1928	11.0471	11.9323	11.1788	11.7381	10.6028	11.9733	11.4226	10.6827	11.8307	10.5058	9.9939	11.1438	11.2853	13.2314	9.8989	11.0741	10.3605	8.1486	9.497	11.9661	10.7858	7.3358	11.0306	11.232	10.9135	10.7813	10.5739	10.576	9.3487	9.9113	10.8781	11.1863	8.8325	11.7418	10.6295	8.8383	10.1197
ENO3	7.0919	8.9091	6.9016	7.6051	7.2093	6.5616	8.2888	6.9149	7.9213	6.2592	7.742	7.2656	7.6792	5.7311	7.812	8.3312	6.802	7.2032	8.8579	7.3499	7.8238	7.9776	7.8502	7.8588	7.3856	8.0732	8.4122	9.211	7.5711	6.8015	6.4113	6.7762	8.3414	6.619	7.9584	5.7574	7.0949	6.7929	6.7824	6.2384	7.351	6.5459	6.6403	7.8419	8.1973	7.5118	6.9351	5.1505	6.6537
ENO4	6.7134	4.3885	5.7184	6.5593	3.6793	5.4381	5.7288	4.4	3.7333	2.5021	4.5148	6.2475	4.862	4.0632	4.6243	4.2351	4.9063	4.0249	4.8444	3.018	5.043	5.6545	5.2573	5.0404	4.9378	6.0469	4.8874	5.6395	4.7178	5.306	3.5375	4.4791	3.7947	6.5707	3.8036	4.5227	5.0643	2.789	3.9821	4.6428	4.5239	5.2103	5.1456	5.5425	7.6946	5.8661	3.5475	2.7841	5.893
AC005224.2	3.0228	3.7642	4.3335	4.0065	2.9187	0.8872	3.3589	3.486	3.5478	0.9508	2.5918	4.1337	2.8512	3.1927	3.5379	2.3477	3.9469	3.4945	4.9016	2.7902	3.7133	4.1563	3.2604	3.3606	4.1057	3.8118	1.2565	4.3702	3.139	2.9731	3.5855	3.8287	3.5177	4.021	3.8235	2.6987	3.3055	4.3269	3.767	2.9376	2.8822	3.8367	3.3896	2.2652	3.7847	2.5232	4.0863	2.9075	4.2394
PCSK6-AS1	0	0	0	0	0	0	0	0	0	0	0	0	0	0	0	0	0	0	0	0	0	0	0	0.7332	0	0	0	0	0	0	0	0	0	0	0	0	0	1.4937	0	0	0	0	0	0	1.3241	0	0	0	0
RNU4ATAC10P	0	0	0	0	0	0	0	0	0	0	0	0	0	0	0	0	0	0	0	0	0	0	0	0	0	0	0	0	0	0	0	0	0	0	0	0	0	0	0	0	0	0	0	0	0	0	0	0	0
RP11-138E2.1	2.1008	0	2.5337	1.3261	1.8579	2.137	2.4117	0	0	0	1.1745	0	0.8294	0	0.8612	0	0	0	1.2099	0	0.9501	0	2.6511	1.8675	2.4753	0	1.6247	1.5084	1.2026	0	1.7476	0.7939	0.7629	1.7414	0.6527	0.6872	0.6712	0	1.3127	1.4941	1.9786	0	0	1.1821	0.8089	1.369	1.752	0	0
AC097499.2	0	0	0	0	0	0	0	0	0	0	0	0	0	0	0	0	0	0	0	0	0	0	0	0	0	0	0	0	0	0	0	0	0	0	0	0	0	0	0	0	0	0	0	0	0	0	0	0	0
CTD-2337I7.1	1.068	3.2314	0	0.8103	3.3486	0	0	1.9196	0.4668	3.4936	0	0	1.736	2.5573	0.8612	0	0.7542	0	0	1.1266	3.9921	0	4.7765	1.5786	1.0097	1.0937	0	0	1.4518	1.7155	0.8367	1.6787	2.3733	0	2.1481	2.2207	1.1276	3.0469	1.9884	0.6831	0.9858	1.108	0	0	1.7029	2.0586	2.7909	2.808	0.8889
RP11-171N4.4	0	0	0	0	0	0	0	0	0	0	0	0	0	0	0	0	0	0	0	0	0	0	0	0	0	0	0	0	0	0	0	0	0	0	0	0	0	0	0	0	0	0	0	0	0	0	0	0	0
AC097499.1	0	0	0	0	0	0	0	0	0	0	0	0	0	0	0	0	0	0	0	0	0	0	0	0	0	0	0	0	0	0	0	0	0	0	0	0	0	0	0	0	0	0	0.84	0	0	0	0	0	0
RP11-171N4.2	0	0	0	0	0	0	0	0	0	0	0	0	0	0	0	0	0	0	0	0	0	0	0	0	0	0	0	0	0	0	0	0	0	0	0	0	0	0	0	0	0	0	0	0	0	0	0	0	0
AC215219.1	0	0	0	0	0	0	0	0	0	0	0	0	0	0	0	0	0	0	0	0	0	0	0	0	0	0	0	0	0	0	0	0	0	0	0	0	0	0	0	0	0	0	0	0	0	0	0	0	0
RP11-358N4.5	0	0	0	0	0	0	0	0	0	0	0	0	0	0	0	0	0	0	0	0	0	0	0	0	0	0	0	0	0	0	0	0	0	0	0	0	0	0	0	0	0	0	0	0	0	0	0	0	0
RP11-208N20.1	0	0	0	0	0	0	0	0	0	0	0	0	0	0	0	0	0	0	0	0	0	0	0	0	0	0	0	0	0	0	0	0	0	0	0	0	0	0	0	0	0	0	0	0	0	0	0	0	0
OIP5-AS1	12.0812	12.108	11.3853	11.7539	12.5054	10.3622	11.7481	11.8146	11.7543	11.8495	11.6876	11.9844	10.7114	11.0495	11.862	11.7711	11.7691	11.2745	12.2455	11.1226	12.379	11.3847	12.5722	11.6672	11.4696	11.3646	11.0309	12.8528	12.4766	11.3357	11.8895	11.5487	12.6705	11.6931	11.7372	11.9722	10.9526	11.9953	11.6028	11.5629	11.7468	12.112	12.0115	11.9696	12.1098	11.2199	11.9011	10.837	11.2667
RP11-306G20.1	2.2743	2.9987	3.8251	3.2156	2.6437	0.8872	0	0.9469	2.02	1.5191	4.2651	1.9713	0	1.3943	3.1962	3.1985	3.4984	1.1915	1.5704	1.1266	3.905	3.0023	3.6874	3.1614	3.5413	1.9395	1.2565	3.4383	3.139	2.2186	2.0511	2.6175	3.6833	2.7781	2.6203	2.5563	2.5209	3.3335	2.4468	2.01	1.787	3.5108	2.5211	1.1821	1.7029	2.0586	3.3047	2.808	3.3743
RP11-893F2.5	0.6306	1.2622	0	0	0	0	0	2.236	0.4668	0	0	0.9809	0	0	0	0	0.7542	0	0	1.7514	0	1.2645	0	0.7332	0	0.6481	0	0	0.5198	0	1.3629	0	0	0	0	0	0.6712	0	0	0	0	1.4506	1.7528	0.7088	0	0	0.6709	0	0
FAM177A1P1	0	0	0	0	0	0	0	0	0	0	0	0	0	0	0	0	0	0	0	0	0	0	0	0	0	0	0	0	0.5198	0	0	0	0	0	0	0	0	0	0	0	0	0.6578	0	0	0	0	0	0	0.8889
RCN1P2	5.4324	7.0509	6.0787	6.4456	5.3192	4.5752	7.298	5.8804	5.6722	6.2158	6.4051	6.2738	4.1385	6.5176	7.7142	6.8848	7.0782	5.9994	7.2964	6.6729	6.6324	6.5779	7.2282	6.8178	6.3447	5.1957	6.6211	7.3974	6.9035	6.5532	8.2595	7.2273	8.2623	7.4627	6.1807	4.7955	7.8434	6.4085	6.2871	5.8379	6.0549	5.7064	7.1637	5.1864	7.0385	6.4747	7.9152	7.2352	7.3291
CBX3P9	1.9266	3.2506	2.5485	3.2377	2.6558	2.8244	3.5359	3.0354	1.7289	1.5284	3.6463	2.3084	2.5239	3.2207	1.4101	0	3.344	2.6262	3.556	2.5343	2.2554	1.2645	3.7189	3.1529	2.3547	2.7814	2.7358	3.1035	2.6695	2.2313	1.7744	2.4609	1.6505	2.3885	2.9796	2.0484	3.2553	2.9332	0.8129	2.0337	2.2405	2.1702	1.7829	1.8486	2.2801	3.0126	1.7721	1.3424	0.9153
CBX3P6	0	0	0	0.8103	0	0	1.16	0	0	0	0	0	1.557	0	0	0	0	0	0.7282	0	0	0	0	0	0.5915	0	0	0	0	0	0	0	0	0	0	0	0	0	0.8007	0	0	0	0	0	0	0	0	0	0
CBX3P7	0	1.9249	0	0.8103	0	0	0	0	0	0	0	0	0	0	0	0	0.7542	1.1915	0	0	0	0	0	0.7332	0	0	0	2.0268	0	0	0.8367	2.2231	0.7629	0	0	0.6872	0	0	1.3127	0	0	0	0.84	0	0	0	0.6709	0	0.8889
CBX3P4	1.6749	2.9987	2.1994	2.0052	0	0	1.16	0	0.4668	0	0.7035	0	0	0	0	3.4886	1.247	0	2.0986	0	0	1.2645	1.5756	0.7332	2.4753	0	1.2565	2.0268	2.2941	0.9363	0.8367	0	0.7629	1.7414	0	0.6872	0.6712	2.2117	0.8007	1.4941	1.3049	0	1.3674	1.823	2.2508	1.0393	2.363	0	1.4349
CBX3P5	1.6749	0	1.1359	1.3261	2.3036	0	0	0	0.4668	0	0.7035	1.5594	0	0	1.7864	1.6064	2.5378	1.835	1.2099	2.186	2.7208	1.9279	2.3106	1.2169	1.8212	1.7086	0	0.6915	0	0	0	1.9764	1.9212	0.6653	1.7173	0.6872	0.6712	0	0	0	1.3049	1.108	1.7528	0.7088	1.3241	1.369	1.127	0.5853	1.83
RP11-259G18.2	5.5729	7.5501	4.318	0	0	0	1.8938	1.9545	0.5254	0	5.9911	1.5737	3.5144	0	6.4114	0	5.5692	0	0	0	6.4773	1.9065	2.7773	2.4707	5.439	0	4.983	5.7898	0	0	2.3973	0	0	1.749	0	4.2728	0	1.9144	4.3961	0	0	1.2792	0	0	5.7537	3.3649	4.7009	0	0
CFD	5.6058	9.4547	7.177	7.3688	9.2337	7.9605	5.8832	9.0618	8.1577	7.1486	6.6117	7.4536	6.9424	8.3007	7.1104	6.1402	7.1193	6.7831	7.2293	10.5893	7.4068	9.385	7.7695	8.3318	7.8648	6.7649	7.9232	9.4429	7.2518	8.1299	12.0792	7.8173	8.5964	7.7033	7.9416	7.2395	9.8637	9.0971	7.5544	9.7023	6.6791	8.3852	8.204	7.3858	9.0507	7.3945	6.9141	6.1806	7.857
CBX3P1	0	1.2622	0	0.8103	0	0.8872	0	0.4158	0.4668	0	0	0	0	1.3943	0	0	0	0	0	0	0.9501	0	0.7314	1.3162	0	0	0	0	0.5198	0	0.8367	0	1.2592	0.6653	0.6527	0	0	1.4937	0	0	0	0	0	0.7088	0	1.401	0	0	0
OBSCN	11.8199	12.8712	11.4453	11.8404	12.0283	10.8057	10.1603	10.341	11.5354	8.5989	10.6506	13.1201	10.6233	11.2172	10.9048	8.8724	12.7421	10.5564	12.3026	10.2481	9.1056	9.3476	11.8889	11.4989	10.9873	11.1189	11.424	11.9091	11.2494	9.2521	12.2727	12.9888	12.6396	12.4206	9.4453	11.8252	10.7864	11.7488	10.7852	12.6665	11.2057	12.6103	11.0025	11.9764	12.4232	11.1678	10.8932	10.4239	10.9957
RP4-547N15.3	3.2053	1.9249	0	5.0291	2.3036	0	3.1739	0.9469	0	2.5021	1.5289	0	0	0	0	0	0	0	1.2099	0	0	4.0381	2.3106	0	2.824	2.1384	2.713	0.6915	3.0661	0.5428	0	2.9268	1.2592	5.8684	1.1004	1.1508	1.4737	0	0.8007	0	2.4361	1.7272	0	0.7088	1.7029	4.2025	0	1.8079	3.2506
AC063976.2	0	0	0	0	0	0	0	0	0	0	0	0	0	0	0	0	0	0	0	0	0	0	0	0	0	0	0	0	0	0	0	0	0	0	0	0	0	0	0	0	0	0	0	0	0	0	0	0	0
RP1-267D11.1	0	0	0	0	0	0	0	0	0	0	0	0	0	0	0	0	0	0	0	0	0	0	0	0	0	0	0	0	0	0	0	0	0	0	0	0	0	0	0	0	0	0	0	0	0	0	0	0	0
RN7SL826P	0	0	0	0.8103	0	0	0	0	0	0	0	0	0	0	0	0	0	0	0	0	0	0	0	0	0	0	0	0	0	0	0	0	0	0	0	0	0	0	0	0	0	0	0	0	1.3241	0	0	0	0
RP11-1099M24.7	0	0	0	0	0	0	0	0	0	0	0	0	0	1.3943	0	0	0	0	0	0	0	0	0	0	0	0	0	0.7455	0	0	0	0	0	0	0	0	0	0	0	0	0	0.0329	0	0	0	0	0	0	0
RP11-1099M24.6	7.8209	7.2995	6.994	6.9661	7.1552	4.8741	6.8541	6.3127	5.8286	5.7674	7.4641	7.1175	5.8397	5.0963	7.4277	7.8445	7.2931	6.4235	9.1205	6.1502	7.7328	6.7316	8.132	7.7427	6.547	6.5005	7.2425	7.8515	6.9549	6.5573	7.1614	7.5018	7.7252	7.296	8.1396	5.8237	6.1164	7.8657	5.0676	6.1129	6.0039	6.6579	6.4414	8.1672	7.6974	6.4567	6.6267	4.8584	7.8154
CTD-2515H24.4	0	0	0	0	0	0	0	0	0	0	0	0	0	0	0.8612	0	0.7542	0	0	0	0	0	0	0	0	0	0	0	0	0	0	0	0	0	0	0.6872	0	0	0	0	0	0	0	0	0	0	0	0	0
CTD-2515H24.2	0.6306	2.3773	0	1.7052	0	1.4325	1.16	0	0	0.9508	0	1.9713	0.8294	2.0899	0.8612	1.6064	2.9759	0	1.5704	0	0	0	2.6511	1.5786	0.5915	1.7086	0	2.0268	0.9013	0	2.3016	1.3031	0.7629	0	1.9488	1.5012	0	1.4937	0.8007	2.01	0.5755	0	0.84	0.7088	3.618	1.6371	0.6709	1.0004	0.8889
MCL1	13.355	14.2952	12.1262	13.1811	12.1322	12.4975	13.0999	13.1613	12.9529	13.3828	13.6294	13.3914	12.9095	12.9066	12.4808	12.2154	13.51	12.8147	14.864	13.0355	13.5662	12.7808	13.7419	13.9925	13.8169	13.1877	13.3051	13.6175	13.8877	13.6396	14.0037	13.6045	14.1671	14.7066	14.6063	13.7211	13.6782	13.0634	13.6102	13.0993	12.9391	13.7457	14.3311	13.8381	13.3354	13.4523	13.9459	13.0394	12.9401
CTD-2515H24.1	0	0	0	0.8103	0	0	0	0	0	0	0	0	0	0	0	0	0.7542	0	0	0	0	0	0	0	0	0	0	0	0	0	0	0	0	0	0	0	0	0.9321	0	0	0	0	0	0	0	0	0	0	0
SORBS1	9.5653	9.5865	9.6882	9.1887	7.8414	7.0519	8.26	9.8791	8.4596	10.2197	10.187	9.818	7.5081	8.8154	9.4342	8.8869	9.1311	7.1906	9.3924	10.4704	9.2995	8.2871	9.5192	9.2313	7.9352	10.0168	8.5362	10.6903	9.2682	10.2919	12.2226	10.0092	8.4021	8.2642	9.3129	10.9248	9.0834	10.0132	9.0316	9.6413	10.0496	9.7318	9.3934	9.7227	9.2167	9.6904	10.4549	8.3844	9.9375
SORBS3	11.5364	10.9964	12.7154	10.6649	9.7667	11.3523	12.1927	11.6051	12.7378	10.6569	11.8251	11.8203	12.0127	9.6884	12.8074	13.4095	12.3556	13.1793	11.1474	11.6142	10.6127	10.8961	11.73	11.6047	12.2147	12.7408	10.8839	11.8165	11.1712	11.2068	12.2121	11.3893	11.1635	11.9573	10.5561	11.8977	12.3303	12.9202	11.7778	11.7161	11.5832	13.0121	11.9327	12.4843	11.9839	11.9705	11.5158	11.4986	10.8601
SORBS2	10.4031	9.2644	8.1721	9.0964	10.6243	7.0974	10.4259	8.3391	8.781	9.9029	8.809	9.8258	8.1936	8.945	7.9613	7.0431	10.7957	8.6449	10.2014	9.2083	9.4836	8.3992	8.248	8.6874	9.2276	8.2282	8.5389	10.124	10.2645	7.9091	9.7734	9.124	8.5886	10.8676	10.7944	10.0437	8.1386	9.8903	6.9388	8.6221	9.2488	10.8665	9.1841	8.4771	10.4515	7.8085	9.183	11.3624	9.4413
ODC1	13.182	12.3562	13.0553	13.8454	11.9102	13.4394	14.2518	12.7236	13.4997	13.0723	12.3947	13.577	13.9299	13.0014	13.3237	14.1028	12.8775	13.6707	13.2486	12.1737	13.8298	12.3358	12.6909	14.341	12.8977	13.8031	13.0562	12.2141	13.4235	12.2631	12.7698	13.8102	12.6712	13.3868	13.2946	13.1893	13.6924	12.1338	12.8574	12.3429	13.5173	12.8016	13.0453	12.0484	12.3978	13.2167	13.0742	12.456	13.8268
RP11-1099M24.9	0.6509	3.1878	3.9908	1.3261	0	0	0	1.6606	0.8188	2.2425	3.203	0	3.1779	0	1.8101	0	1.9345	2.8913	3.3401	1.1266	2.2413	4.0576	4.546	1.2169	2.5987	3.1702	3.7611	2.6739	1.2586	0.5428	3.3422	3.0597	1.7375	2.221	0	0	0.6712	1.0379	1.3425	2.5869	1.3049	1.8269	2.5031	2.0609	0	3.1723	1.5036	2.5304	0
RP11-1099M24.8	0	0	0	0	0	0	0	0.9469	0	0	0	0.9809	0	0	0.8612	0	0	0	0.7282	1.1266	0	0	0	0.7332	0	0	0	0.6915	0	0	0	0	0	0	0	0	0.6712	0	0.8007	0	0	0	0	0.7088	0	0	0	0	0
TCP1P1	0.6306	1.2622	0	0.8103	0	0.8872	2.2338	2.2388	0	0.9508	0.7035	0.9809	0.4735	1.4121	0	0	2.1485	1.1915	0	0	0.9501	1.9279	0	1.5786	0.5915	1.0937	0.7609	0	1.2026	0.5428	0	0.7939	1.2592	0	1.1004	0	0	0.9321	0.8958	0	0.5755	0.6578	0	0.7088	0	0	0	0	0
AC078899.4	0.6306	0	0	0	0	0	0	0	0	0	0	0	0	0	0	0	0	0	0.7282	0	0	0	0	0	0.5915	0	0	0	0	0	0	0	0	0	0	0	0	0	0	0	0	0	0	0	0	0	0	0	0
IL18RAP	2.922	4.5471	0	4.416	4.0659	0	5.2954	6.0831	3.1109	4.1534	2.865	2.9664	0.8294	2.0899	3.1962	0	3.9469	1.1915	2.6445	6.3483	3.3674	4.0381	5.4565	2.9303	5.2283	2.8556	4.0854	5.3127	2.2941	4.0865	4.9844	4.2181	6.1715	3.9129	3.0767	4.0229	4.9912	4.4519	1.3127	4.3055	2.2991	3.5822	4.3751	4.2301	4.8108	3.1561	4.1357	1.3224	2.6113
TMEM167AP1	0	0	0	0	0	0	0	0	0	0	0	0	0	0	0	0	0	0	0	0	0	0	0	0	0	0	0	0	0	0	0	0	0	0	0	0	0	0	0	0	0	0	0	0	0	0	0	0	0
EOMES	3.9821	6.1483	1.7635	5.1565	4.276	1.8274	3.2693	5.0242	3.2332	4.9475	1.8132	4.0513	1.1147	5.1376	5.69	2.3477	1.247	1.1915	1.8585	6.0463	5.6817	5.725	6.0665	3.6916	7.2287	3.9239	3.9623	7.5353	1.8492	3.6867	5.2156	5.8456	6.1715	4.3869	3.8807	6.3921	5.3255	6.3219	3.6861	8.7351	3.7285	5.5255	4.8002	6.4789	5.091	3.5946	4.2746	2.7011	4.0296
BCDIN3D-AS1	7.1653	6.8	5.9471	5.1899	5.791	6.583	5.157	5.5219	6.1709	4.0137	7.3211	5.9417	6.0221	5.5087	5.6249	6.0882	6.7586	4.9904	6.5498	4.0301	5.8476	5.5538	6.9233	6.4969	7.3494	6.4824	6.4616	6.2377	6.0325	5.2063	5.5903	6.6845	6.2543	5.8367	6.5567	4.9903	6.6296	4.744	5.6861	5.1761	6.0199	5.7462	6.0342	5.4653	7.7609	6.5714	7.1195	5.228	5.9938
RP11-171I2.1	3.8981	1.9249	1.1359	0	1.2093	0	0.6936	1.5137	0	0	1.1745	0	0	1.3943	1.7864	0	0.6189	1.1915	1.7187	1.1266	0	0	0	0	0	0	0	0	0	0.9363	2.5071	0.95	1.6279	3.1639	2.3233	0.9558	0	0	0	0	2.4309	0	0	0	0	1.3088	1.9217	0	0
AL450327.1	0	0	0	0	0	0	0	0	0	0	0	0	0	0	0	0	0	0	0	0	0	0	0	0	0	0	0	0	0	0	0	0	0	0	0	0	0	0	0	0	0	0	0	0	0	0	0	0	0
RNU4-68P	0	0	0	0	0	0	0	0	0	0	0	0	0	0	0	0	0	0	0	0	0	0	0	0	0	0.6481	0	0	0	0	0	0	0	0	0	0	0	0	0	0	0	0	0	0	0	0	0	0	0
RP11-171I2.2	5.7794	6.1254	6.3835	1.7052	5.5637	6.2631	6.4192	4.0397	5.1337	4.2017	4.6961	6.0447	4.9991	5.8479	5.5928	5.882	7.216	6.1239	7.1327	4.4699	5.5121	5.2275	5.6923	5.045	5.6456	4.0374	6.4845	3.4747	4.5096	4.8787	5.6053	5.4123	5.7165	5.5215	7.3333	5.2603	4.7451	3.8318	6.5236	5.4954	4.8648	4.3655	2.9682	5.4168	5.7203	3.2694	5.6571	3.7421	5.8416
RP11-59D5__B.2	0	0	0	0.8103	0	0	0	0.9469	0	0	0.7035	0	0	0	2.5605	0	0	0	2.0986	3.018	0	0	0	1.8675	1.0097	1.4337	1.2565	0	0	0	0	0	0.7629	0	0	2.0183	1.4737	0	0.8007	0.6831	0	0.6578	1.3674	1.1821	0.8089	0.6113	0.6709	0	0
RP11-59D5__B.3	0	0	0	0	0	0	0	0	0	0	0	0	0	0	0	0	0	0	0	0	0	0	0	0	0	0	0	0	0	0	0	0	0	0	0	0	0	0	0	0	0	0	0	0	0	0	0	0	0
RP5-1096J16.1	3.7666	0	1.7635	0	3.3486	0	4.6481	1.5137	1.3379	0	2.9844	3.1358	3.9425	0	0.8612	3.1985	0	0	0.7282	1.1266	1.5181	3.6112	1.5756	1.2169	2.6011	4.4583	0	0	1.8492	0.9363	1.7476	2.2231	0	0.6653	3.764	0	3.1213	4.6211	0.8007	0	0.9858	0.6578	1.7528	0	0	0	0	0	3.9524
MIR873	0	0	0	0	0	0	0	0	0	0	0	0	0	0	0	0	0	0	0	0	0	0	0	0	0	0	0	0	0	0	0	0	0	0	0	0	0	0	0	0	0	0	0	0	0	0	0	0	0
KCTD21-AS1	9.0149	7.1823	8.6667	7.5473	6.5782	8.0761	7.4175	6.2994	7.9092	5.8108	7.1931	6.9888	7.3581	6.1662	6.9489	8.3688	6.7634	5.365	6.2284	6.4124	5.7103	7.5903	8.532	7.8099	8.7451	5.8576	8.2125	7.937	6.5589	5.675	7.3182	8.5755	7.2143	7.7352	7.3127	5.2988	6.5455	6.9552	5.6881	6.5856	6.7998	5.4361	7.2203	6.8333	5.4653	6.081	9.0364	7.4259	7.5579
AL772307.1	0	0	0	0	0	0	0	2.0448	0	0	2.6052	0	0	0	0	0	0	0	1.8295	0	0	1.2645	2.5571	0	0	0	0	0	1.2973	0	0	0	2.3179	0	0	0	0	0	4.0904	0	0	0	0	0	2.2912	0	0	0	0
MIR877	0	0	0	0	0	0	0	0	0	0	0	0	0	0	0	0	0.7542	0	0.7282	0	0	0	0	0	0	0	0	0	0	0	0	0	0	0	0	0.6872	0	0	0	0	0	0	0	0	0	0	0	0	0
MIR876	0	0	0	0	0	0	0	0	0	0	0	0	0	0	0	0	0	0	0	0	0	0	0	0	0	0	0	0	0	0	0	0	0	0	0	0	0	0	0	0	0	0	0	0	0	0	0	0	0
MIR875	0	0	0	0	0	0	0	0	0	0	0	0	0	0	0	0	0	0	0	0	0	0	0	0	0	0	0	0	0	0	0	0	0	0	0	0	0	0	0	0	0	0	0	0	0	0	0	0	0
MIR874	0	0	0	0	0	0	0	0	0	0	0	0	0	0	0	0	0	0	0	0	0	0	0	0	0	0	0	0	0	0	0	0	0	0	0	0	0	0	0	0	0	0	0	0	0	0	0	0	0
RP4-566D2.1	0	1.2622	0	0	0	0	0	0	0	0	0	0	0	0	0	2.3477	0	0	0	0	0	0	0.7314	0	0	0.6481	0	0.6915	0	0	1.3629	0	0.7629	0	0	0	0	0	0	0	0	0	0	0.7088	0	0	0	0	0
CGB1	3.5426	4.3345	0	0	2.8495	3.2081	0	0	0	0	0	0	0	0.091	0	0	0	3.1173	5.0049	1.8776	2.8569	4.5791	1.9701	2.6953	1.348	0	1.3019	1.133	0	1.5202	0	0	0	0	0	4.8075	1.1775	0	0	0	0	2.9847	0	0	0	0	0	0	3.4772
ZSCAN5CP	2.1604	0	0	0	0	0	1.585	0.7854	0.4905	0	0	1.5971	0	0	0	0	0.7948	0	0	0	1.5274	0	1.632	0	0.606	0	0.8017	0	0	0.5697	0.8805	0.8242	0	0	0	0	0	2.2888	0.8958	0	0	2.0626	2.1597	0	0.8151	1.1186	0	0	0.9664
CGB2	6.2334	8.3802	0	6.7159	0	6.8573	0	1.992	0.2099	6.317	2.3989	3.3507	4.8729	3.619	0	4.0781	0	5.0976	7.3533	0	7.0317	8.0282	9.035	6.8077	1.3988	1.3137	4.2939	3.7624	0	0	1.4276	5.8022	1.6214	0	0	6.9702	2.4601	2.412	6.3859	3.4719	0	3.0425	0	0	0	2.0568	2.604	0	4.2785
RP11-647F2.2	1.068	0	0	0	0	0	0	0.9469	0	0	1.1745	0	0	0	0	0	0	0	0	0	0	0	0	0	0.5915	0.674	0	0.6915	0	0	0	0	0.7629	0	0	0.6872	0	0	0	0	0	1.108	0	0	1.3241	0	0	0	0
RP11-727A23.10	3.1306	3.6223	2.5396	2.6583	4.9121	0	1.5181	1.9406	1.7306	1.9398	3.2313	3.8063	0	2.9128	1.8034	3.2303	3.9222	1.1915	3.2682	1.1576	3.6289	3.0048	3.2957	2.1345	2.3561	0	1.931	4.4994	2.3119	1.2754	2.7268	2.7942	4.6378	1.9787	3.0971	1.5197	1.1353	1.544	2.247	1.1527	0.9965	1.9847	3.0599	2.0697	3.222	1.8778	3.3967	1.595	1.8641
AC091069.1	0	0	0	0	0	0	0	0	0	0	0	0	0	0	0	0	0	0	0	0	0	0	0	0	0	0	0	0	0	0	0	0	0	0	0	0	0	0	0	0	0	0	0	0	0	0	0	0	0
ZSWIM5P3	0	0	0	0	0	0	0	0	0	0	0	0	0	0	0	0	0	0	0	0	0	0	0	0	0	0	0	0	0	0	0	0	0	0	0	0	0	0	0.8007	0	0	0	0	0	0	0	0	0	0
ZSWIM5P2	0	0	0	0	0	0	0	0	0	0	0	0	0	0	0	0	0	0	0	0	0	0	0	0	0	0	0	0	0	0	0	0	0	0	0	0	0	0	0	0	0	0	0	0	0	0	0	0	0
ZSWIM5P1	0	0	0	0	0	0	0	0	0	0	0	0	0	0	0	0	0	0	0	0	0	0	0	0	0	0	0	0	0	0	0	0	0	0	0	0	0	0	0	0	0	0	0	0	0	0	0	0	0
AL139151.1	0	0	0	0	0	0	0	0	0	0	0	0	0	0	0	0	0	0	0	0	0	0	0	0	0	0	0	0	0	0	0	0	0	0	0	0	0	0	0	0	0	0	0	0	0	0	0	0	0
COX6CP10	0	0	0	0	0	0	0	0	0	0	0.7035	0	0	0	0	0	0	0	0	0	0	0	0.7314	0	0.5915	0	0	0	0.9013	0	0.8367	0	0	0	0.6527	0	0	0.9321	0	0	0	0	0	0	0	1.369	0	0	0
MIR3672	0	0	0	0	0	0	0	0	0	0	0	0	0	0	0	0	0	0	0	0	0	0	0	0	0	0	0	0	0	0	0	0	0	0	0	0	0	0	0	0	0	0	0	0	0	0	0	0	0
RP13-49I15.6	0.6306	3.6075	0	0.8103	3.9482	2.6083	2.57	2.236	1.1016	1.9257	2.0506	0	0	0	0	0	0.7542	0	2.0986	0	0	0	1.2143	1.2169	1.5979	0.6481	0.7609	1.157	1.8492	1.2452	0	1.6787	0	0	0	0	1.4737	1.4937	0	1.775	1.3049	1.108	0.84	2.2652	2.8104	0	1.127	0.5853	0.8889
RP11-752P2.1	0	0	0	0	0	0	0	0	0	0	0	0	0	0	0	0	0	0	0	0	0	0	0	0	0	0	0	0	0	0	0	0	0	0	0	0	0	0	0	0	0	0	0	0	0	0	0	0	0
CTB-174O21.2	0	0	0	1.3561	0	0.8938	1.8023	0	0.8281	0	1.2063	0	0.4816	1.4121	1.8135	0	0.789	0	1.2463	0	0	0	0.7485	1.5977	0	0	0	1.2079	0.9376	0.5653	0.8494	0	0	0.7021	0.6736	0	1.1623	0	0	0	0.585	0.6736	0	0	0.8212	0.6262	0	0.5901	0.9217
RP11-752P2.2	0	0	0	0	0	0	0	0	0	0	0	0	0	0	0	0	0	0	0	0	0	0	0	0	0	0	0	0	0	0	0	0	0	0	0.6527	0	0	0	0.8007	0	0	0	0	0	0	0	0	0	0
ODCP	2.4292	3.6075	2.5337	4.5144	0	2.3918	1.5119	0	0.8188	2.7221	3.0946	1.5594	0.4735	1.3943	3.3193	1.6064	2.6991	0	2.9195	2.186	2.7208	0	3.6874	2.7992	1.5979	2.1384	0.7609	3.9208	4.0547	3.2052	2.8656	1.9764	3.2269	0.6653	2.7486	2.5563	2.7917	1.8969	0.8007	2.3893	2.2991	2.8787	1.3674	1.5378	1.7029	1.8632	2.363	2.7011	1.4349
MYLKP1	2.1008	0	0	0	0	0	0	0	0	0	0	0	0	0	0	0	0.7542	0	0	0	0	0	1.5756	0	0	0	0	1.157	0.5198	0	0.8367	0	0	0.6653	0.6527	0	0	1.8969	0	2.5471	0	1.4506	1.3674	0.7088	4.1327	0	0	0	0.8889
AC078889.1	0	0	0	0	0	0	0	0	0	0	0	0	0	0	0	0	0	0	0	0	0	0	0	0	0	0	0	0	0	0	0	0	0	0	0	0	0	0	0	0	0	0	0	0	0	0	0	0	0
RP11-386I14.4	2.1008	3.2314	4.4168	2.8133	3.3486	0.8872	2.0308	5.3537	3.725	6.5304	1.8132	6.6202	2.1688	6.4211	5.6199	0	4.3383	4.6664	5.3823	3.018	6.586	7.1845	3.3565	7.1301	4.6625	1.7086	1.9178	4.2817	3.6182	4.0472	3.677	3.8287	4.7804	7.5312	2.7486	3.1591	3.3055	3.1973	3.6861	5.8561	1.3049	4.929	5.5245	2.6031	4.361	2.2306	2.6619	1.0004	4.7308
FKBP14	8.6502	9.0528	8.2871	9.3272	7.666	7.0794	8.4477	8.9226	8.2365	9.3053	8.984	9.0909	7.6599	7.8186	7.8585	6.9022	9.43	8.0594	9.3202	9.9345	9.4703	8.9089	9.2139	9.0303	8.1792	8.0483	9.322	9.9822	8.9185	8.4976	9.9624	8.903	8.7208	9.1186	9.1812	9.0417	11.2555	8.523	7.5081	7.9963	8.383	8.5786	9.7345	9.3998	8.2082	9.017	8.1347	8.2698	8.5988
FKBP15	10.4173	10.8135	9.0488	10.5522	9.5083	9.1529	10.0388	10.2813	10.5178	9.0997	10.9339	9.7285	9.6104	9.4549	10.4502	8.9438	10.3289	10.202	9.6712	9.8047	10.2292	9.4844	10.8068	10.5507	10.7507	10.935	10.0566	11.0054	10.9962	11.1974	11.0393	9.7088	11.33	10.1968	10.8633	10.7542	10.2072	10.9755	11.1056	10.5964	10.5876	9.8989	9.9753	11.2122	11.028	10.0485	10.1472	9.773	10.2726
UBE2J1	11.88	11.783	11.0487	11.7306	10.6267	11.5203	10.6414	11.7675	10.7716	11.6018	11.8457	11.2476	10.6572	11.5363	10.6943	11.5264	11.5998	11.0318	12.2649	11.5132	11.4201	12.1209	11.4492	12.1921	10.9408	12.0516	11.301	11.7034	12.1466	11.7267	12.1585	11.6871	11.8555	11.3421	12.1335	12.0016	12.8214	12.2348	11.6676	11.237	11.2784	11.0133	12.4356	11.8946	11.6814	11.8793	11.5999	11.455	11.7473
FKBP10	12.3969	13.6011	14.002	11.9553	13.0289	13.5114	13.3191	13.0785	14.195	12.1565	13.0073	12.3542	8.3495	9.2568	12.4762	11.7587	13.6025	13.0219	12.8423	12.3383	12.5596	12.8652	13.2319	12.0636	12.1588	11.6053	12.564	13.0889	12.8478	12.7979	13.1275	13.0373	11.4578	10.3332	12.3481	12.2075	14.2636	11.6938	12.1868	13.3389	13.68	13.3854	13.0962	12.4334	12.7623	12.2404	13.2835	13.5175	13.1677
FKBP11	9.859	10.666	10.1318	9.8903	9.3222	9.9879	10.0842	9.9673	10.0543	9.9252	9.6828	10.7487	10.9629	11.7104	9.6563	9.452	10.6411	10.1382	10.4649	10.21	10.0896	10.5698	9.3054	10.2832	9.5672	10.4641	10.4208	10.5158	9.2763	10.295	10.3472	10.9572	9.5841	10.26	9.7995	9.1802	10.8173	10.8187	8.5563	11.067	8.7901	10.2622	9.6476	9.4411	9.6988	9.0447	9.8077	8.8834	11.3662
FBXO10	9.5898	8.7412	7.6125	8.6269	6.2933	7.7026	7.7477	7.569	8.1628	7.1632	8.2382	7.5984	8.8872	7.7656	8.2736	8.0445	9.4905	8.7165	8.9005	7.9815	7.4105	6.9753	9.1482	9.053	8.575	9.2513	9.2162	8.8441	8.2777	8.7408	9.0523	9.1824	8.2357	8.3315	8.9663	7.203	9.6269	9.0003	8.1416	8.9252	6.8922	8.496	8.0539	8.9233	7.968	7.3597	8.0752	7.3396	8.6188
FBXO11	11.5378	11.164	11.0311	11.3028	11.0084	10.0722	10.9574	10.4814	10.2479	11.1647	12.0424	10.9581	10.4805	10.4716	10.4235	10.4246	10.9895	10.4813	11.8793	10.4776	11.149	11.8334	11.3643	11.661	11.3074	11.2001	10.9003	11.8209	11.8237	11.1929	11.2314	11.5057	11.4059	11.3042	11.7137	11.4151	12.074	10.7032	11.4881	11.0494	10.8228	10.9092	10.8418	11.2165	11.0299	11.2989	11.9539	11.0217	11.469
FBXO16	8.0034	6.5158	8.4895	8.1203	8.132	7.9457	7.0874	8.6424	6.859	8.4717	8.2809	8.8528	8.6032	9.3243	7.7532	8.3763	8.9705	8.0524	8.2505	6.3272	8.8027	9.2499	8.1435	8.7134	9.4094	7.7083	5.6923	9.0828	8.5445	8.7978	7.2747	8.9409	6.5431	8.7473	6.8257	7.5013	7.2125	7.8139	8.6288	6.3495	8.8835	8.751	8.2358	8.3854	8.9687	9.5211	7.2891	8.3455	8.5189
TACO1	9.6911	9.9713	9.0442	10.5737	9.1124	10.3273	9.1645	9.696	10.2611	8.562	9.8483	9.3962	10.231	10.2575	10.2401	9.6921	8.912	8.9854	9.7578	9.9876	9.1607	10.2901	10.064	9.5147	9.7085	9.3171	9.0469	9.6884	9.2478	9.5316	9.153	9.7214	8.9103	9.2864	9.6171	9.3717	9.1038	8.6685	10.2874	9.0173	8.6771	8.7854	9.5215	9.0538	9.5947	8.5224	9.1214	8.536	8.9111
AC007253.1	0	0	0	0	0	0	0	0	0	0	0	0	0	0	0	0	0	0	0	0	0	0	0	0	0	0	0	0.6915	0	0	0	0	0	0	0	0	0	0	0	0	0	0	0	0	0	0	0	0	0
FBXO15	7.8327	7.0945	5.9836	7.5937	2.3036	6.3674	7.2905	6.4475	5.93	5.2948	5.2511	2.2912	4.4581	2.5573	6.808	7.1087	3.4079	2.8913	6.6741	4.1349	5.2586	6.7113	5.9634	5.5856	7.4622	5.1764	6.8269	5.0702	5.3079	3.8782	4.1932	6.2027	4.8165	6.2141	4.0397	2.5563	7.0371	5.9715	6.0015	6.2725	5.4956	1.7272	5.8939	5.9522	9.5213	6.5279	6.06	3.393	2.6113
TRBJ2-4	0	0	0	0	0	0	0	0	0	0	0	0	0	0	0	0	0	0	0	0	0	0	0	0	0	0	0	0	0	0	0	0	0	0	0	0	0	0	0	0	0	0	0	0	0	0	0	0	0
TRBJ2-5	0	0	0	0	0	0	0	0	0	0	0	0	0	0	0	0	0	0	0	0	0	0	0	0	0	0	0	0	0	0	0	0	0	0	0	0	0	0	0	0	0	0	0	0	0	0	0	0	0
TRBJ2-6	0	0	0	0	0	0	0	0	0	0	0	0	0	0	0	0	0	0	0	0	0	0	0	0	0	0	0	0	0	0	0	0	0	0	0	0	0	0	0	0	0	0	0	0	0	0	0	0	0
TRBJ2-7	0	0	0	0	0	0	0	0	0	0	0	0	0	0	0	0	0	0	0	0	0	0	0	0	0	0	0	0	0	0	0	0	0	0	0	0	0	0	0	0	0	0	0	0	0	0	0	0	0
TRBJ2-1	0	0	0	0	0	0	0	0	0	0	0	0	0	0	0	0	0	0	0	0	0	0	0	0	0	0	0	0	0	0	0	0	0	0	0	0	0	0	0	0	0	0	0	0	0	0	0	0	0
TRBJ2-2	0	0	0	0	0	0	0	0	0	0	0	0	0	0	0	0	0	0	0	0	0	0	0	0	0	0	0	0	0	0	0	0	0	0	0	0	0	0	0	0	0	0	0	0	0	0	0	0	0
TRBJ2-3	0	0	0	0	0	0	0	0	0	0	0	0	0	0	0	0	0	0	0	0	0	0	0	0	0	0	0	0	0	0	0	0	0	0	0	0	0	0	0	0	0	0	0	0	0	0	0	0	0
SFTA3	1.4031	1.2622	0	7.0618	0	0	0.6936	0	0.4668	0	0	0	0	0	0	0	0	0	0	4.7262	0.9501	0	1.2143	0	1.8212	0	1.9178	0.6915	0.5198	0	0	0	0	0	2.1481	0	2.609	0	0	0	0	0	0.84	0.7088	0	0	0	0	0
SFTA2	1.4031	1.9249	0	0	0	4.6803	0	2.715	3.9907	1.9257	6.1192	0	0.4735	0	0.8612	0	0	0	0.7282	1.7514	0	6.7681	0.7314	3.0505	0	0.6481	2.1612	0.6915	3.5663	1.2452	2.3016	1.3031	2.5553	0	1.9488	2.6987	3.1213	2.6889	0	0.6831	0	0	0	1.1821	2.8104	1.6371	2.363	2.5856	0.8889
RP11-429B14.1	0	0	0	1.3261	0	0	0	0	0	0	0	0	0	0	0	1.6064	0.7542	0	0.7282	0	1.9245	0	0	0.7332	0.5915	1.0937	0	2.0268	0.9013	0	1.3629	0	0.7629	0	0.6527	0	0	0	0	0	0	0	0	0	0	0	0.6709	0	0
RP1-148H17.1	0	1.2622	0	0	0	0	0	0	0	0.9508	0	0	0	0	0	2.3477	0	0	0	0	0	0	0	1.2169	0.5915	0	0	3.5179	0	0	0	0	0	0	0	0	0	1.4937	0	1.4941	0	0	0	0	2.2508	0	0	0	0
RP11-429B14.4	3.4421	4.6309	0	5.4825	0	0	0	0	0	0	1.8132	0	1.1147	3.4292	1.7864	2.8349	1.247	0	3.1504	0	0.9501	4.9285	0.7314	0	0	0	1.6247	0.6915	0	0	0	1.6787	0	1.9744	0	1.5012	2.5209	0	0	1.1448	0	0	0	0.7088	0	0	0	0	0.8889
MIRLET7F1	0	0	0	0	0	0	0	0	0	0	0	0	0	0	0	0	0	0	0	0	0	0	0	0	0	0	0	0	0	0	0	0	0	0	0	0	0	0	0	0	0	0	0	0	0	0	0	0	0
CTD-2318B16.4	0	0	0	0	0	0	0	0	0	0	0	0	0	0	0	0	0	0	0	0	0	0	0	0	0.5915	0	0	0	0.9013	0	0	0	0.7629	0	0	0	0	0	0	0	0	0	0	0	0	0	0	0	0
SNORD48	0	0	0	0	0	0	0	0	0	0	0	0	0	0	0	0	0	0	0	0	0	0	0	0	0	0	0	0	0	0	0	0	0	0	0	0	0	0	0	0	0	0	0	0	0	0	0	0	0
RP5-908M14.9	6.9327	6.8714	6.8122	7.0703	7.5895	6.035	8.6563	5.6487	5.9657	7.5729	6.1704	6.6762	7.2711	7.9191	7.2942	10.8736	6.4852	6.286	7.055	5.5226	6.7196	7.3794	7.6322	6.6583	7.6917	6.256	7.4655	6.3822	6.9261	5.8261	6.3004	8.2272	6.0402	5.6161	6.0982	5.0326	5.699	6.0527	5.6643	7.1508	6.2292	5.5961	4.9552	5.5252	6.1328	6.2762	7.9775	4.8336	6.6037
CNGB1	4.5192	8.4189	7.798	6.3243	7.6473	4.0262	5.2017	5.5087	5.2499	6.3606	6.7779	6.6899	7.321	2.9097	4.7617	4.1177	2.8441	3.6502	7.2911	5.5226	6.6808	6.9095	7.538	7.9311	8.6099	5.8508	6.8618	5.5395	5.1227	6.7596	5.7875	6.5576	9.397	3.9129	3.0767	8.5789	5.0179	3.5725	5.1347	7.0155	6.6371	5.696	6.1073	7.5896	6.7417	5.9711	6.7492	5.7556	4.7308
SNORD42	0	0	0	0	0	0	0	0	0	0	0	0	0	0	0	0	0	0	0	0	0	0	0	0	0	0	0	0	0	0	0	0	0	0	0	0	0	0	0	0	0	0	0	0	0	0	0	0	0
CNGB3	4.6191	5.5159	5.5394	2.0052	0	2.137	3.9258	0	1.7189	0	5.2747	1.5594	1.557	4.922	2.0929	3.1985	0	0	2.0986	6.9824	3.4922	6.0643	0	4.0208	3.5413	5.0585	0	2.957	5.0489	0.5428	1.3629	4.6563	4.5848	0	2.1481	3.1591	2.3637	0	2.2357	1.4941	0.9858	0.6578	0.84	6.2694	4.4128	7.2962	1.752	0.5853	1.4349
BCLAF1	13.1326	12.5449	11.8983	12.4922	11.4053	11.4976	11.5826	11.3261	11.5039	12.1645	12.1934	12.2374	11.7239	11.7865	11.6524	11.037	12.7156	11.3331	12.962	11.8681	12.3506	12.1555	12.3557	13.1999	12.0162	12.5201	11.9116	12.3673	12.4047	12.0125	12.2682	12.5323	12.4606	12.4821	13.1666	12.4329	12.0149	12.2583	11.8668	11.4332	12.3737	11.9187	12.4001	12.0665	12.3453	11.9982	12.4759	10.9718	12.4875
SNORD45	0	0	0	0	0	0	0	0	0	0	0	0	0	0	0	0	0	0	0	0	0	0	0	0	0	0	0	0	0	0	0	0	0	0	0	0	0	0	0	0	0	0	0	0	0	0	0	0	0
SNORD44	0	0	0	0	0	0	0	0	0	0	0	0	0	0	0	0	0	0	0	0	0	0	0	0	0	0	0	0	0	0	0	0	0	0	0	0	0	0	0	0	0	0	0	0	0	0	0	0	0
PLA2G6	8.9983	10.5379	9.0763	9.179	9.5513	10.071	10.7253	9.6924	9.4945	9.3676	9.3473	11.4701	11.2996	8.8764	10.8379	9.688	10.6938	9.2301	11.0722	8.853	9.7297	9.6758	11.0064	10.5671	10.7903	9.699	10.7196	9.3486	9.8951	8.1804	9.7107	10.9065	10.6387	9.9021	7.8761	8.7436	7.9979	9.8321	9.2892	9.9729	10.1635	9.6395	10.2656	9.5587	11.0318	9.7532	9.9141	7.8367	9.9106
PLA2G7	4.1249	7.8123	4.5701	6.1206	5.8437	4.9812	8.0169	7.0011	5.401	5.5459	6.593	9.1139	8.4918	7.0894	7.7586	5.4576	4.2369	6.1621	8.4416	8.8863	8.7157	6.4815	8.0466	7.707	7.6117	10.7476	7.0775	6.5713	4.8892	5.2823	8.3011	8.7168	8.6674	4.576	7.8869	6.4233	8.5861	7.2795	9.246	9.5451	5.0167	6.682	7.0801	7.3582	5.8615	7.077	5.6816	5.715	7.8884
RP11-102N11.1	0	0	0	0	0	0	0	0	0	0	0	0	0	0	0	0	0	0	0	0	0	0	0	0	0	0	0	0	0	0	0	0	0	0	0	0	0	0	0	0	0	0	0	0	0	0	0	0	0
PLA2G5	3.5807	5.4249	4.0504	4.0065	4.9007	0	3.2693	3.9858	1.541	6.01	3.5466	0	4.2081	4.1116	5.9214	3.7301	5.1431	1.1915	6.7197	5.4464	4.946	5.9046	6.2776	4.7457	2.9237	3.4115	3.8965	4.5702	5.1405	5.5163	5.7875	1.9764	4.3086	2.5078	2.4794	3.8505	6.5818	4.9096	2.2357	3.6446	2.7829	4.8152	4.5311	5.0872	2.2508	2.8741	5.3872	3.1706	5.6796
PLA2G3	2.1008	6.2312	0	6.0068	4.9627	3.7808	0.6936	2.236	2.9774	5.6568	2.4329	1.5594	3.7476	7.6993	1.3967	0	3.208	3.4945	4.9016	3.3878	5.1866	4.0381	4.3789	5.7894	2.185	1.7086	1.9178	4.0334	1.2026	3.466	1.3629	7.1709	5.1914	2.8963	5.5474	4.3595	1.1276	3.1973	0	1.1448	3.2224	4.4074	3.1539	2.2652	1.7029	0.6113	2.363	3.5856	3.2506
GDPGP1	7.4453	8.3664	8.0148	8.9959	8.809	9.1345	8.7872	7.5437	8.4783	8.1535	8.474	7.8868	8.0467	7.6768	6.6291	7.969	7.9319	7.4875	8.813	6.9958	8.5608	9.3522	8.0323	9.1228	8.8048	8.5242	8.331	8.3751	8.8488	7.6052	8.0028	8.4034	9.0424	6.9552	7.9251	7.7376	8.0162	7.8682	6.7434	7.9013	8.6824	8.5004	7.7908	7.822	8.5959	7.5853	8.0854	8.0147	8.1669
RP11-78I14.1	0	1.3676	0	0	1.8683	0	0.7155	0	0.4866	0	1.3159	1.0639	0	0	0	0	0.8672	0	0	0	0	0	1.9555	0.7616	0	0.7095	0	1.3116	0	0.6517	1.4149	1.7654	1.3169	0	0	2.1491	0	0	0	0	0	0	0	0	1.4	0	0.708	0	1.0578
RN7SL717P	0	0	0	0	0	0	0	0	0	0	0	0	0	0	0	0	0	0	0	0	0	0	0	0	0	0	0	0	0	0	0.8367	0	0	0	0	0	0	0	0	0	0	0	0	0	0	0	0.6709	0	0
CCDC77	9.3795	9.5971	9.237	9.3591	7.222	8.0876	10.1702	8.0918	8.9251	8.4518	8.8704	8.3192	7.2677	8.9161	8.172	9.0737	9.0543	8.7519	8.9217	8.7854	7.6671	8.701	7.9068	9.3792	9.1681	8.836	9.0027	8.8322	7.7031	8.5048	7.0473	10.2885	8.6123	8.2559	9.4132	8.5487	8.5159	9.3411	9.693	8.7523	8.4773	8.9509	8.5526	8.1562	8.811	8.3372	8.9965	9.1868	9.2228
KRTAP1-3	0	0	0	0	0	0	0	0	0	0	0	0	0	0	0	0	0	0	0	0	0	0	0	0	0	0	0	0	0	0	0	0	0	0	0	0	0	0	0	0	0	0	0	0	0	0	0	0	0
KRTAP1-4	0	0	0	0	0	0	0	0	0	0	0	0	0	0	0	0	0	0	0	0	0	0	0	0	0	0	0	0	0	0	0	0	0	0	0	0	0	0	0	0	0	0	0	0	0	0	0	0	0
CCDC73	3.2351	2.4713	2.9881	5.4363	4.4798	4.6503	4.5846	2.6547	2.686	4.0045	3.8449	4.5643	3.8208	6.3279	3.7706	4.0516	3.604	3.6173	5.557	5.1249	5.5349	5.8194	5.2045	4.5544	3.858	3.3187	5.7459	3.8894	2.8592	3.911	3.2793	3.1779	3.8723	4.7289	1.157	3.0718	2.5489	2.8319	2.5709	3.2819	3.5903	1.8386	2.3989	2.3627	3.6641	3.2253	4.6535	2.2621	4.0901
CCDC70	1.6749	0	0	0	0	0	0	0.9469	0	0	1.1745	0	0	0	0	0	1.9057	0	0	0	0	0	1.2143	0	0	1.0937	0	0.6915	0	0	0.8367	1.3031	1.6279	0	0	0.6872	0.6712	0	0.8007	0	0.9858	0	0	0	0	0	0	0	1.4349
CCDC71	9.3126	10.2698	9.9323	9.8614	9.3251	10.2224	10.4573	10.8365	11.0655	10.2243	10.7603	10.7633	10.4746	9.6597	11.0816	11.051	10.4167	10.3545	9.7892	10.2498	10.3435	10.2256	11.0824	10.2862	10.9597	10.9138	11.0059	10.2239	11.043	9.7348	10.3611	10.4697	10.9865	9.8097	10.8112	10.5894	9.3251	10.0741	10.722	10.311	10.8063	10.4431	10.4635	9.9451	10.7712	10.3093	10.1587	10.0321	10.0285
AC016831.7	4.5192	5.4249	4.8945	3.4326	1.2093	1.4325	2.7127	3.2248	2.02	2.2425	2.4329	4.6635	1.557	0	2.3456	1.6064	4.1834	1.1915	2.7886	0	3.607	4.367	4.0165	3.0505	2.6011	4.3421	1.6247	3.861	3.8956	3.1319	5.3327	2.4337	5.1064	3.4543	3.2602	4.4827	3.0196	3.0469	2.2357	1.775	2.1478	1.9593	3.5922	1.1821	2.2508	2.0586	3.7478	3.9549	3.1154
RP11-787B4.2	0	0	0	0	0	0	0	0	0	0	0	0	0	0	0	0	0	0	0	0	0	0	0	0	0	1.0937	0	0	0	0	0	1.3031	0	0	0	0	0	0	0	0	0	0	0	0	0	0	0	0	1.4349
AC016831.5	0	0	0	1.3261	0	0	0	0	0.8188	0	0	0	0	0	0	0	0	0	0	0	0	0	0	0	0	0	0	1.5084	0.9013	0.5428	0	0	0	0.6653	0	0	0	0	0	0.6831	0	0	0	0	0	0	0	0	0
AC016831.3	1.068	0	0	1.3261	0	0	0	0	0	0	0	0	0	0	0	0	0.7542	0	0	0	0	0	1.2143	0	0	0	0	0	0.5198	0	0	0	0	1.119	0	0	0	0	0	0	0	0	0	0	0	0	0.6709	0	0
RP11-626G11.1	1.9035	3.6075	0	0.8103	2.6437	1.4325	0	1.9196	1.1016	1.9257	2.4329	3.2874	2.3988	2.5573	0	2.3477	1.247	1.1915	2.4844	0	2.5009	3.7679	1.5756	1.5786	1.0097	1.0937	0.7609	1.5084	0.5198	0.9363	2.3016	2.2231	0	0	0	2.0183	0	0	1.3127	0.6831	0.5755	0.6578	0.84	0.7088	0.8089	0.6113	0.6709	0.5853	1.4349
CCDC78	8.069	7.6	8.7673	6.8142	9.3773	6.2596	7.6774	8.753	8.2762	5.7598	6.3809	6.6899	7.4707	6.0476	6.7974	8.4456	6.8106	6.9117	7.7308	7.5635	7.8296	7.7708	7.8665	6.7763	6.503	9.5972	9.0843	6.6441	7.8017	7.7126	6.8051	7.5328	7.729	9.3409	6.8145	6.5319	4.9365	7.7441	7.4724	4.6909	7.3115	6.2278	6.5336	7.0958	11.3213	6.7207	7.9604	6.1092	8.1744
CCDC79	1.068	2.9987	0	0	0	0.8872	0.6936	0	1.1016	0	1.1745	0.9809	0	0	0	0	1.9057	0	1.2099	2.186	0.9501	1.9279	1.8642	0.7332	0	0.6481	0.7609	0.6915	0.9013	1.4994	0.8367	0	0	0	0	1.1508	0.6712	0	0	0	0	0.6578	0	0.7088	2.0027	0.6113	1.127	0	0.8889
RP11-363G10.3	0	0	0	0	0	0	0	0	0	0	0	0	0	0	0	0	0	0	0	0	0	0	0	0	0.5915	0	0	0	0	0	0	0.7939	0	0	0	0	0	0	0	0	0	0	0	0	0	0	0	0	0
HIST3H2BB	8.2766	7.6611	8.0133	7.4069	9.6106	6.4608	7.7701	5.5663	7.3884	4.8575	5.3655	6.9161	4.855	6.277	4.7617	6.8	5.2769	6.9117	6.3877	4.5537	6.4845	8.1509	9.5109	8.064	9.034	6.9547	6.1945	7.8915	7.4792	6.3533	6.8647	8.6186	9.3298	5.9931	5.2111	8.0363	5.8953	5.8404	6.6039	8.2148	7.6995	7.3164	4.481	8.3454	5.8615	7.478	5.4275	5.1706	4.5849
RP11-486F17.1	0	0	0	0	0	0	0	0	0	0	0	0	0	0	0	0	0.7542	0	0	0	0	0	0	0	0	0	0	0	0	0	0	0	0	0	0	0	0	0	0	0	0	0	0	0	0	0	0	0	0
HIST3H2BA	3.8347	0	1.205	2.6737	1.2417	1.9905	2.0308	0.9469	0	0	0	0	0.5055	1.3943	0	4.6747	0	1.1915	1.5704	0	1.5181	1.3142	4.0381	3.2066	2.4135	0.6637	0	3.3136	0.5372	1.0069	0	3.3693	0	0	0	3.4636	1.2111	1.4937	1.7704	0.7154	0	1.4009	0	0	0	0	0.6709	1.0004	0.8889
RP11-258C19.4	0	0	0	0	0	0	0	0	0	0	0	0	0	0	0	0	0.7542	0	0	0	0	0	0	0	0	0	0	0.6915	0	0.5428	0	0	0	0	0	0	0	0	0	0	0	0	0	0.7088	0	0	0	0	0
SNORD4B	0	0	0	0	0	0	0	0	0	0	0	0	0	0	0	0	0	0	0	0	0	0	0	0	0	0	0	0	0	0	0	0	0	0	0	0	0	0	0	0	0	0	0	0	0	0	0	0	0
SNORD4A	0	0	0	0	0	0	0	0	0	0	0	0	0	0	0	0	0	0	0	0	0	0	0	0	0	0	0	0	0	0	0	0	0	0	0	0	0	0	0	0	0	0	0	0	0	0	0	0	0
RP11-258C19.7	8.0302	7.4349	6.9994	8.629	7.6378	6.2912	7.0829	6.1786	6.7233	6.6953	6.4448	6.7693	7.1181	6.6253	7.5916	8.1353	9.2977	6.7661	7.8004	5.8531	7.6132	7.5293	8.3479	7.2353	6.6412	6.256	6.8704	7.5731	6.3212	5.883	7.1061	8.5741	8.0467	7.2044	5.8632	5.4501	6.6767	6.8732	5.3068	6.5678	6.0804	7.1137	6.3362	7.6906	7.9866	6.315	7.3455	5.3757	6.3711
CTC-523E23.15	0	0	0	0	0	0	0	0	0	0	0	0	1.1147	2.0899	0	0	0	0	0	0	0	0	0	0	0	0	0	0	0	0	0	0	0	0	0	0	0	0	0	0	0	0	0	0	0	0	0	0	0.8889
RP11-532M24.1	3.5131	2.3773	4.0504	5.2735	4.4593	3.9489	3.1739	5.1426	3.8449	4.0757	3.9501	3.5498	3.9055	1.3943	4.6722	3.4886	3.3114	3.3201	5.4489	3.5424	4.3627	3.9093	4.7765	4.9756	3.2653	2.1384	3.7552	4.3266	3.2084	4.1248	4.9844	3.8287	5.9778	4.8642	2.6203	3.8505	4.0871	2.6889	3.767	4.5857	3.4335	3.5108	4.429	3.1067	2.4624	2.3843	5.0941	1.3224	2.6113
GTF2F2P1	0.6306	3.2314	0	0	0	0	0	0	0	0	1.1745	0.9809	0.4735	1.3943	2.0929	0	0.7542	1.1915	1.5704	2.5195	1.5181	1.9279	1.2143	0.7332	0.5915	0.6481	0	1.7908	1.2026	0	0	1.3031	1.6279	0	0.6527	0	1.1276	0.9321	0	0.6831	0.5755	0	0.84	0	1.7029	0.6113	0.6709	0	0.8889
RP11-513G19.1	0	1.9249	1.7635	1.3261	0	0	0	1.5137	0	0	1.1745	0.9809	1.3528	3.1927	1.7864	0	0.7542	0	2.6445	3.018	0.9501	1.2645	0	1.8675	1.8212	0.6481	0	2.4074	1.4518	0.5428	1.3629	0.7939	1.6279	1.119	0	0	1.1276	0.9321	1.9884	0.6831	0	0	0	0	2.6469	0	1.127	0	1.4349
GHITM	12.4799	12.0528	12.7565	12.9396	12.4689	11.8256	12.4311	12.6934	12.9645	12.7659	12.3952	12.2522	13.3188	11.629	12.2663	11.8842	11.9763	12.6039	12.107	12.0136	13.3305	12.5727	12.9069	12.9918	13.106	12.9999	12.1916	12.7758	13.0571	11.6901	12.8482	12.609	9.8282	12.8485	8.985	12.5941	11.9993	12.4197	12.3817	12.4953	13.3725	12.7704	11.9527	12.1909	12.8403	13.3549	13.0682	12.6966	11.8574
GTF2F2P2	0.6306	0	0	0	0	0	0	0	0	0	0	0	0	0	0	0	0	0	0	0	0	0	0	0	0	0	0	0.6915	0	0	0	0	0	0	0	0	0	0	0	0	0	0	0	0	0	0	0	0	0
RP11-294O2.1	0	0	0	0	0	0	0	0	0	0	0	0	0	0	0	0	0	0	0	0	0	0	0	0	0	0	0	0	0	0	0	0	0	0	0	0	0	0	0	0	0	0	0	0	0	0	0	0	0
RP11-174M13.2	0	0	0	0	0	0	0	0	0	0	0	0	0	0	0	0	0	0	0	0	0	0	0	0	0	0	0	0	0	0	0	0	0	0	0	0	0	0	0	0	0	0	0	0	0	0	0	0	0
RP11-227L6.1	1.9035	1.9249	3.0331	3.0936	1.2093	3.4848	2.8425	0	0	0	0	0	3.255	3.1927	0	0	0.7542	1.1915	1.5704	0	1.9245	2.7247	0	0	0.5915	0.6481	2.3695	0	2.2941	0	0	1.3031	0	0.6653	0	2.0183	0.6712	0	0	2.01	2.1478	2.3346	0	1.5378	0.8089	1.0393	1.127	2.0005	2.3948
KB-1836B5.1	2.6966	3.9055	3.0331	2.8133	1.8579	2.3918	2.8425	0.9469	2.1498	2.5021	1.5289	3.1358	2.1688	1.3943	4.1817	4.4229	3.208	3.3201	1.5704	0	3.3674	1.9279	3.2604	2.4946	4.1882	2.9645	1.9178	2.5656	2.2941	2.4772	3.763	0	1.2592	3.4543	2.8665	1.7828	1.4737	4.5105	0	3.0474	1.9786	1.108	2.0566	0	0	0.6113	2.7909	1.3224	1.83
CSHL1	0	0	0	0	0	0	0	0	0	0	0	0	0	0	0	0	0	0	0	0	0	0	0	0	0	0	0	0	0	0	0	0	0	0	0	0	0	0	0	0	0	0	0	0	0	0	0	0.5853	0
KB-1254G8.1	1.068	5.4711	1.7635	3.5299	0	0	0	0	2.6662	0.9508	1.1745	0.9809	1.3528	0	0	0	1.6136	1.1915	1.2099	2.186	2.2413	2.7247	3.9564	1.5786	1.0097	0	0	0.6915	2.2941	1.2452	2.7009	2.7804	0.7629	1.119	1.1004	1.7828	0	0.9321	1.3127	0.6831	0	0	2.0566	0	0	1.0393	0	0	1.4349
MIR8071-2	0	0	0	0	0	0	0	0	0	0	0	0	0	0	0	0	0	0	0	0	0	0	0	0	0	0	0	0	0	0	0	0	0	0	0	0	0	0	0	0	0	0	0	0	0	0	0	0	0
FKBP1B	8.6516	8.2042	6.916	7.6758	6.5573	7.7993	6.5074	6.6342	6.9893	9.2431	7.7735	8.176	9.4211	8.4114	9.3662	9.2823	8.848	8.4574	8.239	6.5621	8.1749	8.0172	8.4076	8.7566	8.6614	7.7278	8.0305	7.565	6.9856	6.4025	7.2606	9.0895	7.9278	7.4172	6.8218	8.3792	7.8408	7.3852	8.7377	8.3523	7.53	7.7072	8.4378	6.9553	7.0088	7.4656	6.9832	7.0769	8.2164
FKBP1C	5.8464	4.9431	5.1987	6.4942	6.5076	6.4596	7.9388	6.2204	6.0397	4.9189	5.373	6.3787	6.427	6.6988	6.8383	5.286	6.6997	6.8594	6.5597	5.3438	5.9796	5.6342	7.5193	7.1779	6.9511	6.6215	5.99	6.7237	5.0879	6.3258	6.3947	6.0987	5.818	5.6809	5.8271	4.9015	6.0319	4.95	4.9828	4.9392	5.6637	5.9268	5.749	5.8592	4.8411	4.6898	5.8406	5.3808	5.6214
FKBP1A	13.6964	13.8391	14.5923	14.2928	13.9153	13.7573	15.4151	13.8973	13.7293	14.2308	13.7846	15.0909	14.3136	14.516	14.0213	13.3295	14.4398	14.2036	13.9441	13.5126	14.7607	13.7878	14.7227	14.8618	15.2208	14.3185	13.8283	14.6826	13.2838	14.7641	13.9263	14.8364	13.8214	13.6069	14.0078	13.5072	14.2051	13.8991	13.2969	13.7452	14.2936	13.9174	13.6587	13.6593	13.7108	13.2068	13.7621	13.8203	14.1906
MIR3199-2	0	0	0	0	0	0	0	0	0	0	0	0	0	0	0	0	0	0	0	0	0	0	0	0	0	0	0	0	0	0	0	0	0	0	0	0	0	0	0	0	0	0	0	0	0	0	0	0	0
RP11-401F2.4	0	0	0	0.8103	0	0	0	0	0	0	0	0	0	0	0	0	0	0	0	0	0	0	0	0	0	0	0	0.6915	0	0	0.8367	0	0.7629	0	0	0	0	0	0	0	0	0	0	0	0	0	0	0	0
MIR8071-1	0	0	0	0	0	0	0	0	0	0	0	0	0	0	0	0	0	0	0	0	0	0	0	0	0	0	0	0	0	0	0	0	0	0	0	0	0	0	0	0	0	0	0	0	0	0	0	0	0
CTB-161M19.1	2.1008	2.3773	0	0	1.2093	0	0	0.9469	0	0	0	0	0	0	0.8612	0	2.3563	0	0	0	0	0	0	2.3143	0	0	0	1.157	0.9013	0	0.8367	0	1.6279	0.6653	0	0	0	2.6889	0	0	0	0.6578	0	0	2.9573	0	0	0	0
RP11-55J15.2	0	0	0	0	0	0	0	0	0	0	0.7035	0	0	0	0.8612	0	1.6136	0	0	0	1.5181	0	1.2143	0	0	0	0	1.1963	0	0	2.0511	0	0	0	0.6527	0	0	2.4699	0.8129	0	0	0	0	0.7088	0	0	1.127	0	0
CTB-161M19.2	1.068	2.3773	0	0	0	0.8872	0	0	0	0	0.7035	0	0	0	0	0	0.7542	0	0	0	0	0	0	0.7332	0	0	0.7609	0.6915	1.7297	0.9363	0.8367	0	2.1649	0.6653	0.6527	0	0	1.6226	0.8007	0	1.3049	0.6578	0	0	2.1687	0	0	0	0
SPATA31D2P	0	0	0	0	0	0	0	0	0	0	0	0	0	0	0	0	0	0	0	0	0	0	0	0	0	0	0	0	0	0	0	0	0	0	0	0	0	0	0	0	0	0	0	0	0	0	0	0	0.8889
KB-1639H6.2	0	0	0	0	0	0	0	0	0	0	0.7035	0	0	0	0	0	0	0	0	0	0	0	0.7314	0	0	0	0	0	0.9013	0.9363	0	0	0	0	0	0	0	0	0	0	0	0	0	0.7088	0	0.6113	0	0	0
DNM1P17	0	0	0	0	0	0	0	0	0	0	0	0	0	0	0	1.6064	0	0	0	0	0	0	1.2143	0	0	0	0	0	0	0	0	0	0.7629	0	0	0	0	0	0	0	0	0	0	0	0	0	0	0	0
PISRT1	0	0	0	0	0	0	0	0	0	0	0	0	0	0	0	0	0	0	0	0	0	0	0	0	0	0	0	0	0	0	0	0	0	0	0	0.6872	0	0	0	0	0	0	0	0	0	0	0	0	0
RP13-672B3.2	1.1874	0	0	0	0	0	0	0	0	0	0	0	0	0	0	0	0	0	0	0	1.2046	0	0	0	0	0	0	1.4084	0	0	0	0	0	0	0	1.4343	0	1.7911	0	0	0	0	0	0	0	0	0	0	1.7843
RP13-672B3.5	1.068	3.4316	0	0	0	0	0	0	0	0	0	0.9809	0	0	0	0	1.9057	0	1.8585	0	0.9501	1.2645	0.7314	0.7332	0.5915	1.0937	0	2.2296	0.9013	1.4994	2.3016	1.9764	1.6279	0	0	1.5012	0	1.4937	1.3127	0	0	0	0.84	0.7088	0.8089	0	0.6709	0	0
RP11-165D7.5	3.4421	2.9987	2.5337	2.0052	2.9187	3.1121	3.9832	3.2248	0	2.2425	1.5289	0.9809	3.9785	2.0899	4.4744	2.8349	2.3563	2.8913	1.5704	0	1.5181	3.7679	2.7953	1.8675	2.6011	2.1384	3.7552	0.6915	2.7312	0.9363	0	3.3977	2.5553	2.5078	0	2.0183	3.1213	2.4699	1.6897	2.2121	2.7829	1.7272	1.7528	0	2.4624	1.6371	2.5202	1.3224	2.3948
RP11-702H23.4	0	1.9565	1.7635	0	0	0	0	0	0	0	0	0	0	0	0	0	0	0	0	0	0	0	0	0	0	0.6481	0	1.8387	0	0.5428	0	0	0.7629	1.119	0	0	0	0	0	1.775	0	0	0	0	0.8089	0	0.6709	0.5853	1.4349
RP11-401F2.3	2.5691	3.2314	2.5337	2.9602	2.6437	2.7965	4.1925	3.3613	3.3459	3.6084	3.5466	3.4245	4.2381	2.9097	3.5379	4.889	1.247	2.2785	3.6043	3.8092	3.607	4.7891	3.9564	2.9303	3.017	3.0656	3.5134	4.2354	2.0132	1.9034	2.7009	3.9705	2.8623	2.1749	1.4416	2.9472	3.0196	2.4699	3.308	1.775	2.6763	2.6322	2.7071	2.444	2.4624	3.0681	2.6619	1.8079	3.1154
AC009508.1	0	0	0	0	0	0	0	0	0.4668	0	0	0	0	0	0	0	0	0	0	0	0	0	0	0	0	0	0	0	0	0	0	0	0	0	0	0	0	0	0	0	0	0	0	0	0	0	0	0	0
MAP10	9.4204	7.8824	8.7633	8.4725	8.3274	7.7317	7.9751	6.215	6.54	5.9016	7.3446	7.5838	6.2912	7.2054	4.3643	7.0871	7.466	6.1095	8.7003	5.5226	6.7942	7.0837	8.3124	6.5089	4.5104	9.6025	8.2603	7.3355	6.5522	7.6712	6.7217	9.2956	6.1291	8.8244	7.2482	5.2096	7.3464	7.6559	5.9847	9.1783	7.9286	7.6871	7.6558	8.4668	7.704	8.0139	7.4321	7.8834	8.9414
ELFN1-AS1	6.7463	7.5362	10.8175	7.5538	10.8255	7.1328	8.6695	8.8635	4.7738	7.0403	5.6446	6.1715	7.9456	7.8996	9.6504	4.5543	9.5916	8.5786	6.7197	5.0932	3.8123	8.4637	4.4676	5.0923	8.3162	8.8269	7.6464	5.1965	6.7159	6.8708	7.2396	9.7214	3.6833	8.779	5.9188	8.8122	4.2754	8.6094	6.2885	3.0474	8.7446	7.4646	1.7528	5.676	8.3479	5.3044	7.8049	10.8458	9.5086
RP11-5A1.1	0	0	0	0.8103	0	0	0	0	0	0	0	0	0	1.3943	0	0	0	0	0	0	0	0	0	0	0	0.6481	0	0.6915	0	0	0	0	0	0	0	0	0	0	0	0	0	0	0	0	0	0	0	1.0004	0
LGALS9C	0.6459	4.4889	3.0331	0	0	0.8872	2.8438	4.4614	2.2189	4.6088	1.9008	2.407	3.7287	3.172	0	0	1.6136	1.1996	1.4984	3.2565	2.2998	0	3.3546	1.32	3.5475	1.3334	2.0568	2.715	4.5754	3.3717	1.3805	3.1896	2.1263	1.4263	6.7807	2.5578	2.1122	2.0376	0	4.3966	1.3049	1.4506	1.7528	1.4799	5.5294	2.38	3.2292	0	0.8889
LGALS9B	0	0	0	0.8103	0	0	0	2.3161	1.479	2.7623	1.0265	1.344	2.9298	4.6786	2.0957	0	0.7542	0	0.1947	3.2385	2.4913	1.2645	2.0505	2.0494	1.1645	0.8109	1.7699	0	2.6705	1.398	0	3.3937	0.8602	1.5088	6.6424	0	0.8667	5.2085	0	2.1544	0	1.9614	0	0	0.8576	0	1.4262	0	1.4349
UNC50	10.399	10.3384	10.7286	10.9185	10.7417	10.1215	10.7111	10.1445	10.5554	10.2902	10.2919	9.9672	10.7941	10.72	10.3271	9.8506	10.461	10.4582	11.0039	10.2385	10.5406	10.3885	10.558	10.0924	11.1675	10.7567	11.0613	10.3665	10.8821	10.1598	10.2519	10.4389	10.3604	10.3488	10.2501	10.1721	10.477	10.5342	10.423	10.2121	10.4071	9.7503	10.3572	10.0653	10.6454	10.19	10.6835	10.3882	10.1919
NKAIN4	9.3699	4.7852	7.3877	5.9016	5.8104	10.31	2.7127	5.1426	4.5568	2.2425	5.9967	5.3887	6.8676	1.3943	0.8612	3.1985	7.0235	5.998	9.6546	4.9896	1.9245	5.381	0.7314	7.8255	6.5661	8.2391	6.0508	6.0751	4.5582	5.6002	4.4739	4.8151	1.9212	1.7414	0.6527	1.1508	8.8289	0	0.8007	3.1494	4.1824	7.0956	4.2001	7.1354	2.2508	8.0913	4.0351	9.0988	3.4882
NKAIN3	0	0	0	0.8103	0	0	0.6936	0.9469	0	0	0	0	0	0	2.5605	0	0	0	1.5704	0	0	0	0	0	0	0	1.2565	1.157	0	0.5428	2.7009	0	0	0.6653	1.4416	0	3.7486	0	0	0	0	0	0	1.823	0.8089	1.6371	0	0	0.8889
NKAIN2	8.7362	6.4547	1.1359	2.2534	2.6437	6.3674	5.1015	5.5943	0.8188	1.9257	3.7624	5.9395	1.1147	2.0899	7.3745	5.5232	4.9321	3.9186	7.5505	0	3.905	1.9279	5.2716	7.6933	1.8212	2.6098	6.4336	6.4241	6.4122	1.2452	3.763	8.5375	6.3047	2.6492	4.4703	7.0795	3.0196	5.2905	7.1113	3.334	7.6651	1.9593	3.7698	5.676	4.849	7.3059	6.907	1.5854	6.6037
NKAIN1	9.1071	5.1685	5.5761	6.0402	4.3705	6.1941	7.0156	4.1455	4.185	5.6299	10.2253	6.0707	6.2768	5.6398	3.9725	8.0488	3.6639	9.4233	7.1713	4.8779	4.6029	7.2524	5.8021	7.2912	5.1063	5.0338	7.4252	3.6651	2.9084	5.4118	4.3121	7.1709	4.0296	3.1072	5.9854	3.4281	7.6655	3.1973	2.7941	2.9376	3.9275	4.8152	5.1603	4.5366	1.3241	5.3424	5.6816	4.2101	5.6796
RP11-624M8.1	7.7308	6.4315	6.4607	4.2505	6.139	6.4398	7.4436	6.6476	4.6476	5.7465	7.4563	5.2845	7.99	6.1504	3.1962	7.9328	1.247	5.6842	8.0492	3.018	6.9115	7.3993	2.9376	6.8688	7.6127	2.4691	6.822	6.8204	6.4167	5.5306	3.677	4.6563	5.3722	6.4425	7.0344	3.7229	1.4737	5.4204	7.32	5.2201	6.8439	6.922	3.6837	5.2498	5.7855	8.0258	3.3047	7.8471	6.6925
ATP6V1G1P4	0.6306	1.2622	0	0	0	0	0	0	0	0	0.7035	0	0.8294	0	0	0	0.7542	0	1.5704	0	0	0	0.7314	1.2169	0.5915	0.6481	0	1.157	0.5198	0	0.8367	0.7939	1.2592	0	0	0.6872	0.6712	0	0	0	0	0.6578	0	0	0	0	0	0	0.8889
MAP1A	11.5111	10.9625	6.8871	10.6117	7.906	7.4526	9.0913	8.728	9.1	6.9669	8.8469	7.9504	9.1324	8.6202	9.0853	10.1932	8.7987	8.4254	10.1732	9.338	8.9512	9.5371	10.809	9.3849	8.8758	10.7125	8.6602	10.7425	9.4977	8.9468	11.0257	10.4516	9.3744	8.0639	9.4443	10.8698	10.6947	7.7922	8.1595	8.6694	8.4041	9.2497	10.1176	9.3641	11.4377	8.1674	8.745	8.2271	8.7349
MAP1B	13.1253	11.5013	12.7244	10.6928	8.0979	7.7659	7.7578	9.6765	10.3579	12.1171	10.0145	11.5003	8.0676	10.5007	11.4625	10.0503	9.8688	10.3085	10.975	10.607	9.8557	9.5316	10.6414	11.5624	9.0854	11.6487	9.2531	10.3476	9.6101	9.2406	11.646	12.1553	9.7855	10.2893	12.1242	12.1656	12.4922	10.9484	12.3307	9.0605	10.4593	10.1927	9.9766	11.0182	10.8805	12.2942	8.8653	8.2367	9.3688
ATP6V1G1P7	0	0	0	0	0	0	0	0	0	0	0	0	0	0	0	0	0	0	0	0	0	0	0	0	0	0	0	0	0	0	0	0	0	0	0	0	0	0	0	0	0	0	0	0	0	0	0	0	0
IGSF9B	5.4335	5.7588	7.685	9.1642	8.7705	6.4678	4.2404	7.8978	7.3718	5.3287	7.8163	6.9506	0.4735	5.6862	3.3193	6.9022	8.8682	7.8344	7.462	5.236	3.8123	5.2805	5.948	4.8815	6.9617	6.6474	6.5978	6.7955	3.6683	3.5806	7.5185	7.0641	9.2076	5.4711	6.5319	6.5414	8.4871	6.0126	3.5094	5.5738	7.3423	7.7735	7.1051	5.9071	4.5112	6.6237	8.7901	8.2557	7.8832
RP11-196H14.4	0	1.2622	0	1.3261	0	0	1.7946	0	1.1016	0	0	0	0	0	0	0	1.247	0	0.734	0	0.9501	0	0.7314	0	0	0	0.7609	1.5084	0.5198	0.9363	0	0	1.2592	1.119	0.6527	0	0	0	0	0	0	0	0	0	0	0	0	0	0
RMI2	10.6979	11.3587	9.9741	8.1743	9.3222	10.4035	9.7066	8.9336	9.8503	9.9955	10.5795	8.3795	9.4357	10.0973	9.7993	11.784	7.7953	8.7984	9.4464	8.5687	10.7354	8.7106	10.6935	9.9148	9.8641	10.9703	9.2855	9.4119	9.1186	9.2888	9.6837	10.4614	10.0709	8.7518	10.448	9.8711	9.8527	10.1254	8.874	9.1166	9.8122	8.3215	9.0356	8.4796	9.7788	10.1436	9.7493	10.8641	9.0727
ATP6V1G1P3	0	0	0	0	0	0	0	0	0	0	0	0	0	0	0	0	0	0	0	0	0	0	0	0	0	0.6481	0	0	0	0	0	0	0.7629	0	0	0	0	0.9321	0	0	0	0	0	0	0	0	0	0	0
UNC5B	11.1342	12.0413	12.3232	12.0393	11.7139	11.2638	10.8968	11.9828	12.6523	10.3687	11.2099	13.6762	11.2029	9.1029	12.1292	11.2238	12.3052	12.7008	11.2194	10.84	10.428	10.1169	12.5445	11.613	10.9556	12.7478	10.5285	12.3963	12.2183	11.8234	13.0802	10.117	11.825	10.208	10.5307	10.4646	12.5373	12.1141	10.2737	12.3842	12.0675	12.5776	12.4095	12.5404	10.6947	10.8008	12.944	10.8012	11.5708
UNC5C	8.7746	6.8187	5.8097	5.6215	4.3705	6.6374	5.2726	6.6207	5.8747	4.1534	4.4001	5.8929	2.3988	7.4668	7.5793	3.9369	7.7728	3.9186	6.4212	7.6929	6.0698	5.2275	7.5933	8.9301	4.826	7.111	7.9314	8.1555	6.7913	6.0009	8.2647	6.067	6.0554	5.5272	5.6331	6.3496	9.4168	10.536	8.3552	7.3134	3.3665	5.9052	6.8225	7.0202	4.2513	5.6908	6.0728	2.1705	7.5246
VGF	5.872	4.8566	5.8992	8.7117	5.3814	3.5904	4.2868	4.6508	5.0481	4.548	2.0506	5.3201	4.1141	1.3943	5.3863	4.6747	1.6136	9.8479	5.9403	4.4791	3.4922	4.0381	2.1046	4.1874	4.0626	8.8608	6.0508	3.5934	2.4164	4.2339	3.5855	3.2936	2.8623	4.6452	3.8235	5.6562	6.4014	4.1164	3.4122	4.8203	4.7274	2.7607	0.84	1.5378	2.8104	4.6892	2.363	2.0005	3.1154
UNC5A	8.4945	7.5578	11.7494	9.2471	9.4413	9.4198	6.7271	11.473	12.0201	9.7456	12.4219	6.6058	5.7712	8.1763	12.3052	11.3669	6.2452	11.7013	8.6611	7.2857	10.011	8.214	10.4236	8.2988	9.1538	6.606	10.7857	8.7009	10.5644	11.624	9.4279	10.8773	10.9396	12.5586	11.2959	9.225	6.4609	13.1541	10.4585	11.102	11.3265	10.1331	11.4125	10.0653	9.8778	10.1971	9.6666	9.1053	8.7606
UNC5D	1.068	0	1.1359	2.0052	0	2.3918	6.9085	0	0	0	0	0.9809	0.8294	1.3943	1.7864	1.6064	8.0961	0	0	0	0	0	1.2143	6.8022	0	3.9239	6.0202	2.7082	0	0	0.8367	4.3794	1.2592	2.3509	7.3579	2.3982	2.1873	0	0	0	0.9858	0	0.84	5.4222	2.2508	3.3175	2.1866	0	2.3948
RP11-796G6.1	1.796	3.6942	1.1359	3.0548	3.5085	3.8177	4.6421	3.0741	3.2238	3.7178	0.7035	0	3.325	3.6228	2.4024	1.6064	2.8836	4.6657	2.0986	3.2203	0.9501	1.9279	2.4	2.1518	1.4849	1.3527	0.7609	2.2371	2.0784	0.5428	1.3629	0.7939	1.6279	3.6548	2.9911	1.1508	0.611	1.4984	1.8557	1.775	2.1557	1.6065	0.84	1.2258	2.8681	1.1291	1.1504	1.3224	2.3641
RP11-318C4.3	0	0	0	0	0	0	0	0	0	0	0	0	0	0	0	0	0.7542	0	0	0	0	0	0	0	0	0	0	0	0	0	0	0	0	0	0	0	0	0	0	0	0	0	0	0	0	0	0	0	0.8889
MAP1S	12.7606	12.4359	12.5741	12.4717	12.4033	12.5903	13.0951	12.4042	11.8189	11.9828	12.0352	11.519	12.3404	12.3205	12.559	12.2636	12.3248	12.3828	12.2488	11.6518	11.9097	11.1034	11.8263	12.336	12.8941	12.6355	12.1752	12.7965	12.3821	12.1531	12.6712	12.1303	12.6017	11.7278	12.3472	12.7528	12.1063	11.8749	12.3188	12.5576	12.9621	12.4794	11.699	12.1042	12.3183	11.9258	12.2634	12.7531	12.2097
CCP110	10.171	9.7145	8.8706	9.4948	9.0813	7.848	8.2277	7.8922	8.8673	9.4158	9.7674	8.7364	8.6026	8.9258	9.3608	10.5068	8.2042	7.8902	9.6733	8.3919	10.3132	8.7813	9.2362	10.2537	9.4224	10.1709	8.8173	10.1909	9.526	9.956	10.0301	10.2342	10.1394	9.433	10.1122	9.649	9.8564	9.3469	8.6011	9.0105	9.4227	8.3951	9.2585	9.2605	10.0927	9.9708	9.6454	8.4416	9.5633
RP11-344A7.1	0	0	0	0	0	0	0	0	0	0	0	0	0	0	0	0	0	0	0	0	0	0	0	0	0	0	0	0	0	0	0	0	0	0	0	0	0	0	0	0	0	0	0	0	0	0	0	0	0
RNU6-919P	0	0	0	0	0	0	0	0	0	0	0	0	0	0	0	0	0	0	0	0	0	0	0	0	0	0	0	0	0	0	0	0	0	0	0	0	0	0	0	0	0	0	0	0	0	0	0	0	0
RP11-278J6.4	0.6306	1.9249	2.8049	4.0726	4.6968	0	3.0717	0.9469	0.8188	0.9508	2.4329	1.9713	2.7714	3.1927	1.7864	3.1985	3.4079	0	1.8585	0	0.9501	5.5633	3.6115	1.2169	2.9237	2.7379	2.5515	1.7908	2.0132	0	2.8656	1.6787	1.9212	3.1072	2.4794	0.6872	2.6626	0.9321	0.8007	4.0657	3.2962	3.0892	0.84	0.7088	3.4295	2.9744	4.6596	1.0004	2.9661
RP11-278J6.5	0	0	0	0	0	0	0	0	0	0	0	0	0	0	0	0	1.247	0	0	0	0	0	0	0	0	0	0	0.6915	0.5198	0	0	0	0	0	0	0	0	0	0	0	0	0	0	0	0	0	0	0	0
RN7SL541P	0	0	0	0	0	0	0	0	0	0	0	0	0	0	0	0	0.7542	0	0	0	0	0	0	0	0	0	0	0	0	0	0	0	0	0	0	0	0	0	0	0	0	0	0	0	0	0	0	0	0
ANKRD19P	2.657	5.6015	4.8627	1.8205	3.3486	3.77	3.1788	2.4858	4.3548	2.4926	1.6232	2.8983	3.4726	2.676	1.231	3.5654	3.6568	2.861	2.8331	2.186	4.3879	3.3742	4.7719	4.3699	2.7842	2.8903	2.4957	4.2831	3.0443	3.2059	3.9278	3.3977	2.6513	3.0593	2.2383	3.0174	1.5775	2.6889	1.7922	3.1844	2.3248	3.1212	3.324	3.0448	5.0656	2.8741	3.2951	2.3326	3.0232
AC074091.1	0	0	0	0	0	0	0	0	0	0	0	0	0	0	0	0	0	0	0	0	0	0	0	0	0	0	0	0	0	0	0	0	0	0	0	0	0	0	0	0	0	0	0	0	0	0	0	0	0
RP5-1186P10.1	0	0	0	0.8103	0	0	0	0	0	0	0	0	0	0	0	0	0	0	0	0	0	0	0	0	1.0097	0	0	0	0	0	0	0	0	0	0	0	0	0	0	0	0	0	0	0	0	0.6113	0	0	0.8889
GAPDHP41	0	0	0	0	0	0	0	0	0	0	0	0	0	0	0	0	0	0	0	0	0	0	0	0	0	0	0	0	0	0	0	0	0	0	0	0	0	0	0	0	0	0	0	0	0	0	0	0	0
AC009495.4	1.3881	0	0.3778	2.3333	0	2.6143	2.7154	0	1.541	2.7098	2.0241	0	0	0	2.9848	3.0849	1.6801	0	3.1246	0	0	3.5912	1.5367	3.1181	0	0.2474	1.9724	0	3.6776	1.5475	1.7476	2.011	1.5057	4.0084	0	2.6504	0	2.5792	0	3.6376	2.3134	1.8433	0	0	2.1271	0	1.8689	1.2208	0
RP11-213G21.2	0	0	0	0	0	0	0	0	0	0	0	0	0	0	0	0	0	0	0	0	0	0	0	0	0	0	0	0	0	0	0	0	0	0	0	0	0	0	0	0	0	0	0	0	0	0	0	0	0
AC009495.1	0	0	0	0	0	0	0	0	0	0	0	0	0	0	0	0	0	0	0	0	0	0	0	0	0	0	0	0	0	0	0	0	0	0	0	0	0	0	0	0	0	0	0	0	0	0	0	0	0
AC009495.3	0	0	0	0	0	0	0	0	0	0	0.7035	0.9809	0	0	0	0	0	0	1.5704	0	1.5181	1.2645	1.2143	2.3143	0	0	0	0	0	0.9363	0	1.3031	0	1.119	0	0	0	0	0	0	0	0	0	0	2.2508	0	0	0	0
AC009495.2	3.5165	4.1524	4.0241	4.7605	4.5429	3.3674	5.2012	2.4953	0	2.7342	3.9571	4.3557	3.1951	3.4292	3.1345	4.3291	6.4606	1.835	3.769	2.5195	3.2309	3.2606	1.6134	4.9573	6.3679	0.9613	4.3436	3.9208	4.5263	3.2606	0	4.0916	5.5189	4.7189	4.8596	4.0942	3.8705	3.5186	4.8677	5.2708	3.7231	3.2309	2.7071	3.3948	4.5818	3.9303	4.1607	1.665	4.3639
CTB-114C7.4	0	3.4316	0	0	0	0	0	0	1.1016	1.9257	0.7035	2.2912	0	0	0.8612	0	0.7542	0	0	4.2289	2.2413	0	3.3565	0.7332	2.4753	1.9395	0	0	0	2.591	2.8656	0	1.2592	1.119	0.6527	0.6872	2.7917	0	0.8007	0	0.9858	1.108	2.3075	0.7088	1.3241	0.6113	1.4731	0	0.8889
TPMTP1	1.6774	0	1.1359	1.7052	0	0.8872	0	0	2.02	0.9508	0	0	0.4735	0	0	0	1.247	0	1.2099	0	2.2413	1.2645	1.5756	1.2169	0.5915	0.6481	0	2.2315	1.4518	0	0.8367	0.7939	0	0.6653	1.7173	1.7828	2.5209	0	0	2.01	1.9786	0	1.7528	1.5378	0	0.6113	1.4731	1.0004	0.8889
TPMTP3	0	0	0	0	0	0	0	0	0	0	0	0	0	0	0	0	0	0	0	0	0	0	0	0	0	0	0	0	0	0	0	0	0	0	0	0	0	0	0	0	0	0	0	0	0	0	0	0	0
TPMTP2	0	2.9987	0	2.2534	0	0	1.7946	0	0	0	0.7035	0	0	0	0	0	1.9057	0	1.5704	1.1266	0.9501	1.2645	1.2143	0	0.5915	1.0937	0	3.1691	0.9013	1.2452	1.3629	1.3031	1.6279	0.6653	1.4416	1.1508	0.6712	0	0.8007	0	1.3049	1.108	0	1.1821	0	1.0393	0.6709	0	0.8889
TPMTP4	0	0	0	0	0	0	0	0	0	0	0	0	0	0	0	0	0	0	0	0	0	0	0	0	0	0	0	0	0	0	0	0	0	0	0	0	0	0	0	0	0	0	0	0	0	0	0	0	0
RN7SL152P	0	1.2622	0	0	0	0	0	0	0	0	0	0	0	0	0.8612	0	0	0	0	0	0	0	0	0	0	0	0	0	0	0	0	0	0	0	0	0	0	0	0	0	0	0	0	0	0	0	0	0	0
CTD-2017D11.1	5.6639	6.8885	6.7494	7.6748	6.086	6.242	7.0883	6.2788	7.3193	5.4672	7.4469	7.4555	4.1299	6.307	7.9008	6.5075	7.5048	6.4055	6.9871	5.5951	6.4995	5.0556	7.9343	6.9361	7.9638	8.0899	6.2184	6.7221	7.6555	5.7995	7.6985	6.8178	7.4053	7.2436	6.7686	5.5737	5.9845	6.4091	5.0954	7.2246	6.4514	5.7891	7.0202	6.3734	7.3169	6.9998	7.4601	5.6575	7.7563
OR10U1P	0	0	0	0	0	0	0	0	0	0	0	0	0	0	0	0	0	0	0	0	0	0	0	0	0	0	0	0	0	0	0	0	0	0	0	0	0	0	0	0	0	0	0	0	0	0	0	0	0
RPL18A	16.9986	15.6554	18.4056	16.6304	18.5095	18.2505	19.2538	17.8996	16.9666	17.9257	16.8816	17.276	17.0346	18.0854	17.1953	16.357	17.7197	18.146	16.2224	16.786	17.3741	17.0505	16.0295	16.291	16.9097	15.8628	17.1283	17.0342	16.0823	16.277	15.64	16.2694	15.8647	18.0017	15.8186	16.084	16.7908	16.9197	17.1565	17.8019	18.1097	17.452	16.3336	14.9289	17.1697	15.8749	16.9153	17.3992	17.671
RP11-586K12.1	1.068	1.9249	0	4.1964	0	0	1.5119	1.9196	1.541	2.9129	1.8132	0	2.2884	0	2.3456	1.6064	0	0	3.2534	2.186	1.9245	1.9279	2.1046	0.7332	1.3336	2.3132	1.6247	3.4383	2.2941	1.4994	2.515	4.9582	3.9667	1.4635	3.6371	0.6872	2.3637	2.4699	0.8007	0.6831	1.566	1.7272	0.84	1.1821	0	1.0393	0.6709	0	1.4349
VDAC1P1	2.4496	2.4005	1.7837	4.2624	3.1623	3.5802	4.2051	4.2378	3.1249	1.5331	3.3157	1.5737	2.6173	2.9191	2.3594	2.3707	3.527	2.9087	3.2964	3.0285	2.9293	2.3884	4.3047	3.9056	2.8435	3.813	3.0664	4.8022	3.9496	4.1334	3.5138	1.6951	3.5351	3.8261	2.5739	3.6776	3.0477	3.8123	3.0977	2.7122	3.3198	3.2772	2.5408	2.0321	3.553	4.072	3.6423	2.1849	3.399
VDAC1P2	0.6459	1.336	0	2.5173	1.2093	2.2209	2.57	0.9469	0.7999	0	0	0	1.3528	1.3943	1.3967	2.8349	0.7601	2.2785	1.8268	1.1266	0.9501	0	2.4909	1.7216	0.5915	2.0364	1.4777	2.254	1.7354	2.3805	1.3629	0	1.6409	1.7414	1.5943	0.7722	1.1276	1.8969	0	1.1448	0.5944	1.1906	1.3674	1.2453	0.8089	1.3924	1.1808	0.5853	0
VDAC1P3	0.6306	0	0	0	0	0	0	0.9469	0.8188	0	0.7035	1.5594	0	0	1.3742	0	1.3002	0	0.7282	0	0	0	1.5465	0	0	0.6481	0	0	0.5198	0	0	0.584	0	0.6653	0	1.1508	0.6712	1.4937	0	0	0	0	0	0	1.7029	0	0.2065	0	0
VDAC1P4	1.068	1.2622	1.1359	0.8103	0	0	0	0	0.8188	0.9508	0.7035	1.9713	0	2.0899	0	1.6064	0	0	0	0	1.9245	0	1.5756	0	0.5915	1.0937	0	1.5084	0.5198	0	0	0	0.7629	0	1.1004	0	1.1276	0.9321	0	0	0.9858	0	0	0.7088	1.3241	0.6113	0	0	0
RP11-586K12.4	0	0	0	0	0	0	0	0	0	0	0	0	0	0	0	0	0	0	0	0	0	0	0	0	0	0	0	0	0	0.2025	0	0.7939	0	0	0	0	0.4822	0	0	0	0	0	0	0	0	0	0	0	0.6514
VDAC1P6	0	0	0	0	0	0	0	1.5137	0.4905	0	0	0	0	0	0	0	1.5709	0	0.7282	0	0	0	2.1266	0.7332	0.5915	1.7111	0	1.1768	0.9013	0.9363	0.8367	0.9772	0.7629	1.119	0	0	0.6712	0	0	0	1.2963	0	0	0	0	0.6113	1.0258	0	1.4349
VDAC1P7	0	0	0	0	0	0	0	0	0	0	0	0	0	0	0	0	1.247	0	1.8585	1.1266	0	0	0	0	0	0.6481	0	1.157	0	0	0.8367	0	0	0	0	0.6872	0	0	0	0	0	0	0	0	0	0	0	0	0
CLEC18A	5.5	8.207	7.318	3.0627	6.476	1.6237	8.846	5.8774	3.851	0	4.9949	7.8176	8.8579	4.8016	6.8763	10.9193	5.8396	5.3573	9.9252	3.168	4.4446	9.4185	4.6176	6.896	9.2596	10.9927	5.3993	5.8035	5.006	3.1476	6.5962	6.9265	5.9725	3.4473	3.651	10.8337	1.4737	5.7307	3.1287	3.3867	3.9041	4.9806	4.8022	5.6052	1.7029	5.5041	2.4717	3.0667	8.7806
VDAC1P9	0	0	0	0	0	0	0	0	0	0	0	0	0	0	0	0	0	0	0	0	0	0	0.7314	0	0	0	0	0	0	0	0	0	0	0	0	0	0	0	0	0	0	0	0	0	0	0	0	0	0
CLEC18C	7.0869	8.4775	5.3499	2.8754	5.6129	0	5.5076	1.9614	3.1109	2.72	4.5704	6.6156	8.5572	0	6.6028	11.2773	0	3.3052	9.0005	3.7821	4.1549	9.5829	4.402	6.1738	7.6443	9.3387	5.2824	6.2437	0	4.1368	4.4451	7.1533	4.0412	4.1346	1.1004	10.0738	3.3539	2.5211	3.7795	2.0465	2.956	5.1554	4.6976	5.2128	3.646	5.5885	4.1759	5.3302	7.3634
CLEC18B	8.3996	10.9526	7.9056	7.1088	6.9945	3.0469	5.5268	6.5308	8.1202	4.0765	5.9186	9.0241	7.6273	5.6156	7.1148	11.781	5.8592	5.6719	9.8065	5.0146	5.8467	11.4235	8.2692	8.8947	7.1468	10.5797	6.8538	8.5791	5.5706	5.7482	6.782	9.3694	4.5906	4.5696	2.448	11.2409	5.1056	3.7189	5.2905	2.7175	5.7756	6.7387	5.5086	7.3012	4.7589	6.138	4.5718	6.523	8.4826
RP11-804A23.4	0	0	0	0	5.5569	0	0	0	0	7.6821	0	0	0	6.1176	0	0	0	0	0	0	7.3378	8.2263	0	0	0	1.9158	0	0	0	0	0	0	0	0	0	0	0	0	0	0	0	0	0	0	0	0	0	0	0
RP11-793H13.12	0.6306	1.9249	0	2.4651	0	0	0	0.9469	0	0	0	0	0	0	0.8612	0	1.6136	1.835	1.8585	0	0	0	0	1.2169	1.0097	0	1.6247	1.5084	1.4518	0	0	0	1.9212	0	0	0	1.1276	0.9321	1.3127	0.6831	0.9858	0	0	0	0.8089	0	0.6709	0	0.8889
RP11-373D7.1	0	0	0	0	0	0	0	0	0	0	0	0	0	0	0	0	0	0	0	0	0	0	0	0	0	0	0	0	0	0	0	0	0	0	0	0	0	0	0	0	0	0	0	0	0	0	0	0	0
RPL4P3	0.6306	2.3966	1.7635	3.7972	1.2093	2.9279	1.5119	0	2.3853	0	2.865	0.9809	1.4626	0	1.7092	0	3.2565	0	1.5736	1.7514	0	2.0502	1.5235	1.5818	2.0164	0.2612	1.2691	3.176	3.1016	0.5428	0	2.6175	1.2592	1.4635	0.4195	1.5012	0.6712	1.4984	1.3298	0.6885	2.2977	2.6322	1.3674	2.2652	2.2508	1.0393	1.4823	1.614	2.2981
OR4P1P	0	0	0	0.8103	0	0	0	0	0	0	0	0	0	0	0	0	0	0	0	0	0	0	0	0	0	0	0	0	0	0	0	0	0	0	0	0	0	0	0	0	0	0	0	1.1821	0	0	0	0	0
RP11-28B23.1	0	0	0	0	0	0	0	0	0	0	0	0	0	0	0	0	0	0	0.7282	0	0	0	0	0	0	0	0.7609	0	0	0	0	0	0	0	0	0	0	0	0	0	0	0	0	0	0	0	0	0	0
TARDBPP1	0	0	0	0	0	0	0	0	0	0	0	0	0	0	0	0	0	0	0	1.1266	0	0	1.2143	0	0	0	0	0.6915	0	0	0.8367	0	0	0	0	0	0	0	0	0	0	0	0	0	0	0	0	0	0
RP11-804A23.2	0	0	0	1.598	1.3197	1.0018	0	0	1.5276	1.0255	1.3555	1.1102	0	0	1.0437	0	0.8672	0	0	1.2101	0	1.3857	1.3173	0.8115	0	1.5967	0	0	0	0	0.9987	0	1.4294	0	0	0	0.8093	0	0	0	0.6807	0	0	0	0	0.6889	0.7492	0	0
TARDBPP2	3.5131	2.3773	2.1994	0	0	0	1.16	0	0	0	2.865	2.2912	1.557	0	0	4.889	3.4984	0	0.7282	0	2.2413	1.2645	4.8108	0	0.5915	2.4691	0.7609	3.5179	0.9013	0	2.0511	0.7939	0	0.6653	0.6527	0	0	1.4937	0	0	1.787	0.6578	0	0	2.0027	0	0	0	1.4349
PCAT14	5.8584	6.284	2.8049	4.6505	9.601	0.8872	1.5119	4.3562	0	3.7147	5.4088	2.9664	6.5221	5.1376	0.8612	3.4886	6.0496	0	5.9403	0	6.6543	7.6246	6.5252	5.4391	2.3375	6.1448	4.354	4.2817	0.5198	2.6964	0.8367	6.2998	3.4271	6.2367	0.6527	3.3439	3.7486	0.9321	0	3.573	1.787	0	2.7071	5.1139	2.4624	1.0393	3.8696	5.2675	9.0636
SDR42E2	3.4421	2.3773	2.5337	1.7052	3.1496	2.6083	1.7946	0.9469	2.02	2.5021	3.1971	1.5594	1.1147	3.9688	1.7864	3.7301	1.6136	2.2785	1.2099	0	5.8309	2.3806	3.2604	2.6549	1.3336	1.4337	2.8583	1.7908	2.2941	1.9034	1.7476	2.2231	2.3733	2.7781	0.6527	1.7828	1.4737	1.4937	0	1.1448	1.787	1.9593	2.0566	0.7088	4.69	1.6371	1.9856	1.0004	1.4349
SDR42E1	4.8831	8.591	8.7312	8.1362	7.1304	8.9544	9.7466	8.4026	7.9437	7.727	8.4111	7.7431	8.4378	7.3274	8.9637	9.2439	1.6136	8.7144	9.3097	8.1609	0.9501	5.7628	8.6736	9.3488	8.4519	10.2273	8.2603	8.9182	8.4752	8.5756	9.0584	9.2354	8.5354	9.4339	8.6116	9.443	8.4236	4.2601	8.0097	9.019	9.4941	4.0019	8.2194	9.3147	7.819	9.2696	8.4574	9.6643	8.8025
RP1-146I3.1	0	0	0	0.8103	1.2093	0	0	0	0	0	1.1745	0	0	0	0	0	0	0	0	0	0.9501	0	0	0	0.5915	0	0	0	0.5198	0	0	0	0	0	0	0.6981	0.6712	0	0	0	0	0.6578	0	0	0	1.0393	0	0	0
AC008079.9	0	0	0	0	0	0	0	0	0	0	0.4878	0	0	0	0	0	0	0	0	0	0	0	1.6951	1.5495	0.5915	0	0	0.4531	0.5198	0.2968	0	0	0	0	0	0.6872	0	0	0	0	0	0	0	0	2.7617	0	0	0	0
RP11-401L13.7	1.068	2.9987	2.1994	0	0	0	0	0	0	0	2.5918	0	1.557	0	2.5605	0	2.1485	1.1915	0.7282	0	1.5181	1.2645	1.8642	1.2169	2.0145	1.0937	0	1.5084	2.2941	0.5428	2.8656	2.2231	2.8623	0.6653	1.1004	0	1.7526	0.9321	0	1.1448	0.9858	0	0.84	0	2.4624	1.8632	2.1866	0	0.8889
CR392000.1	0	3.4316	1.1359	3.4326	5.5116	3.1121	0	1.5137	1.7189	0.9508	1.5289	0	5.6424	2.0899	1.7864	0	2.1485	0	2.6445	2.186	0	3.6112	1.2143	0	1.5979	0	1.2565	1.7908	0	0	2.0511	3.2936	5.4887	0	0.6527	1.5012	1.9863	0.9321	0	0.6831	3.1446	1.4506	0	0	0	2.2306	1.127	0.5853	3.1154
RP3-525L6.2	2.4292	0	1.1359	1.3261	0	0	0.6936	0	1.3379	0.9508	0	0	0	0	2.3456	2.8349	0	0	0.7282	0	0.9501	0	0	1.8675	1.0097	1.0937	0.7609	2.4074	1.4518	1.2452	1.7476	2.2231	1.2592	0	0.6527	1.1508	1.7526	0	0.8007	0	0.9858	0.6578	1.3674	0	0	0.6113	1.4731	0.5853	0.8889
RP11-1182P23.5	1.4031	2.3773	1.1359	0	0	0	2.4117	0.9469	0	0	0	0.9809	1.557	0	1.3967	1.6064	0	0	0.7282	1.1266	0	1.2645	1.2143	0.7332	0.5915	1.9395	0.7609	0.6915	1.6641	0.5428	1.7476	0.7939	2.1649	0.6653	1.7173	0.6872	0.6712	0.9321	0	0	1.787	0.6578	0.84	0	0.8089	1.369	0.6709	0.5853	0
ALOX12B	6.5721	4.626	4.7317	4.8738	1.8579	1.8274	3.0717	1.9196	1.3379	6.3532	4.8006	2.7745	5.8806	2.9097	6.0047	2.8349	4.968	3.6502	3.7431	4.0343	4.4203	6.4738	4.276	3.7166	1.5538	4.2591	6.7053	3.2646	2.1605	0.5786	2.0835	5.966	1.7936	0	2.8654	4.4629	4.7591	0	2.4468	2.6894	3.7258	0.6578	2.8719	1.1821	0.8089	2.142	2.924	0	3.1154
RP11-78C3.1	1.6749	1.9249	0	2.0052	0	0	0	0.9469	0	0	0	0	0.4735	0	0	0	0.7542	0	0.7282	0	0	0	0.7314	0.7332	0	0	0	0	0	0	0	0	0	0.6653	0	1.5012	0	0	0	0	0	1.108	1.3674	0	0	0	0.6709	0	0
RP11-423C15.3	1.4031	1.9249	1.1359	1.7052	0	0	2.7127	0	0	0	3.6222	0.9809	2.0384	0	2.0929	3.4886	0	0	1.8585	0	0	0	1.5756	2.3143	2.185	1.7086	1.6247	2.4074	1.6641	1.4994	1.3629	1.9764	2.717	1.119	2.1481	1.1508	2.1873	0.9321	0.8007	1.1448	1.787	1.108	0.84	2.2652	0	2.0586	0.6709	0.5853	0.8889
EPB41L1	12.3684	10.9141	12.2154	10.9078	12.6757	13.0985	11.3784	11.7858	12.307	11.7719	11.8927	12.1922	11.4884	10.7421	11.9499	12.004	12.7072	12.0123	12.6101	10.4764	11.0527	10.6971	12.3722	12.4328	12.0656	12.4645	12.7888	11.4054	12.8697	13.0407	12.6808	11.963	12.9454	11.8825	12.2759	11.7822	12.0558	12.6544	11.5033	12.916	12.4137	12.1997	11.6498	11.694	12.9626	12.2709	13.597	11.9465	11.6027
PPCDC	7.2457	8.6575	8.6037	8.1439	9.0133	9.9021	8.9272	8.0317	8.972	8.1811	8.1264	7.5911	8.8461	6.695	8.6449	8.1247	8.2042	8.1664	6.9207	8.2589	8.8788	9.0261	8.408	7.9427	8.8711	6.9615	8.4413	9.0957	8.6568	7.6809	7.8139	7.7744	8.6425	7.1158	8.0853	8.0968	7.6613	8.5685	7.0399	8.0467	8.4714	8.5742	8.1649	7.695	8.698	8.2965	7.9741	6.5321	7.6338
EPB41L3	10.4553	9.0754	5.7142	7.2236	6.763	5.7689	6.4499	8.1448	8.2939	6.6823	8.1648	8.2378	4.9135	6.695	8.3046	4.9853	6.921	7.5382	8.4498	9.5187	8.943	8.8443	9.4555	9.9187	9.7058	7.2303	9.1044	9.4706	7.0399	8.5318	10.1327	8.0266	9.3744	8.7732	10.7049	7.9154	10.6163	9.7543	7.4542	9.8507	7.8044	8.311	9.2189	11.1689	8.8158	7.8085	8.4501	7.0614	8.5406
EPB41L2	11.4292	11.6681	12.2205	9.6517	9.6442	9.5301	10.1687	11.4861	10.4431	10.7635	13.3577	10.1662	10.2315	11.7216	10.6619	8.5279	11.9771	10.1915	11.108	10.2442	12.15	10.9985	11.0246	10.9288	11.0504	10.4853	10.9608	11.129	11.8309	10.8123	11.5697	12.8025	11.3211	12.1681	11.4104	12.6724	11.1065	11.1862	10.9365	11.1237	11.4992	10.725	10.8093	11.2739	12.2633	10.2304	11.578	11.8548	13.0473
EPB41L5	10.6583	11.2327	10.3566	10.613	9.3162	9.7381	9.589	9.1135	9.2148	9.0139	10.8934	10.0649	9.2111	11.5629	10.0999	9.7446	10.0383	8.8555	12.0514	8.7302	9.7795	11.0642	10.4181	10.4121	10.2055	12.4162	9.311	10.9788	10.8881	9.7135	9.5726	12.2529	10.3562	10.3052	9.3887	11.4746	9.9116	9.7375	10.784	9.8941	8.7062	9.4632	10.7328	11.4137	9.8534	11.5854	9.7803	9.641	10.0553
HSPA8P14	1.068	1.2622	0	0	0	0	1.16	0	0	1.5191	0	0	0	0	0	0	1.247	0	0.7282	0	0	0	0.7314	1.2169	2.6011	0.6481	0.7609	0.6915	0.5198	0	1.3629	1.3031	2.8623	0	0.6527	0.6872	1.4737	0.9321	0.8007	0.6831	0.9858	0	0.84	1.1821	2.6469	0	0	0	0
ACSS3	8.2846	9.0369	5.7785	5.8052	8.261	6.2083	10.103	8.9087	8.625	7.8292	8.0464	9.7198	9.5335	8.8866	6.9289	5.5232	10.4326	7.5282	10.6485	8.6727	8.9697	7.9191	8.445	8.5454	9.2393	10.0182	9.4857	8.5837	8.8909	6.8875	8.8446	9.4555	10.4364	9.9552	8.2427	11.0202	6.7412	8.783	11.3139	10.6855	10.4466	9.2942	10.2367	9.2635	10.6412	9.6502	8.723	9.5282	10.3924
ACSS2	10.9268	10.8814	9.5172	10.9016	11.6739	11.3686	11.2339	10.7341	10.7779	10.8901	11.4286	10.1164	11.6475	11.8237	11.3182	10.6732	11.5504	10.9263	11.3961	10.884	11.4693	10.2524	10.573	11.5155	11.1393	10.4104	10.8468	10.941	11.0709	11.3812	10.8127	10.8152	11.3872	10.8075	11.8866	10.7198	11.4507	11.497	11.0853	11.6907	11.4035	10.455	10.5104	10.7207	12.1649	11.048	11.3903	10.8093	10.5051
ACSS1	11.4214	9.4662	9.2312	11.5196	9.2832	8.965	12.5668	9.3451	9.1744	8.9114	10.5122	9.8894	10.3599	10.0538	11.2155	7.2893	11.2117	10.8011	9.241	9.1036	9.1654	9.0144	8.733	9.2782	11.7215	10.0065	10.114	9.6032	9.7806	9.9933	9.0668	10.7199	10.4968	11.0667	10.4498	10.1675	9.7452	10.7017	10.7632	11.6352	9.3809	10.9716	8.4714	9.7748	11.5599	9.6977	10.9341	8.9091	11.5492
KIDINS220	12.8127	11.179	11.0149	11.7161	10.9301	10.4972	11.6854	10.5774	11.028	11.2197	11.5039	11.4403	11.3657	10.1562	11.5266	11.088	11.3214	10.9695	12.4826	10.576	11.8012	10.3268	11.946	12.2852	11.537	11.7732	11.1597	11.9532	11.9845	11.0141	12.0361	12.0886	11.4646	11.4843	12.1635	11.5891	12.0143	10.9648	11.7392	11.3789	11.65	11.7623	11.4666	11.7036	10.3562	11.5083	11.6369	11.4729	11.3503
HSPA8P16	0	0	0	0	0	0	0	0.9469	0.8188	0	0	0	0	0	0	0	1.247	0	1.2099	0	0	0	0	0	1.3336	0	1.6247	0.6915	2.0132	0	1.7476	0	0	0	0	0	0	0	0.8007	0	0	0	0	0	0.8089	1.0393	2.6619	0	0.8889
RP5-1119O21.2	0	0	0	0	0	0	0.6936	0	0	0	0	0	0	0	0	0	0	0	0	0	0	0	0	0	0	0	0	0	0	0	0	0	0	0	0	0	0	0	0	0	0	0	0	0	0	0	0	0	0
PCOLCE2	6.2706	5.934	6.3652	1.7052	3.5234	3.2474	7.5969	5.8243	6.0596	5.4258	6.4858	4.4868	7.0978	6.2151	7.2639	7.1714	3.5835	5.7452	6.1943	6.9551	6.4074	7.6551	4.5513	6.3771	3.5413	5.3668	7.7431	7.1543	5.9682	5.6404	9.7602	8.2724	4.3086	4.2603	8.1709	3.5076	8.4313	7.7318	5.643	4.7244	2.975	5.2687	6.1561	5.2404	4.4128	7.8487	4.7257	5.5553	6.4005
RNU1-47P	0	0	0	0	0	0	0	0.9469	0	0	0.7035	1.5594	0	0	0	0	0	0	0	0	0	0	0	0	0.5915	0	0	0.6915	0	0	0	0	0	0	0	0	0	0	0	0.6831	0	0	0	0	0.8089	0	0	0	0
DFNA5	8.8707	8.5858	6.0106	7.4704	6.6545	5.9778	6.0267	8.3099	7.032	6.9669	7.1979	7.7755	8.2107	7.3127	8.1473	6.8262	9.3457	6.526	8.5237	8.4021	7.5714	7.1564	7.7341	7.6979	7.1067	8.7793	8.2306	7.0577	7.8045	7.3051	8.1254	7.5611	8.4518	7.7707	8.4722	9.9155	9.4501	8.505	7.3531	8.3523	7.257	7.4833	8.2117	9.2257	7.5791	8.1135	6.7806	6.6731	7.5835
MAGEH1	10.9701	9.552	9.3041	9.3885	9.0315	9.5067	10.0084	8.8778	8.6972	10.1692	9.608	8.8805	5.5968	8.5021	8.3737	10.5027	9.5069	8.9142	10.7749	8.7738	8.4379	10.0516	9.6195	9.0285	9.9262	8.6033	10.2828	9.8071	8.6783	7.9228	9.8279	10.3811	8.16	8.9562	8.3561	7.8559	10.7924	9.5889	6.3684	9.6511	9.7438	9.6313	9.956	8.5691	6.321	8.8087	9.7837	9.2965	8.6395
RP11-61I13.3	4.649	7.2383	5.2626	5.2437	5.4115	4.2274	2.0308	5.8639	6.4858	4.4516	7.2014	6.3221	5.8149	4.9305	3.6816	1.6064	4.6111	3.1215	6.4281	4.6829	5.9751	5.6866	7.4499	5.6583	3.2244	4.0438	3.8493	5.9913	7.0605	3.3126	6.6495	7.1309	7.5828	5.3247	5.7455	3.0571	4.2021	4.7223	3.1238	4.9026	5.56	5.8558	5.2801	5.0027	4.8448	4.2549	2.9375	3.7351	4.7651
WNT3	6.2706	6.8187	5.87	6.9611	3.6793	6.8753	6.013	3.8987	7.2897	4.8575	6.9782	5.5771	5.5011	2.0899	6.0691	4.2783	5.3993	5.8127	8.5237	6.9273	4.6572	7.0227	5.1428	5.2761	5.7469	9.5802	7.212	6.9965	5.292	5.2129	5.8674	3.2936	5.42	4.0721	6.7622	6.7764	7.5053	4.6734	6.5392	5.1004	3.6741	3.7771	6.0739	7.0273	6.6366	5.285	6.0854	3.8587	2.6113
WNT2	6.761	8.3526	2.1994	11.7126	8.2794	4.0262	2.8425	7.8464	6.7745	5.0322	6.8425	7.1713	10.1706	8.4693	5.9018	5.5232	6.0792	9.1477	6.2942	9.4786	8.35	7.7892	7.5121	6.3304	7.3856	4.729	6.7545	7.8747	7.5971	6.347	5.8674	5.7106	5.2454	3.796	0	4.7676	5.699	2.879	4.1752	8.1732	6.8905	7.2677	7.4818	8.3482	5.1533	4.933	3.982	7.0007	10.659
WNT1	1.6749	1.9249	0	0.8103	0	0	0.6936	1.5137	0	0	0	0	0.8294	0	0	0	0	0	1.2099	0	0	0	0	0.7332	2.0145	0.6481	1.2565	1.7908	0	0.9363	0.8367	0	0.7629	0	0	0	3.3894	0	0	2.01	0.9858	0	0.84	1.1821	1.3241	0	1.4731	0	1.4349
LRRN4	5.8987	7.4113	6.5238	7.3288	7.7209	5.4702	5.5447	10.2905	9.5914	4.8103	6.4757	9.9317	11.3902	5.491	6.7213	6.6016	5.858	4.5126	8.0097	9.4496	8.6964	6.412	5.3899	10.2639	8.5758	13.2798	6.9855	9.9029	7.3963	7.759	10.355	6.3526	7.4064	7.3462	4.8016	7.829	6.5995	5.2219	5.5547	7.6456	3.9732	8.4342	8.5737	11.2444	5.2981	6.8843	6.6335	8.3517	7.64
AGXT	1.4031	2.3773	0	2.4651	0	0	0.6936	1.9196	0	0	0.7035	1.5594	1.736	0	0	0	2.1485	2.2785	1.2099	0	1.9245	0	1.2143	4.1874	1.3336	4.0772	1.2565	2.838	0	0	0.8367	1.9764	0	0.6653	0	0	1.9863	0	0	0	0	1.9593	0	0	0	1.0393	0	0	4.9454
WNT6	8.4567	7.8994	9.2484	9.3507	7.3319	7.6486	9.4444	7.6866	7.0817	9.5331	8.2115	9.9756	6.0502	4.3606	6.995	7.4831	9.1186	9.3514	10.1492	6.8406	4.8088	9.7934	5.6204	10.1372	10.5996	7.5986	10.57	6.0078	5.7296	3.7856	7.5791	9.4654	8.1565	5.4711	7.0631	4.6673	8.9721	6.7324	3.1956	11.9637	8.5899	7.7773	8.7587	6.9405	11.856	8.4931	7.442	5.4764	6.2308
LRRN1	11.0932	8.9667	5.1591	8.7776	5.3814	6.7442	8.4037	7.4469	5.9569	7.4855	7.1667	7.2837	8.4871	7.5569	8.8705	6.9976	10.2164	8.147	10.094	11.9852	6.6274	8.2208	8.0927	11.2094	5.4947	8.5453	8.7041	7.426	8.2594	4.8283	8.3712	10.655	6.0093	7.7551	12.0629	5.9547	10.3892	10.5209	7.3855	5.9859	5.122	8.8698	7.6893	8.3924	4.6473	6.8251	4.7538	3.9549	7.9543
WNT4	7.9461	5.5159	7.5896	6.3511	7.9217	7.6363	7.0293	8.7089	6.9407	5.2601	7.6136	8.7265	7.505	4.3606	4.964	6.054	6.7566	7.6804	10.2906	8.4711	4.946	7.675	8.1272	7.1301	4.9495	10.3031	9.7392	8.8979	8.1753	5.6404	9.4361	3.8287	6.1147	5.8539	7.5551	7.0197	8.269	7.4238	0.8007	9.6543	6.7266	8.905	7.4233	9.5923	5.8044	6.0071	8.5919	7.2953	8.4167
RP4-534P7.2	0	0	0	0	0	0	0	0	0	0	0	0	0	0	0	0	0	0	0.7282	0	0	0	0	0	0	0	0	0	0	0	0	0	0	0	0	0	0	0	0	0	0	0	0	0	0	0	0	0	0
LAMA5-AS1	2.276	2.9987	4.4168	2.0052	1.8579	1.4325	2.57	3.7102	1.541	3.9935	1.8157	3.2874	2.5971	0	3.6369	2.8349	2.7006	2.2785	3.6846	1.7514	1.9245	0	3.8288	2.6549	3.9264	3.6282	2.3695	4.5235	4.0192	2.4796	2.0538	4.7379	4.6285	1.754	0.6527	2.5607	1.1315	2.2173	1.3127	2.3926	3.3679	2.4925	2.7106	2.7492	2.0081	1.8632	4.7582	2.1705	3.4244
NMTRS-TGA3-1	0	0	0	0	0	0	0	0	0	0	0	0	0	0	0	0	0	0	0	0	0	0	0	0	0	0	0	0	0	0	0	0	0	0	0	0	0	0	0	0	0	0	0	0	0	0	0	0	0
RP11-610P16.1	1.068	2.9987	2.1994	1.3261	2.3036	0	2.0308	0	1.3379	1.5191	2.0506	0	0.4735	0	2.3456	1.6064	0	2.2785	0.7282	0	0	1.2645	2.9263	2.1082	0.5915	1.9395	1.9178	1.5084	1.2026	1.9034	0.8367	0	1.6279	2.3509	1.9488	2.3982	0.6712	1.4937	0	2.3893	1.9786	1.4506	1.3674	0	2.6469	1.6371	2.5202	1.0004	0
RP11-290L7.3	0	0	0	0	0	0	0	1.8207	1.0279	0	0	0	0	0	0	0	0	0	0.7282	0	0	0	0	0	0	0	1.0638	0	0.3138	0	0.7916	0.7939	0.7629	0	0	0	0	0	0	0	0	0	0	0	0	1.0938	0	0	0
RP13-820C6.4	0.6306	0	0	0	0	0	0	0	0	0	0.7035	0	0	0	0	0	0	0	1.2099	0	0	0	0	0	0	0	0	0.6915	0	0	0	0	0	0	0	0	0	0	0	0	0	0	0.84	0	0	0	0	0	0
RP13-820C6.2	0	0	0	0	4.1748	0	0	0	0	4.3667	0	0	0	0	0	0	0	0	0	0	0	3.6664	0	0	0	0	0	0	0	0	0	0	0	4.9253	0	0	0	0	0	0	0	0	0	0	0	0	0	0	0
RP11-290L7.5	0	0	0	0	0	0	0	0	0	1.3393	0	0	0	0	0	0	0	0	0	0	0	0	0	0	0	0	0	0.6915	0	0.5428	0	0	0	0	0	0	1.1276	0	0	0.6831	0	0	0	0	0	0	0.6709	0	0
RNU6-1278P	0	0	0	0	0	0	0	0	0	0	0	0	0	0	0	0	0	0	0	0	0	0	0	0	0	0	0	0	0	0	0	0	0	0	0	0	0	0	0	0	0	0	0	0	0	0	0	0	0
RBMY2JP	0	0	0	0	0	0	0	0	0	0	0	0	0	0	0	0	0	0	0	0	0	0	0	0	0	0	0	0	0	0	0	0	0	0	0	0	0	0	0	0	0	0	0	0	0	0	0	0	0
HOXA11-AS	0.6306	0	1.1359	3.3282	0	0	0	1.9441	2.5767	0	1.1745	0.9809	0	3.0094	3.3577	0	1.9904	5.2964	2.0718	9.9365	1.6779	1.2645	0	2.3143	0	3.1381	0.7609	1.157	0.9311	0	2.6566	4.1296	1.6279	1.119	0.6527	2.5563	6.0151	0	0	1.4941	0.9858	1.4506	3.3103	0	2.2508	0.6113	0	0	2.1399
RNF175	6.5151	5.1685	2.1994	3.4326	3.3486	0	3.2693	3.8061	4.6909	3.9935	3.2927	3.5498	3.5222	4.6685	4.7617	4.6747	6.463	3.1215	3.5243	5.6973	4.4266	4.6348	4.5913	3.4508	5.7055	4.3012	4.3041	4.0334	4.0165	3.2749	5.0543	3.5858	4.7433	5.7634	5.8632	4.076	5.9268	4.9096	0.8007	5.3985	2.975	3.715	4.0009	5.4007	5.3254	2.6499	3.2155	3.3226	3.5937
RP11-22B23.1	7.8076	7.9855	7.0749	8.0951	6.4403	5.3912	8.2127	6.5644	7.6072	6.5251	8.1394	7.9571	6.6565	6.798	8.6871	7.385	8.3872	7.2309	9.3129	5.876	8.6741	6.2371	6.658	8.1169	8.5936	8.4504	7.303	8.967	8.0674	7.8755	7.5808	8.5188	8.5394	8.167	8.5482	7.5494	6.4913	7.8981	6.747	6.9757	7.0398	6.6831	7.454	6.8421	7.9137	7.6579	8.9053	6.7143	8.3547
RNF170	10.0404	9.56	10.4046	9.9377	9.6228	9.3595	9.7895	9.3431	9.0426	9.8308	9.2408	9.2608	9.5928	8.5655	10.0521	9.8822	10.2664	9.4737	9.8178	9.9672	10.0343	9.8515	10.5985	9.7133	9.7826	9.8262	10.5993	10.4141	10.8087	10.15	9.8733	8.2342	10.1277	10.1219	9.0827	8.7358	10.7439	9.0851	10.6189	9.5579	9.6866	9.692	10.2234	10.1411	9.9266	10.1795	11.2926	9.271	9.8695
RN7SL153P	0	0	0	0	0	0	0.6936	0	0	0	0	0.9809	0	0	0.8612	0	0.7542	0	0	0	0.9501	0	1.2143	0	0	0.6481	0	0	0.5198	0	0	0.7939	0	0.6653	1.7173	0	0	0	0.8007	0	0.9858	1.7272	0	0	0	0	0	0	0
ASAP1-IT2	3.1169	4.6309	4.5701	4.8522	5.9998	2.3918	4.5374	4.8495	4.9266	3.3688	5.1007	4.607	0.8294	2.0899	4.6722	3.1985	5.9885	3.9186	4.9937	6.0463	6.1478	5.8354	5.819	5.8403	4.6625	2.8556	4.3041	6.1012	4.8244	3.9651	6.0324	4.1601	6.2529	4.1693	5.6981	3.1591	4.4021	4.1164	2.7941	4.1664	3.7285	4.1023	4.8405	4.1291	4.558	4.4314	5.017	2.7011	4.905
RP11-556O5.6	0	0	0	0	0	0.8872	0	0	0	0	0	0	0	0	0	0	0	0	1.651	0	0	1.634	1.2548	0	2.1492	0	0	1.5514	0	0	0	0	0	0	0	0	0	0	0	0	1.0724	0	0	0	0	0	0	0	0
AC011901.2	0	0	0	0	0	0	0	0	0	0	0	0	0	0	0	0	0	0	0	0	0	0	0	0	0	0	0	0	0	0	0	0	0	0	0	0	0	0	0	0	0	0	0	0	0	0	0	0	0
RP1-34B20.19	0.6306	0	0	0.8103	0	0	0	0	0	0	0	0.9809	0	0	0	0	0	0	0	0	0	0	0	0	0	0.6481	0	0.6915	0	0	0	0	1.6279	0	0	0	0	0	0.8007	0	0	0.6578	0	0	0	0	0	0	0
RP11-1166P10.1	4.7228	5.0413	5.2243	5.9452	3.2405	4.923	6.4163	5.509	6.3508	3.691	5.8734	2.572	4.0526	0	5.7023	4.4795	4.4933	4.9728	5.1416	4.8721	0.9501	4.2957	6.6489	5.9758	5.7748	4.9772	8.7656	5.4609	5.6335	5.8581	5.2171	4.8719	6.6295	4.2164	4.3629	5.3135	5.3822	4.8455	6.0881	6.5768	6.1922	6.0736	5.3416	5.2358	5.7782	4.4493	6.3813	3.772	9.3351
RP11-1166P10.6	0	1.2622	0	0	0	0	0	0	0	0	0	0	0	0	0	1.0161	0	0	0	0	0	0	0	1.2169	0	0.3602	0	0	0	0	0.8367	0.4509	0	0	1.1004	0	0	0	0	0	0	0	0	0	0	0	0	0	0
RP11-1166P10.7	0	1.2622	1.1359	0	0	0	0	0	0	0	0	0	0	0	0	0	0	0	0	0	0.9501	0	0.7314	0	0.5915	1.2737	0	0	0	0	0	1.6787	1.6279	0	1.9488	0	0	0	0	0	0	0	0	0	0	0.6113	0	0	0
RP11-25L5.2	0	0	0	0	0	0	0	0	0	0	0	0	0	0	0	0	0	0	0	0	0	0	0	0	0	0	0	0	0	0	0	0	0	0	0	0	0	0	0	0	0	0	0	0	0	0	0	0	0
RP11-1166P10.8	0	0	0	0	0	0	0	0	0	0	0	0	0	0	0	0	0	0	0	0	0	0	0	0	0	0.6481	0	0	0	0	0	0	0	0	0	0	0	0	0	0	0	0	0	0	0	0	0	0	0
CTD-2545G14.2	0	0	0	0	0	0	0	0	0	0	0	0	0	0	0	0	0	0	0	0	0	0	0	0	0	0.6481	0	0	0	0	0	0	0	0	0	0	0	0	0	0	0	0	0	0	0	0	0	0	0
CTD-2545G14.4	0.6306	1.2622	0	0	0	0	1.16	0	0	0	0.7035	0	0	0	0.8612	0	2.1485	0	1.2099	0	0.9501	2.7247	1.8642	0	1.0097	0	0.7609	0.6915	1.2026	0.5428	0	1.3031	0.7629	1.119	0	0	1.4737	0	0	0	0	1.108	0	0	1.3241	0	0	0	0
CTD-2545G14.7	0	0	0	0	0	4.5445	0	0	0	0	0	0	3.5469	0	0	0	0	0	0	0	0	0	0	0	0	0	0	0	0	0	0	0	0	0	0	0	0	0	0	0	0	0	0	0	0	3.6985	0	0	0
FTH1P4	0	4.8005	0	2.6566	1.2093	1.8274	0	1.523	1.3703	3.0329	0.7147	0.9809	0	2.9097	2.5625	0	2.3563	1.835	2.3773	1.7514	1.5274	1.2645	3.5355	1.2169	1.5979	1.1051	2.1657	2.7123	2.1379	2.2186	2.0511	1.3031	3.5308	0.6653	0.6527	1.5012	1.7526	1.4937	0.8007	0	1.3077	2.3494	1.3674	1.8255	2.0027	1.3719	2.3663	1.3224	2.1399
PCNA	12.6863	12.3971	11.9735	13.1256	11.5619	11.9121	13.4508	12.5243	12.3328	11.5913	12.0158	12.5362	12.8201	12.5423	12.7448	13.4344	11.7841	12.3783	12.0269	12.143	12.727	11.0064	12.7526	12.9061	13.257	13.7963	11.7438	12.4818	11.9953	13.2453	11.8167	13.0379	12.9045	11.1487	13.8667	12.4129	11.9933	13.9501	11.1765	11.0925	12.792	11.9568	12.1012	11.4551	11.2549	12.0678	11.3371	11.7927	12.3583
AC092289.1	0	0	0	0	0	0	0	0	0	0	0	0	0	0	0	0	0	0	0	0	0	0	0	0	0	0	0	0	0	0	0	0	0	0	0	0	0	0	0	0	0	0	0	0	0	0	0	0	0
AC092289.2	0	0	0	0	0	0	0	0	0	0	0	0	0	0	0	0	0	0	0	0	0	0	0	0	0	0	0	0	0	0	0	0	0	0	0	0	0	0	0	0	0	0	0	0	0	0	0	0	0
ZBTB7A	10.5999	11.7876	11.4738	11.1605	12.0214	10.9355	10.9273	12.0994	11.327	11.429	10.9926	11.4694	11.1025	10.5007	11.9641	10.2717	11.1688	11.1194	12.0977	11.4608	12.2894	11.4622	11.6035	11.761	11.5397	11.7429	10.7851	11.8618	12.2954	12.058	12.0597	11.6536	12.2379	11.5832	10.7401	12.1536	11.5219	12.5949	10.874	11.3793	11.3524	11.6977	11.3356	11.9976	12.1256	11.0545	11.981	11.3062	12.0073
ZBTB7C	11.651	9.387	11.0577	11.4554	10.9359	12.0431	12.5492	11.7159	10.6275	10.5848	12.3875	12.1573	11.0349	11.9377	11.6542	12.1623	11.4151	11.1068	11.5093	10.2042	11.4956	10.2138	11.4523	12.5803	11.0733	9.3513	12.3169	11.7222	11.48	12.0538	11.9248	11.0962	11.6187	11.547	10.465	11.0354	8.9024	12.3714	11.9199	12.8221	12.1977	11.6007	10.1063	9.6229	12.4304	11.742	12.6674	12.3279	11.6714
ZBTB7B	11.9281	12.0254	11.5616	12.0821	11.3863	11.4299	12.1223	12.33	12.1947	11.7194	11.7552	11.7592	11.741	11.6238	10.8299	10.4761	11.4594	11.9092	12.2817	11.051	11.7948	11.2911	11.9472	12.1258	12.3241	11.4563	12.1927	12.3515	12.4342	11.9633	12.1274	12.1272	12.6422	12.1678	12.8257	12.6761	11.3574	11.4416	11.3153	12.0583	11.8453	12.5582	11.3679	12.4104	12.1125	11.3219	12.2289	12.755	11.5643
AC006037.2	0	0	0	0	0	1.4325	0	0	0	0	0	0	0	0	0	0	0	0	0	0	0	0	0	0	0	0	0	0	0	0	0	0	0	0	0	0	0	0	0	0	0	0	0	0	0	0	0	0	0
RP1-159G19.1	0	1.2622	1.1359	0	0	0.8872	0.6936	0	0	0	0	0	0	0	0	0	0	1.1915	0	0	0	0	0	0	0.5915	0	0	0	0	0	0	0	0	0	0.6527	0	0	0	0	0	0	0	0	0	0	0.6113	0	0	0
PCNP	12.1613	12.4213	12.4907	12.6816	12.1966	12.2543	11.4741	12.0104	12.0384	12.6501	12.3878	12.4386	11.618	11.9184	12.418	12.3253	12.2251	12.1385	13.168	11.5336	12.4473	12.1154	13.0586	13.4452	12.4405	13.7036	12.1146	12.0744	12.5822	12.4353	12.4262	12.6349	12.9665	14.122	12.9053	12.3149	12.6543	12.2787	11.8779	12.9318	12.5634	12.3239	12.5061	12.4699	12.2934	13.0206	12.9601	12.8498	12.8945
PCNT	11.3205	11.4474	10.0543	11.6316	9.4576	9.1894	10.5955	9.9072	10.4686	9.3637	11.6306	10.5381	8.0572	9.8752	11.1224	11.1109	10.7619	9.4394	10.6366	9.4472	10.4211	9.687	11.0647	11.1677	10.7604	10.75	10.7668	10.9428	10.7268	11.4696	10.8677	11.3127	11.8217	10.5387	11.5706	11.0015	11.8301	11.0891	11.0224	9.8667	10.1656	11.0117	9.6827	10.7766	10.6495	10.1723	11.4556	10.16	11.4543
RN7SL124P	0	0	0	0	0	0	0	0	1.541	0	0	0	0	0	0	0	0	0	0	0	0	0	0	0	0.5915	0	0	0.6915	0	0	0	0	0	0	0	0	0	0	0	0	0	0	1.3674	0.7088	0	0	0	0	0
RP11-313I2.8	0	0	0	0	0	0	0	0	0	0	0	0	0	0	0	0	0	0	0	0	0	0	0	0	0	0	0	0	0	0	0	0	0	0	0	0	0	0	0	0	0	0	0	0	0	0	0	0	0
RP11-313I2.7	0	0	0	0	0	0	0	0	0	0	0	0	0	0	0	0	0	0	0	0	0	0	0	0	0	0	0	0	0	0	0	0	0	0	0	0	0	0	0	0	0	0	0	0	0	0	0	0	0
PCNX	11.7034	10.5537	9.1362	11.1666	8.792	9.9648	10.2196	9.3717	9.2532	9.66	11.6465	9.9041	10.528	8.6615	9.7233	9.7062	10.1377	10.2924	10.3249	10.2329	10.3079	9.5289	11.2193	10.6122	10.4737	10.124	9.9615	11.2861	10.2767	11.1712	11.2753	10.526	10.9785	10.3061	10.8158	10.0545	11.6751	10.5535	9.7018	10.6707	11.2979	10.5812	10.2545	11.3194	9.819	10.6793	10.5907	10.486	10.8131
RP11-313I2.5	0	0	0	0	0	0	2.0308	0	0	0	0	0	0.4735	0	0	0	0	0	0.7282	0	0	0	0	0	0	0	0	0	0	0	0	0	0	0	0	0	0	0	0	0	0	0	0	0	0	0	0	0	1.4349
UTY	0	0	0	0	0	0	0	0	0	0	0	0	0	0	0	0	0	0	0	0	0	0	0	0	0	0	0	0	0	0	0	0	0	0	0	0	0	0	0	0	0	0	0	0	0	0	0	0	0
RP11-313I2.3	0	0	0	0	0	0	0	0	0	0	0	0	0	0	0	0	0	0	0	0	0	0	0	0	0	0	0	0	0	0	0	0	0	0	0	0	0	0	0	0	0	0	0	0	0	0	0	0	0
CYP17A1-AS1	1.2977	2.6555	3.8577	2.267	1.8579	4.4574	0	2.374	2.4812	1.7487	4.161	3.0671	1.6828	4.7077	2.1121	0	3.6864	4.1078	2.5344	0.8134	3.3451	3.7425	4.064	2.7701	0.8727	1.8806	0	1.7252	2.3963	0.4542	1.0761	2.3696	2.6449	1.6582	1.4016	1.5945	2.28	3.3745	2.3681	4.0179	0.9163	2.3113	1.7528	2.6651	2.6895	0	3.3003	2.1282	0.5032
PCAT1	3.2886	4.7101	4.5701	3.2156	5.4261	3.371	4.1925	3.3613	3.9556	2.9129	5.4918	3.964	2.8512	3.6323	3.7277	2.3477	2.6991	3.1215	4.7338	3.3878	3.3674	4.9935	4.7765	5.12	3.3394	2.9645	2.5515	5.1473	4.1635	2.7946	3.9211	5.3955	5.4887	4.0721	6.886	1.1508	3.2163	3.0469	0.8007	2.3893	3.3665	3.7771	3.4945	4.4131	3.8613	3.7154	4.6596	3.4601	2.9661
PCAT2	0.6306	0	0	0	0	0	0	0	0	0.9508	1.1745	0.9809	0	0	0.8612	0	0	0	1.2099	0	0	0	0	0	0	0	0.7609	0.6915	0	0	0	0	0	0	1.9488	0	0	0	0	0	0	0	0.84	0	0	0	0	0	0.8889
PACRG	9.1716	5.7211	5.6119	2.8133	4.1748	6.1941	7.2734	5.0648	3.8449	5.3941	5.0468	5.9164	7.502	6.825	6.1707	7.9085	6.4173	5.5613	7.7962	3.9261	5.9444	6.9591	4.2843	5.772	5.5425	4.171	5.6728	4.9605	5.5137	3.2052	3.9211	6.0351	4.9526	6.9615	5.9051	3.9677	4.8203	5.9715	5.3857	6.7735	6.6652	6.1	4.9915	4.7214	9.5213	5.6151	4.9633	4.0881	7.0181
RP11-506M13.3	6.3419	6.8535	7.3089	6.1218	7.2269	5.4834	4.9484	6.2062	5.9379	7.1632	6.33	6.419	6.2428	4.0044	6.7388	6.7011	7.0228	6.7876	7.0705	6.3027	6.2779	5.4438	6.5422	6.7081	6.6994	5.8873	5.8806	6.5294	6.5892	5.5517	6.3136	6.235	6.9804	6.0798	4.768	5.9772	5.6783	7.3508	5.197	5.6598	5.2648	5.9182	6.4871	6.207	7.0348	5.7451	6.7139	5.9266	5.4749
PCAT7	4.3355	4.3632	8.1897	1.7052	6.364	7.9892	6.5766	0	3.762	2.5021	3.9992	3.2874	4.9643	4.9975	3.0616	4.2783	4.76	3.4945	6.2047	4.4004	5.8071	6.6919	8.6703	5.8235	4.6035	2.7379	1.6247	6.0046	5.619	2.5111	4.0285	3.0597	0.7629	0	2.1481	5.3008	6.4592	5.6448	5.8036	4.2143	1.9786	2.3346	4.3168	5.9666	1.7029	1.369	0.6709	4.5243	3.6921
PCAT6	7.1763	7.3508	10.8562	7.3688	6.763	7.005	8.8444	7.4315	6.9362	9.6075	6.2911	8.417	7.8734	8.2476	6.8797	8.5673	6.1919	8.4146	8.3604	8.9464	8.3986	8.8266	8.1204	7.2161	5.7055	8.0849	9.8046	8.6924	6.5252	6.347	7.9207	7.3887	4.8517	6.975	7.2963	6.7356	8.9166	6.928	7.2514	9.4091	7.2845	8.3727	6.7713	6.6798	5.8801	7.5448	8.3091	9.0722	7.0276
RP11-514A9.1	0	0	0	0	0	0	0	0	0	0	0	1.5594	0	0	0	0	0	0	0	0	0	0	0	0	0	0	0	0	0	0	0	0	0	0	0	0	0	0	0	0	0	0	0	0	0	0	0	0	0
DNPH1	10.5187	11.3679	12.4124	10.4337	7.1964	12.8939	11.9628	11.27	12.0314	12.2775	10.8005	11.9573	12.0102	11.1871	11.8398	12.0782	10.1699	10.8868	10.9402	10.8089	12.0361	12.3259	11.7687	10.5882	10.924	8.3026	11.7972	10.2262	10.3341	11.6666	10.7508	10.8489	9.9234	11.1679	11.0966	9.8426	10.7147	11.2195	9.5386	10.8173	11.36	11.6699	10.7283	10.463	11.688	10.9195	11.9169	10.4275	10.9197
RNU6-675P	0	0	0	0	0	0	0	0	0	0	0	0	0	0	0	0	0	0	0	0	0	0	0	0	0	0	0	0	0	0	0	0	0	0	0	0	0	0	0	0	0	0	0	0	0	0	0	0	0
MIR409	0	0	0	0	0	0	0	0	0	0	0	0	0	0	0	0	0	0	0	0	0	0	0	0	0	0	0	0	0	0	0	0	0	0	0	0	0	0	0	0	0	0	0	0	0	0	0	0	0
RNU4-92P	0	0	0	0	0	0	0	0	0	0	0	0	0	0	0	0	0	0	0	0	0	0	0	0	0	0	0	0	0	0	0	0	0	0	0	0	0	0	0	0	0	0	0	0	0	0	0	0	0
RP11-43A1.1	0	0	0	0	0	0	0	0	0	0	0	0	0	0	0	0	0	0	0	0	0	0	0	0	0	0	0	0	0	0	0	0	0	0	0	0	0	0	0	0	0	0	0	0	0	0	0	0	0
UFD1L	9.7088	11.2533	10.4351	10.5032	10.3402	11.9494	10.4253	11.7051	10.1391	11.0329	10.5059	10.3533	10.98	11.5813	10.5357	10.8533	10.3632	9.7672	10.7309	10.909	11.2134	11.9014	11.8915	11.1781	11.0161	12.3047	11.2971	11.2452	10.4668	10.5483	10.656	12.0797	11.1048	10.4519	9.7825	10.3281	11.4655	11.2272	10.5187	10.4638	10.8295	10.0873	11.2728	10.3503	9.8087	10.4984	10.7824	9.6864	10.6732
ILF3	14.6602	14.4264	12.1912	14.3845	13.1055	12.9715	14.4956	13.3064	13.1473	13.5302	13.9916	13.8319	14.1858	12.8228	14.2241	13.9428	14.5927	14.2104	14.2694	12.837	14.0328	12.7912	13.315	14.0228	14.3912	13.2918	13.3238	14.5812	13.838	13.8123	14.036	13.97	14.0766	13.4837	14.6973	14.2023	13.9787	14.0818	13.7103	13.5606	13.4443	13.9083	13.3364	13.1793	13.101	13.3305	13.7139	13.5981	13.7925
ILF2	13.5487	13.3712	13.4176	14.6683	13.4644	14.0572	13.9923	13.3522	13.6921	13.4203	13.296	13.4061	13.6638	14.5282	12.8472	13.7363	12.8037	13.231	13.9231	13.1323	13.701	13.386	13.0357	13.3766	13.4654	13.4389	13.755	13.7455	13.1629	13.9088	12.7064	14.0061	12.8836	13.3492	14.2272	13.3482	13.4342	12.7645	13.2624	11.6333	13.4945	13.3543	13.2434	12.9622	12.9766	13.5505	13.5682	13.2643	12.8686
GOLGA2P10	2.027	8.9061	7.7041	8.8588	6.3929	8.5292	9.8405	9.3826	8.6226	7.7396	10.8063	9.1108	9.1205	6.6533	10.0125	7.9816	8.6602	8.8539	7.7504	6.9963	8.4907	6.2757	8.3914	9.3711	9.7603	7.8216	8.4052	8.9443	9.2276	8.7214	9.1821	10.2288	10.8279	9.5136	8.8107	7.7021	3.9572	10.371	8.5158	10.3792	9.8787	9.8723	8.6362	7.8533	8.1481	9.0806	9.6714	7.3866	8.3994
GOLGA2P11	0	0	0	0	0	0	0	0	0	0	2.0506	0	0	0	0	0	0	0	0.7282	0	0	0	0	0	0.5915	0	0	1.157	0	0	0	1.9764	1.6279	0	0	0	0	0	0	0	0	0.6578	0	0	0	0	0	0	0
BOK	10.8539	9.7121	9.0178	10.7545	9.9424	10.6928	12.9638	11.8199	9.1999	8.5441	10.187	10.3003	11.5568	8.7071	11.8301	10.2305	11.6441	10.4045	10.5801	10.7155	9.2715	9.9652	9.9779	10.5644	10.1563	11.4996	11.0864	11.0059	11.447	10.1951	11.4035	8.9162	9.8359	10.1718	9.9614	10.1582	10.0542	9.5085	11.0423	11.1551	9.6448	10.0332	10.2517	11.4857	10.0544	10.5375	10.0453	10.5515	10.4278
RP11-22B10.3	0.6306	2.7212	0	0	0	0	0	0	0	0	1.1745	0.9809	0	0	0	1.6064	2.1485	0	1.5704	1.1266	2.2413	0	2.3106	0	0	1.7086	0	0	0	0.5428	1.7476	1.9764	0	1.9744	0	0	1.1276	0	0	0	0.9858	0	0	0	0	1.0393	0	0	0
BOC	10.7314	10.9742	12.4046	11.4449	10.4981	10.0235	11.6875	10.6563	11.2293	9.5656	11.1479	10.6755	9.3707	9.7553	11.4161	10.1499	13.3023	9.4925	11.7097	11.9069	11.1576	11.2352	10.9572	11.103	11.5186	8.7834	11.622	11.752	10.4949	12.117	10.9637	10.5517	11.2502	12.1915	11.9185	12.1912	14.4522	10.0171	13.1872	12.6516	11.6325	11.6464	11.1729	10.988	11.7401	11.541	12.9544	11.4358	11.5757
DENND2C	6.7014	6.4775	4.6411	5.6863	3.5234	3.7808	6.4086	5.3861	4.5332	6.1681	6.8504	5.3201	8.0487	5.6862	6.4111	5.7594	5.3993	6.0267	6.9969	6.4494	6.1852	6.8754	6.314	6.4335	7.0192	5.4994	5.5498	6.1644	7.0255	6.3142	6.4506	4.4777	4.7053	6.7183	5.9188	4.8309	7.9818	6.0328	7.4963	5.0486	3.9732	5.6635	6.6173	7.5115	3.4295	6.5525	4.7888	4.6154	4.9848
DENND2A	10.3251	7.2484	6.3227	5.7072	6.1136	5.8771	6.1697	7.3102	7.3949	4.7615	7.6858	5.9164	6.0837	4.1116	7.6037	9.3741	6.3821	7.5481	8.3889	8.4468	5.7077	6.5694	6.5958	7.4362	6.0414	8.5863	7.4598	8.3904	7.6635	6.9368	8.9294	5.9348	7.5366	4.4659	9.0842	5.4501	9.1177	6.6566	6.2183	6.7493	4.399	6.7455	7.5745	7.3582	8.2515	7.0713	6.3904	5.5553	6.2949
MIR1-1	0	0	0	0	0	0	0	0	0	0	0	0	0	0	0	0	0	0	0	0	0	0	0	0	0	0	0	0	0	0	0	0	0	0	0	0	0	0	0	0	0	0	0	0	0	0	0	0	0
DENND2D	10.6715	10.357	9.8764	10.4602	10.2529	10.3244	9.8164	10.8181	11.2969	9.5866	10.9409	10.6646	10.7635	10.4975	10.2691	8.8362	10.59	10.5636	10.9825	10.0192	10.8556	10.8141	11.3414	10.7889	11.1085	9.9464	11.787	11.097	11.6888	11.2623	10.4359	9.8265	11.5676	11.693	10.692	11.678	9.9027	10.588	11.6781	10.4417	10.3029	10.3272	10.377	11.6394	11.4271	10.8654	10.3632	10.4043	10.4552
RP11-298I3.1	3.9312	3.4316	5.4235	5.5303	3.9482	6.09	1.16	4.0679	3.4999	4.1534	4.2172	3.4245	3.3126	3.1927	3.4327	5.3889	4.1834	4.246	5.1881	0	4.0742	5.0556	6.4938	4.8152	6.0303	3.8118	2.8583	6.4446	5.0106	4.4301	3.5855	3.8287	5.3963	6.9817	5.4374	3.1591	4.0871	3.4579	4.493	2.01	3.6176	5.5435	4.5311	4.0204	3.618	4.2025	3.6827	3.4601	6.1115
GAGE1	8.034	1.3519	0	3.7398	0	0	2.9616	1.5137	0	0	0	0	4.9105	0	0	5.0157	0	0	0.7953	4.0733	0	2.7247	0	1.5786	10.2999	10.7701	0	0	0	0	0	7.765	0	0	0	4.5538	6.9741	0	1.1485	0	0	0	0	0	0	0	0	0	6.5243
PPT1	12.0153	12.1398	12.0803	13.9617	12.0408	11.6696	12.7504	10.1737	12.3546	12.2267	12.7196	12.4274	12.2884	12.6475	12.6858	12.409	12.6737	12.3779	12.7679	12.233	12.8401	12.3318	12.7355	12.8476	13.428	12.845	13.4578	12.6153	12.5966	13.2905	12.7382	13.4109	12.2235	13.5556	13.3077	12.6188	13.6674	12.7808	12.8259	12.6806	13.328	12.7843	12.8984	12.8874	12.3345	13.1763	12.9233	13.7481	13.3688
RABAC1	10.9027	11.2227	10.8534	10.8169	11.8412	11.6696	13.287	11.8307	12.4454	12.4282	11.5847	10.5964	12.4707	14.2717	12.3864	12.1435	12.1625	13.4021	11.74	12.5228	11.936	12.3224	10.9978	12.0125	10.7763	12.6111	12.4604	11.6506	10.8397	11.971	11.5173	11.9076	10.8179	11.5005	9.9548	10.2406	12.3805	11.9407	11.7335	12.777	11.5948	12.0012	11.553	10.9734	10.6188	11.8764	10.9784	11.7516	13.3474
RP11-242D8.1	7.2767	5.9007	5.7142	6.2969	6.0578	6.1602	6.5483	4.7031	5.5496	4.2972	6.256	4.8209	5.0884	5.3825	6.3402	6.9266	6.8368	5.4385	6.3062	5.4464	4.7601	4.714	7.4805	7.0166	6.5661	5.8927	6.1245	6.4848	6.1109	5.705	6.2566	7.0954	5.8442	7.0082	5.6981	5.4501	4.9083	5.8404	6.0015	5.4985	5.8048	5.0089	4.9915	5.8448	6.4994	5.6306	6.6591	5.2102	6.3561
INPP4B	7.2664	9.18	8.6941	6.3644	5.5116	7.6668	6.2421	9.4076	7.015	9.9376	7.1855	6.7821	3.1951	5.5919	7.9423	3.7301	8.3419	5.8452	6.2072	9.4125	8.2207	8.2806	9.1962	7.6511	6.9381	5.5351	7.3473	9.0546	8.6459	7.9523	9.9961	7.8031	8.4774	5.8828	7.5898	10.4152	7.9475	8.6026	7.8565	8.4604	7.5185	7.9114	8.6351	8.6072	7.3187	7.0195	7.5462	7.7081	6.2471
INPP4A	10.4815	10.4694	9.6607	10.5737	9.4922	9.8191	9.7455	8.8548	9.2765	9.0217	10.5919	10.0896	9.7495	9.9049	9.0119	8.6207	10.0967	9.4394	10.9867	9.2227	9.7979	9.1488	10.2374	10.1116	10.7904	10.6094	10.0187	10.4734	10.0457	10.213	10.473	10.7448	9.8182	10.1637	9.6596	10.1049	10.9064	10.0667	9.5256	10.0648	9.5289	10.0467	9.4516	10.4837	9.6857	10.0584	10.4067	10.2884	10.1263
RP11-242D8.2	0	0	0	0	0	0	0	0	0	0	0	0	0	0	0	0	0	0	0	0	0	0	0	0	0	0	0	0	0	0	0	0	0	0	0	0	0	0	0	0	0	0	0	0	0	0	0	0	0
RNU6-119P	0	0	0	0	0	0	0	0	0	0	0	0	0	0	0	0	0	0	0	0	0	0	0	0	0	0	0	0	0	0	0	0	0	0	0	0	0	0	0	0	0	0	0	0	0	0	0	0	0
AL121748.1	0	0	0	0	0	0	0	0	0	0	0	0	0	0	0	0	0	0	0	0	0	0	0	0	0	0	0	0	0	0	0	0	0	0	0	0	0	0	0	0	0	0	0	0	0	0	0	0	0
AC066615.1	1.1664	0	0	0	0	0	0	0	0	0	0.7035	0	0.4735	0	0	0	0.8834	0	0	0	0	0	0	0	0.6578	0	0	1.157	0	0	0.8367	0	0.8266	0	0	0	0	0	0	0	0	0	0	0	0	0	0	0	0
CTD-2001E22.1	0	1.2622	0	0	0	0	0	0	0	0	0	0	0	0	0	0	0	0	0	0	0	0	0	0	0	0	0	0	0	0	0	0	0	0	0	0	0	0	0	0	0	0	0	0	0	0	0	0	0
RP11-298I3.5	6.5478	8.3036	7.6185	5.9279	7.2355	7.8152	6.2864	5.8226	4.095	6.9685	0	3.7738	5.839	7.0643	7.4459	7.2992	0	7.4583	2.0445	7.6035	6.5432	6.6045	4.9415	3.5224	7.3475	0	4.0884	0	0	0	4.0703	7.3996	0	4.4804	0	0	0	2.9142	5.0822	0	0	0.0571	0	0	6.6581	0	0	0	0
IGBP1-AS1	0.6306	0	0	1.3261	0	0	1.5119	1.5137	1.541	0	0	0.9809	0	1.3943	2.0929	0	1.6136	1.1915	2.0986	0	1.9245	0	2.4909	2.1082	0	0	0	2.2296	1.2026	0	0.8367	1.3031	1.2592	2.3509	0.6527	1.5012	0	0	0	0	0.9858	1.4506	1.7528	1.1821	0.8089	1.0393	1.127	0	0.8889
RP11-121A14.3	1.068	2.3773	0	1.3261	0	0	0.6936	0	0.8188	0	1.8132	0.9809	0	0	0	0	0.7542	1.1915	0.7282	1.1266	0	0	0.7314	0	0	0.6481	0	2.7082	0.9013	0	2.3016	0.7939	0	1.9744	0.6527	0	0	1.4937	0	0.6831	0.5755	1.7272	0	0.7088	0	0	0.6709	0	0
IGBP1-AS2	0.6306	1.2622	0	1.3261	0	0	0	0	0	0	0	0	0	0	2.9131	0	0	0	0	0	0	0	0.7314	0.7332	0	0	0	1.157	0.9013	0	1.3629	1.3031	1.6279	1.119	0.6527	0	1.1276	0	0	0.6831	0	0	0.84	0	0	0	0.6709	0	1.4349
RP11-298I3.6	5.0595	1.2622	3.4034	4.3641	1.8579	3.5904	5.3179	3.0741	4.185	3.6084	4.6732	4.2115	3.4212	0	5.0376	6.2605	4.1834	3.3201	5.5125	3.3878	1.5181	3.9093	5.7141	0	6.1688	1.4337	3.1111	1.7908	5.0106	2.3537	5.681	0	5.3477	3.1072	4.0397	3.1591	3.9277	5.0742	4.585	3.1494	4.0176	4.3676	2.8719	4.4131	4.1327	4.8562	4.6596	3.0006	3.6921
RP11-796A5.4	0	1.2622	0	0	0	0	0	0	0.4668	0	0	0	0	0	0	0	0	0	0	0	0	0	0	0	0	0	0	0	0	0	0	0.7939	0	0	0	0	0	0	0	0	0	0	0	0	0	0	0	0	0
SAFB	12.3648	12.2764	11.4308	12.0303	10.9445	11.428	11.5338	11.0713	11.0935	10.9609	11.5848	11.5104	11.4903	11.1665	11.8623	11.2286	11.771	10.9078	12.0511	10.571	11.8837	10.4587	11.2575	11.9373	11.8697	11.3901	10.8834	12.1663	11.3982	11.4755	11.7395	12.0268	11.9971	11.7895	11.659	11.6067	11.6682	11.6777	11.5416	11.1016	11.814	11.5178	10.9812	11.3992	11.5921	11.3433	11.8547	11.0214	11.7959
CTC-448D22.1	0	1.2622	0	0	0	0	0	0	0	0	0	0.9809	0	0	0	0	1.247	0	0	0	0	0	0	0.7332	0	0	0	0.6915	0	0	1.3629	0	0	0	0	0	0	0.9321	0	0	0	0	0	0	0	0	0	0	0
RP11-15D14.1	0	0	0	0	0	0	0	0	0	0	0	0	0	0	0	0	0	0	0	0	0	0	0	0	0	0	0	0	0	0	0	0.7939	0	0	0	0	0	0	0	0	0	0	0	0	0	0	0	0	0
CTA-415G2.2	0	0	0	0	0	0	0	0	0	0	0	0	0	0	0	0	0	0	0	0	0	0	0	0	0	0	0	0	0	0	0	0	0	0	0	0	0	0	0	0	0	0	0	0	0	0	0	0	0
RP11-15D14.2	0	0	0	0	0	0	0	0	0	0	0	0	0	0	0	0	0	0	0	0	0	0	0	0	0	0	0	0	0	0	0	0	0	0	0	0	0	0	0	0	0	0	0	0	0	0	0	0	0
MRPL3P1	1.6749	2.7212	3.6978	3.5308	2.9187	4.1102	3.9258	3.2263	3.6391	3.3675	3.2927	2.553	2.3988	2.5573	2.0929	1.6064	2.6991	2.2785	4.0103	3.2148	0.9501	1.9279	3.7602	2.6549	2.185	3.813	2.713	3.864	2.9084	3.2052	2.0511	0	2.8637	1.7414	1.9488	0.6872	1.9863	2.2117	1.3127	2.01	2.5612	2.491	1.7528	1.823	2.812	2.2323	1.752	2.7011	2.6113
RP11-21G15.1	4.2549	5.5159	7.798	1.7052	0	4.2995	3.8035	2.9057	1.1016	3.4936	5.6626	3.665	0	2.0899	4.5265	6.6611	4.9966	0	6.7813	0	3.3674	4.2655	1.2143	3.9607	5.6628	6.9216	4.9152	3.9208	4.9308	0	4.0635	5.2639	5.6172	3.9129	4.7099	4.8914	3.3055	5.0742	0.8007	6.0266	6.4475	3.4358	2.5211	3.2093	0	4.3215	4.5177	3.393	0
RP11-436F21.1	0	0	0	0	0	0	0	0	0	0	0	0	0	0	0	0	0	0	0	0	0	0	0	0	0	0	0	0	0	0	0	0	0	0	0	0	0	0	0	0	0	0	0	0	0	0	0	0	0
TRNP1	9.7493	11.0734	9.9429	9.4126	10.1315	10.0083	10.5083	10.4824	8.8755	7.6147	9.6839	8.3711	11.8521	11.5283	10.4177	9.6921	11.1454	10.3728	11.0933	7.6425	9.2606	10.0592	7.999	10.3031	10.1428	11.0066	9.2678	8.1586	9.7834	9.6561	10.0388	9.3517	11.4172	9.7042	10.5998	13.2262	9.7836	11.0915	10.0455	7.6324	11.1254	10.2737	9.9675	10.45	8.9336	9.2093	10.7746	9.7064	9.6667
AC092107.1	0	0	0	0	0	0	0	0	0	0	0	0	0	0	0	0	0	0	0	0	0	0	0	0	0	0	0	0	0	0	0	0	0	0	0	0	0	0	0	0	0	0	0	0	0	0	0	0	0
RP11-1086I4.2	0	0	0	0.8103	0	0	0	0	0	0	0	0	0	0	0.8612	0	0	0	0	0	0	0	1.5756	0	0	0	0	2.0268	0	0	0	0	0	0	1.4416	0	0	0.9321	0	0	0	0	0	0	0	0	0	0	0
AC000095.11	0.6306	1.9249	0	0	0	2.137	0	0.9469	0	0	1.5289	0	0	1.3943	0	0	0	4.4291	1.2099	0	0.9501	1.2645	0	1.8675	0	3.7524	1.2565	0	0	1.4994	1.3629	0	1.6279	0	1.1004	0	0.6712	3.0469	0	0	0.5755	0	0.84	0.7088	0	0	0.6709	0	0.8889
RNA5SP193	0	0	0	0	0	0	0	0	0	0	0	0	0	0	0	0	0	0	0	0	0	0	0	0	0	0	0	0	0	0	0	0	0	0	0	0	0	0	0	0	0	0	0	0	0	0	0	0	0
UBOX5-AS1	3.5581	2.4307	2.8819	3.273	3.4299	0	3.3148	1.5598	2.1818	0	1.8639	1.5971	0.8514	2.1064	2.3957	1.6634	3.0278	1.2076	4.2236	0	1.5181	1.9438	3.3131	2.7144	2.9627	1.9753	1.6632	3.5086	2.5517	1.9382	3.5247	2.8349	3.0645	2.4078	2.3526	1.1706	2.2317	3.7736	1.7386	0.7154	2.3472	3.1383	1.7796	1.2021	2.5202	0.6409	0	2.1896	2.8499
IGHV5-78	3.0228	0	0	0	0	0	1.16	0	0	0.9508	1.1745	0	0	1.3943	0	0	0	0	0	0	1.5181	1.2645	0	0.7332	0	2.4691	0.7609	2.838	0.5198	0	0	0	1.2592	0.6653	0	0.6872	2.5209	0	0	2.2121	0	0	0	0	0	0	0	0	0
RNU7-163P	0	0	0	0	0	0	0	0	0	0	0	0	0	0	0	0	0	0	0	0	0	0	0	0	0	0	0	0	0	0	0	0	0	0	0	0	0	0	0	0	0	0	0	0	0	0	0	0	0
RP11-598D12.1	0	0	0	0	0	0	0	0	0	0	0	0	0	0	0	0	0	0	0	0	0	0	0	0	0	0	0	0	0	0	0	0	0	0	0	0	0	0	0	0	0	0	0	0	0	0	0	0	0
OR7E157P	3.3857	2.7958	0	0	0	0	1.2785	2.236	0	0	2.9531	1.2046	2.2405	0	0	0	2.1596	0	0	0	1.7356	2.4999	0.7314	2.1539	4.2141	2.4646	1.9178	3.0994	0	1.0804	3.2014	2.7896	0	2.5196	2.247	0	1.2548	1.0057	0	2.7042	0	0	0	2.5226	3.7902	0.8496	3.024	2.9295	0.9914
RP11-49I11.2	3.0228	1.2622	1.1359	2.2534	1.2093	0	1.16	1.5137	0.4668	0	1.1745	0	0	0	0	2.3477	1.247	1.1915	1.5704	0	0	0	1.2143	0	4.4108	2.1384	0.7609	2.2296	1.4518	0	1.3629	0.7939	0.7629	1.7414	0.6527	2.2207	0.6712	3.3335	0.8007	0.6831	0.5755	0	0	1.5378	3.8613	0.6113	1.127	0.5853	0
RNU6-659P	0	0	0	0	0	0	0	0	0	0	0	0	0	0	0	0	0	0	0	0	0	0	0	0	0	0	0	0	0	0	0	0	0	0	0	0	0	0	0	0	0	0	0	0	0	0	0	0	0
RP11-378I13.1	0	0	0	0	0	0	0	0	0	0	0	0	0	0	0	0	0	0	0.7282	0	0.9501	0	0.7314	0	1.0097	0.6481	0	0.6915	0	0	0	0.7939	0	1.9744	0	0	0	0	0	0	0.5755	0	0	0	1.3241	0	0	0	0
PPP1R26	11.4986	10.7874	10.4148	11.8751	9.564	10.0071	9.9708	9.6797	11.1898	9.8902	10.125	10.0857	11.6772	9.579	10.6677	10.2953	10.2371	11.0078	11.0785	9.2566	10.8181	8.9626	9.9929	11.3035	11.2897	12.167	9.8498	11.4591	11.4414	9.9339	11.1963	10.6642	10.8318	10.8662	10.6157	11.1561	9.5719	10.1567	10.2866	11.147	10.8996	10.2898	9.4917	10.4163	11.4644	9.8531	10.5087	10.3232	10.1929
PPP1R27	4.1249	1.9249	1.1359	3.8644	2.3036	4.3604	2.0308	2.236	2.9774	0	3.1971	2.553	2.6868	2.0899	3.4327	3.9369	0.7542	2.2785	2.7886	0	3.08	1.9279	3.7595	2.6549	3.1872	3.3325	2.5515	3.7334	2.7312	1.7155	5.088	3.2936	1.9212	2.3509	2.3233	2.2207	2.3637	3.1973	2.2357	1.4941	3.0623	1.7272	1.3674	1.1821	2.4624	2.3843	0	0.5853	0.8889
RP11-292K15.2	0	0	0	0	0	0	0	0	0	0	0	0	0	0	0	0	0	0	0	0	0	0	0	0	0	0	0	0	0	0	0	0	0	0	0	0	0	0	0	0	0	0	0	0	0	0	0	0	0
PPP1R21	10.5984	9.2245	10.2127	10.2206	9.5739	9.4726	10.6059	9.9197	9.9489	10.6022	11.0789	10.2505	9.6957	9.6597	10.3597	9.452	9.933	10.2305	10.3294	9.4976	10.4425	10.4862	9.6061	10.4502	10.3592	10.6983	11.2689	10.5541	10.5014	10.9502	10.2904	10.2542	10.1902	11.7368	10.7168	9.9841	11.0124	9.7205	11.5339	11.0411	10.5788	10.7002	9.4086	10.4183	10.4026	11.6205	10.7819	10.5805	10.8601
RP11-292K15.1	0	0	0	0	0	0	0	0	0	0	0	0	0	0	0	0	0	0	0	0	0	0	0	0	0	0	0	0	0	0	0	0	0	0	0	0	0	0	0	0	0	0	0	0	0	0	0	0	0
AC073427.1	0	0	0	0	0	0	0	0	0	0	0	0	0	0	0	0	0	0	0	0	0	0	0	0	0	0	0	0	0	0	0	0	0	0	0	0	0	0	0	0	0	0	0	0	0	0	0	0	0
NGLY1	10.6908	10.3196	9.2931	10.2292	9.9748	10.5772	9.7288	9.9349	10.5377	11.0166	10.5598	10.6287	10.6749	10.1562	10.3629	10.1129	9.942	9.8973	9.7043	9.9976	10.9497	10.2374	10.7865	10.352	10.1294	9.8325	10.2932	10.8022	10.9867	10.6931	10.1062	10.0616	10.862	11.0808	11.0538	10.5363	10.0947	11.476	10.8152	8.8905	11.2629	10.3458	11.0461	10.0798	10.6	11.4466	10.619	9.8864	10.068
RNU6-547P	0	0	0	0	0	0	0	0	0	0	0	0	0	0	0	0	0	0	0	0	0	0	0	0	0	0	0	0	0	0	0	0	0	0	0	0	0	0	0	0	0	0	0	0	0	0	0	0	0
RP11-715H19.2	0	1.2622	1.7635	0	0	0	0	0	0	0	0	0	0	0	0	2.3477	0	0	0	0	0	0	0	0	0	0	0	0	0	0	0.8367	0	0	0	0.6527	0	1.7526	0	0	0	0	0	0	0	0	0.6113	0	0	0
RNU4-43P	0	0	0	0	0	0	0	0	0	0	0	0	0	0	0	0	0	0	0	0	0	0	0	0	0	0	0	0	0	0	0	0	0	0	0	0	0	0	0	0	0	0	0	0	0	0	0	0	0
RNA5SP69	0	0	0	0	0	0	0	0	0	0	0	0	0	0	0	0	0	0	0	0	0	0	0	0	0	0	0	0	0	0	0	0	0	0	0	0	0	0	0	0	0	0	0	0	0	0	0	0	0
RNA5SP68	0	0	0	0	0	0	0	0	0	0	0	0	0	0	0	0	0	0	0	0	0	0	0	0	0	0	0	0	0	0	0	0	0	0	0	0	0	0	0	0	0	0	0	0	0	0	0	0	0
AC117401.1	0	0	0	0	0	0	0	0	0	0	0	0	0	0	0	0	0	0	0	0	0	0	0	0	0	0	0	0	0	0	0	0	0	0	0	0	0	0	0	0	0	0	0	0	0	0	0	0	0
RNA5SP65	0	0	0	0	0	0	0	0	0	0	0	0	0	0	0	0	0	0	0	0	0	0	0	0	0	0	0	0	0	0	0	0	0	0	0	0	0	0	0	0	0	0	0	0	0	0	0	0	0
RNA5SP64	0	0	0	0	0	0	0	0	0	0	0	0	0	0	0	0	0	0	0	0	0	0	0	0	0	0	0	0	0	0	0	0	0	0	0	0	0	0	0	0	0	0	0	0	0	0	0	0	0
RNA5SP67	0	0	0	0	0	0	0	0	0	0	0	0	0	0	0	0	0	0	0	0	0	0	0	0	0	0	0	0	0	0	0	0	0	0	0	0	0	0	0	0	0	0	0	0	0	0	0	0	0
RNA5SP66	0	0	0	0	0	0	0	0	0	0	0	0	0	0	0	0	0	0	0	0	0	0	0	0	0	0	0	0	0	0	0	0	0	0	0	0	0	0	0	0	0	0	0	0	0	0	0	0	0
RNA5SP61	0	0	0	0	0	0	0	0	0	0	0	0	0	0	0	0	0	0	0	0	0	0	0	0	0	0	0	0	0	0	0	0	0	0	0	0	0	0	0	0	0	0	0	0	0	0	0	0	0
RNA5SP60	0	0	0	0	0	0	0	0	0	0	0	0	0	0	0	0	0	0	0	0	0	0	0	0	0	0	0	0	0	0	0	0	0	0	0	0	0	0	0	0	0	0	0	0	0	0	0	0	0
RNA5SP63	0	0	0	0	0	0	0	0	0	0	0	0	0	0	0	0	0	0	0	0	0	0	0	0	0	0	0	0	0	0	0	0	0	0	0	0	0	0	0	0	0	0	0	0	0	0	0	0	0
RNA5SP62	0	0	0	0	0	0	0	0	0	0	0	0	0	0	0	0	0	0	0	0	0	0	0	0	0	0	0	0	0	0	0	0	0	0	0	0	0	0	0	0	0	0	0	0	0	0	0	0	0
CYP4F27P	0	0	0	0	0	0	1.1359	0	0	0	0	0	0	1.3943	0	0	0	0	0	0	0	0	1.6009	0	0	0	0	0	0	0	0	0.9986	0	0	0	0	0	0	0	0	0	0	0	0	0	0	0.8941	0	0
RN7SL55P	0	0	0	0	0	0	0	0.9469	0	0	0	0	0	0	0	0	1.247	0	0	0	0	0	0.7314	0	0	0	0	0.6915	0	0	0	0	0	0	0	0	0	0	0	0	0	0	0	0	0	0	0	0	0
RP11-74E22.3	3.77	4.1524	4.0209	1.8926	3.2801	4.3917	4.2162	3.1842	2.4473	3.6625	4.7754	3.2874	3.3679	1.5865	5.3227	5.614	1.9162	3.1215	4.4824	2.5195	4.0525	4.5318	4.4573	5.694	5.3361	4.1989	4.7365	4.412	3.5536	4.1862	5.294	2.4337	4.3697	6.1856	4.6693	2.7675	2.3637	4.8076	3.308	5.4874	3.6153	4.2485	2.6134	4.8277	5.348	3.1433	4.5019	1.8079	2.7639
RP5-1198O20.5	0.6306	0	0	0	0	0	0	0	0	0	0	0	0	0	1.3967	0	0	0	0	0	0	0	0	0	0	0	0	1.7908	0	0	0.8367	0	0.7629	0	0	0	0.6712	0	0	0	0	0	0	1.823	0	0	0	0	0
RP5-1198O20.4	4.7126	5.6015	5.956	4.5612	6.1933	3.2474	5.6898	5.4963	4.3828	6.2411	5.2027	6.1715	6.7159	3.1927	2.3456	3.9369	3.4079	4.8701	5.1881	6.1624	5.1107	5.2275	3.8188	4.472	4.0626	2.8556	4.8472	4.5702	3.7167	4.1984	5.5456	5.1788	4.0898	2.5078	4.9162	4.8609	5.1363	4.6938	2.9407	4.0125	5.0808	3.2729	3.9279	6.3528	5.3254	5.0525	2.7909	6.0668	3.3743
FAS-AS1	0	0	0	0	0	0	0	0	0	0	0	0	0	0	0	0	0	0	0	0	0	0	0.7314	0	0	0.6481	0	0	0	0	0	0	0	0	0	0	0	0	0	0	0	0	0	0	0	0	0	0	0
[truncated: 56,912 more rows]
[truncated: 131 more columns]

[truncated: 3 more sheets: DEGs, KEGG-MTOR-GENES, mTOR-HGSOC]
